# Supplementary material for: Investigating the Biological Relevance of In Vitro-Identified Putative Packaging Signals at the 5′ Terminus of Satellite Tobacco Necrosis Virus 1 Genomic RNA
Source: J Virol. 2019 Apr 17;93(9):e02106-18. doi: 10.1128/JVI.02106-18 (PMC6475782; doi:10.1128/JVI.02106-18)
Supplement: Supplemental file 1 [file JVI.02106-18-sd001.xlsx]

## Sheet: agroinfiltration 1 - RPKM
Dataset S1: NGS analysis of N. benthamiana plants agroinfiltrated with pEAQ-HT-STNV-1 CP
		LEAVES			VLPs			LEAVES - RPKM			VLPs - RPKM
Transcirpt	Length	L1	L2	L3	V1	V2	V3	L1	L2	L3	V1	V2	V3
Nbv5.1tr6198038	200	0	1	0	0	0	0	0	1.65676	0	0	0	0
Nbv5.1tr6198039	200	0	1	0	0	0	0	0	1.65676	0	0	0	0
Nbv5.1tr6198040	200	0	1	0	0	0	0	0	1.65676	0	0	0	0
Nbv5.1tr6198041	200	0	1	0	0	0	0	0	1.65676	0	0	0	0
Nbv5.1tr6198042	200	0	1	0	0	0	0	0	1.65676	0	0	0	0
Nbv5.1tr6198043	200	0	1	0	0	0	0	0	1.65676	0	0	0	0
Nbv5.1tr6198044	200	0	1	0	0	0	0	0	1.65676	0	0	0	0
Nbv5.1tr6198045	200	0	1	0	0	0	0	0	1.65676	0	0	0	0
Nbv5.1tr6198046	200	0	1	0	0	0	0	0	1.65676	0	0	0	0
Nbv5.1tr6198047	200	0	1	0	0	0	0	0	1.65676	0	0	0	0
Nbv5.1tr6198048	200	0	1	0	0	0	0	0	1.65676	0	0	0	0
Nbv5.1tr6198049	200	0	1	0	0	0	0	0	1.65676	0	0	0	0
Nbv5.1tr6198050	200	0	1	0	0	0	0	0	1.65676	0	0	0	0
Nbv5.1tr6198051	200	0	1	0	0	0	0	0	1.65676	0	0	0	0
Nbv5.1tr6198052	200	0	1	0	0	0	0	0	1.65676	0	0	0	0
Nbv5.1tr6198053	200	0	1	0	0	0	0	0	1.65676	0	0	0	0
Nbv5.1tr6198054	200	0	1	0	0	0	0	0	1.65676	0	0	0	0
Nbv5.1tr6198055	200	0	1	0	0	0	0	0	1.65676	0	0	0	0
Nbv5.1tr6198056	200	0	1	0	0	0	0	0	1.65676	0	0	0	0
Nbv5.1tr6198057	200	0	1	0	0	0	0	0	1.65676	0	0	0	0
Nbv5.1tr6198058	200	0	1	0	0	0	0	0	1.65676	0	0	0	0
Nbv5.1tr6198059	200	0	1	0	0	0	0	0	1.65676	0	0	0	0
Nbv5.1tr6198060	200	0	1	0	0	0	0	0	1.65676	0	0	0	0
Nbv5.1tr6198061	200	0	1	0	0	0	0	0	1.65676	0	0	0	0
Nbv5.1tr6198062	200	0	1	0	0	0	0	0	1.65676	0	0	0	0
Nbv5.1tr6198063	200	0	1	0	0	0	0	0	1.65676	0	0	0	0
Nbv5.1tr6198064	200	0	1	0	0	0	0	0	1.65676	0	0	0	0
Nbv5.1tr6198065	200	0	1	0	0	0	0	0	1.65676	0	0	0	0
Nbv5.1tr6198066	200	0	1	0	0	0	0	0	1.65676	0	0	0	0
Nbv5.1tr6198067	200	0	1	0	0	0	0	0	1.65676	0	0	0	0
Nbv5.1tr6198068	200	0	1	0	0	0	0	0	1.65676	0	0	0	0
Nbv5.1tr6198069	200	0	1	0	0	0	0	0	1.65676	0	0	0	0
Nbv5.1tr6198070	200	0	1	0	0	0	0	0	1.65676	0	0	0	0
Nbv5.1tr6198071	200	0	1	0	0	0	0	0	1.65676	0	0	0	0
Nbv5.1tr6198072	200	0	1	0	0	0	0	0	1.65676	0	0	0	0
Nbv5.1tr6198073	200	0	1	0	0	0	0	0	1.65676	0	0	0	0
Nbv5.1tr6198074	200	0	1	0	0	0	0	0	1.65676	0	0	0	0
Nbv5.1tr6198075	200	0	1	0	0	0	0	0	1.65676	0	0	0	0
Nbv5.1tr6198076	200	0	1	0	0	0	0	0	1.65676	0	0	0	0
Nbv5.1tr6198077	200	0	1	0	0	0	0	0	1.65676	0	0	0	0
Nbv5.1tr6198078	200	0	1	0	0	0	0	0	1.65676	0	0	0	0
Nbv5.1tr6198079	200	0	1	0	0	0	0	0	1.65676	0	0	0	0
Nbv5.1tr6198080	200	0	1	0	0	0	0	0	1.65676	0	0	0	0
Nbv5.1tr6198081	200	0	1	0	0	0	0	0	1.65676	0	0	0	0
Nbv5.1tr6198082	200	0	1	0	0	0	0	0	1.65676	0	0	0	0
Nbv5.1tr6198083	200	0	1	0	0	0	0	0	1.65676	0	0	0	0
Nbv5.1tr6198084	200	0	1	0	0	0	0	0	1.65676	0	0	0	0
Nbv5.1tr6198085	200	0	1	0	0	0	0	0	1.65676	0	0	0	0
Nbv5.1tr6198086	200	0	1	0	0	0	0	0	1.65676	0	0	0	0
Nbv5.1tr6198087	200	0	1	0	0	0	0	0	1.65676	0	0	0	0
Nbv5.1tr6198088	200	0	1	0	0	0	0	0	1.65676	0	0	0	0
Nbv5.1tr6198089	200	0	1	0	0	0	0	0	1.65676	0	0	0	0
Nbv5.1tr6198090	200	0	1	0	0	0	0	0	1.65676	0	0	0	0
Nbv5.1tr6198091	200	0	1	0	0	0	0	0	1.65676	0	0	0	0
Nbv5.1tr6198092	200	0	1	0	0	0	0	0	1.65676	0	0	0	0
Nbv5.1tr6198093	200	0	1	0	0	0	0	0	1.65676	0	0	0	0
Nbv5.1tr6198094	200	0	1	0	0	0	0	0	1.65676	0	0	0	0
Nbv5.1tr6198095	200	0	1	0	0	0	0	0	1.65676	0	0	0	0
Nbv5.1tr6198096	200	0	1	0	0	0	0	0	1.65676	0	0	0	0
Nbv5.1tr6198097	200	0	1	0	0	0	0	0	1.65676	0	0	0	0
Nbv5.1tr6198098	200	0	1	0	0	0	0	0	1.65676	0	0	0	0
Nbv5.1tr6198099	200	0	1	0	0	0	0	0	1.65676	0	0	0	0
Nbv5.1tr6198100	200	0	1	0	0	0	0	0	1.65676	0	0	0	0
Nbv5.1tr6198101	200	0	1	0	0	0	0	0	1.65676	0	0	0	0
Nbv5.1tr6198102	200	0	1	0	0	0	0	0	1.65676	0	0	0	0
Nbv5.1tr6198103	200	0	1	0	0	0	0	0	1.65676	0	0	0	0
Nbv5.1tr6198104	200	0	1	0	0	0	0	0	1.65676	0	0	0	0
Nbv5.1tr6198105	200	0	1	0	0	0	0	0	1.65676	0	0	0	0
Nbv5.1tr6198106	200	0	1	0	0	0	0	0	1.65676	0	0	0	0
Nbv5.1tr6198107	200	0	1	0	0	0	0	0	1.65676	0	0	0	0
Nbv5.1tr6198108	200	0	1	0	0	0	0	0	1.65676	0	0	0	0
Nbv5.1tr6198109	200	0	1	0	0	0	0	0	1.65676	0	0	0	0
Nbv5.1tr6198110	200	0	1	0	0	0	0	0	1.65676	0	0	0	0
Nbv5.1tr6198111	200	0	1	0	0	0	0	0	1.65676	0	0	0	0
Nbv5.1tr6198112	200	0	1	0	0	0	0	0	1.65676	0	0	0	0
Nbv5.1tr6198113	200	0	1	0	0	0	0	0	1.65676	0	0	0	0
Nbv5.1tr6198114	200	0	1	0	0	0	0	0	1.65676	0	0	0	0
Nbv5.1tr6198115	200	0	1	0	0	0	0	0	1.65676	0	0	0	0
Nbv5.1tr6198116	200	0	1	0	0	0	0	0	1.65676	0	0	0	0
Nbv5.1tr6198117	200	0	1	0	0	0	0	0	1.65676	0	0	0	0
Nbv5.1tr6198118	200	0	1	0	0	0	0	0	1.65676	0	0	0	0
Nbv5.1tr6198119	200	0	1	0	0	0	0	0	1.65676	0	0	0	0
Nbv5.1tr6198120	200	0	1	0	0	0	0	0	1.65676	0	0	0	0
Nbv5.1tr6198121	200	0	1	0	0	0	0	0	1.65676	0	0	0	0
Nbv5.1tr6198122	200	0	1	0	0	0	0	0	1.65676	0	0	0	0
Nbv5.1tr6198123	200	0	1	0	0	0	0	0	1.65676	0	0	0	0
Nbv5.1tr6198124	200	0	1	0	0	0	0	0	1.65676	0	0	0	0
Nbv5.1tr6198125	200	0	1	0	0	0	0	0	1.65676	0	0	0	0
Nbv5.1tr6198126	200	0	1	0	0	0	0	0	1.65676	0	0	0	0
Nbv5.1tr6198127	200	0	1	0	0	0	0	0	1.65676	0	0	0	0
Nbv5.1tr6198128	200	0	1	0	0	0	0	0	1.65676	0	0	0	0
Nbv5.1tr6198129	200	0	1	0	0	0	0	0	1.65676	0	0	0	0
Nbv5.1tr6198130	200	0	1	0	0	0	0	0	1.65676	0	0	0	0
Nbv5.1tr6198131	200	0	1	0	0	0	0	0	1.65676	0	0	0	0
Nbv5.1tr6198132	200	0	1	0	0	0	0	0	1.65676	0	0	0	0
Nbv5.1tr6198133	200	0	1	0	0	0	0	0	1.65676	0	0	0	0
Nbv5.1tr6198134	200	0	1	0	0	0	0	0	1.65676	0	0	0	0
Nbv5.1tr6198135	200	0	1	0	0	0	0	0	1.65676	0	0	0	0
Nbv5.1tr6198136	200	0	1	0	0	0	0	0	1.65676	0	0	0	0
Nbv5.1tr6198137	200	0	1	0	0	0	0	0	1.65676	0	0	0	0
Nbv5.1tr6198138	200	0	1	0	0	0	0	0	1.65676	0	0	0	0
Nbv5.1tr6198139	200	0	1	0	0	0	0	0	1.65676	0	0	0	0
Nbv5.1tr6198140	200	0	1	0	0	0	0	0	1.65676	0	0	0	0
Nbv5.1tr6198141	200	0	1	0	0	0	0	0	1.65676	0	0	0	0
Nbv5.1tr6198142	200	0	1	0	0	0	0	0	1.65676	0	0	0	0
Nbv5.1tr6198143	200	0	1	0	0	0	0	0	1.65676	0	0	0	0
Nbv5.1tr6198144	200	0	1	0	0	0	0	0	1.65676	0	0	0	0
Nbv5.1tr6198145	200	0	1	0	0	0	0	0	1.65676	0	0	0	0
Nbv5.1tr6198146	200	0	1	0	0	0	0	0	1.65676	0	0	0	0
Nbv5.1tr6198147	200	0	1	0	0	0	0	0	1.65676	0	0	0	0
Nbv5.1tr6198148	200	0	1	0	0	0	0	0	1.65676	0	0	0	0
Nbv5.1tr6198149	200	0	1	0	0	0	0	0	1.65676	0	0	0	0
Nbv5.1tr6198150	200	0	1	0	0	0	0	0	1.65676	0	0	0	0
Nbv5.1tr6198151	200	0	1	0	0	0	0	0	1.65676	0	0	0	0
Nbv5.1tr6198152	200	0	1	0	0	0	0	0	1.65676	0	0	0	0
Nbv5.1tr6198153	200	0	1	0	0	0	0	0	1.65676	0	0	0	0
Nbv5.1tr6198154	200	0	1	0	0	0	0	0	1.65676	0	0	0	0
Nbv5.1tr6198155	200	0	1	0	0	0	0	0	1.65676	0	0	0	0
Nbv5.1tr6198156	200	0	1	0	0	0	0	0	1.65676	0	0	0	0
Nbv5.1tr6198157	200	0	1	0	0	0	0	0	1.65676	0	0	0	0
Nbv5.1tr6198158	200	0	1	0	0	0	0	0	1.65676	0	0	0	0
Nbv5.1tr6198159	200	0	1	0	0	0	0	0	1.65676	0	0	0	0
Nbv5.1tr6198160	200	0	1	0	0	0	0	0	1.65676	0	0	0	0
Nbv5.1tr6198161	200	0	1	0	0	0	0	0	1.65676	0	0	0	0
Nbv5.1tr6198162	200	0	1	0	0	0	0	0	1.65676	0	0	0	0
Nbv5.1tr6198163	200	0	1	0	0	0	0	0	1.65676	0	0	0	0
Nbv5.1tr6198164	200	0	1	0	0	0	0	0	1.65676	0	0	0	0
Nbv5.1tr6198165	200	0	1	0	0	0	0	0	1.65676	0	0	0	0
Nbv5.1tr6198166	200	0	1	0	0	0	0	0	1.65676	0	0	0	0
Nbv5.1tr6198167	200	0	1	0	0	0	0	0	1.65676	0	0	0	0
Nbv5.1tr6198168	200	0	1	0	0	0	0	0	1.65676	0	0	0	0
Nbv5.1tr6198169	200	0	1	0	0	0	0	0	1.65676	0	0	0	0
Nbv5.1tr6198170	200	0	1	0	0	0	0	0	1.65676	0	0	0	0
Nbv5.1tr6198171	200	0	1	0	0	0	0	0	1.65676	0	0	0	0
Nbv5.1tr6198172	200	0	1	0	0	0	0	0	1.65676	0	0	0	0
Nbv5.1tr6198173	200	0	1	0	0	0	0	0	1.65676	0	0	0	0
Nbv5.1tr6198174	200	0	1	0	0	0	0	0	1.65676	0	0	0	0
Nbv5.1tr6198175	200	0	1	0	0	0	0	0	1.65676	0	0	0	0
Nbv5.1tr6198176	200	0	1	0	0	0	0	0	1.65676	0	0	0	0
Nbv5.1tr6198177	200	0	1	0	0	0	0	0	1.65676	0	0	0	0
Nbv5.1tr6198178	200	0	1	0	0	0	0	0	1.65676	0	0	0	0
Nbv5.1tr6198179	200	0	1	0	0	0	0	0	1.65676	0	0	0	0
Nbv5.1tr6198180	200	0	1	0	0	0	0	0	1.65676	0	0	0	0
Nbv5.1tr6198181	200	0	1	0	0	0	0	0	1.65676	0	0	0	0
Nbv5.1tr6198182	200	0	1	0	0	0	0	0	1.65676	0	0	0	0
Nbv5.1tr6198183	200	0	1	0	0	0	0	0	1.65676	0	0	0	0
Nbv5.1tr6198184	200	0	1	0	0	0	0	0	1.65676	0	0	0	0
Nbv5.1tr6198185	200	0	1	0	0	0	0	0	1.65676	0	0	0	0
Nbv5.1tr6198186	200	0	1	0	0	0	0	0	1.65676	0	0	0	0
Nbv5.1tr6198187	200	0	1	0	0	0	0	0	1.65676	0	0	0	0
Nbv5.1tr6198188	200	0	1	0	0	0	0	0	1.65676	0	0	0	0
Nbv5.1tr6198189	200	0	1	0	0	0	0	0	1.65676	0	0	0	0
Nbv5.1tr6198190	200	0	1	0	0	0	0	0	1.65676	0	0	0	0
Nbv5.1tr6198191	200	0	1	0	0	0	0	0	1.65676	0	0	0	0
Nbv5.1tr6198192	200	0	1	0	0	0	0	0	1.65676	0	0	0	0
Nbv5.1tr6198193	200	0	1	0	0	0	0	0	1.65676	0	0	0	0
Nbv5.1tr6198194	200	0	1	0	0	0	0	0	1.65676	0	0	0	0
Nbv5.1tr6198195	200	0	1	0	0	0	0	0	1.65676	0	0	0	0
Nbv5.1tr6198196	200	0	1	0	0	0	0	0	1.65676	0	0	0	0
Nbv5.1tr6198197	200	0	1	0	0	0	0	0	1.65676	0	0	0	0
Nbv5.1tr6198198	200	0	1	0	0	0	0	0	1.65676	0	0	0	0
Nbv5.1tr6198199	200	0	1	0	0	0	0	0	1.65676	0	0	0	0
Nbv5.1tr6198200	200	0	1	0	0	0	0	0	1.65676	0	0	0	0
Nbv5.1tr6198201	200	0	1	0	0	0	0	0	1.65676	0	0	0	0
Nbv5.1tr6198202	200	0	1	0	0	0	0	0	1.65676	0	0	0	0
Nbv5.1tr6198203	200	0	1	0	0	0	0	0	1.65676	0	0	0	0
Nbv5.1tr6198204	200	0	1	0	0	0	0	0	1.65676	0	0	0	0
Nbv5.1tr6198205	200	0	1	0	0	0	0	0	1.65676	0	0	0	0
Nbv5.1tr6198206	200	0	1	0	0	0	0	0	1.65676	0	0	0	0
Nbv5.1tr6198207	200	0	1	0	0	0	0	0	1.65676	0	0	0	0
Nbv5.1tr6198208	200	0	1	0	0	0	0	0	1.65676	0	0	0	0
Nbv5.1tr6198209	200	0	1	0	0	0	0	0	1.65676	0	0	0	0
Nbv5.1tr6198210	200	0	1	0	0	0	0	0	1.65676	0	0	0	0
Nbv5.1tr6198211	200	0	1	0	0	0	0	0	1.65676	0	0	0	0
Nbv5.1tr6198212	200	0	1	0	0	0	0	0	1.65676	0	0	0	0
Nbv5.1tr6198213	200	0	1	0	0	0	0	0	1.65676	0	0	0	0
Nbv5.1tr6198214	200	0	1	0	0	0	0	0	1.65676	0	0	0	0
Nbv5.1tr6198215	200	0	1	0	0	0	0	0	1.65676	0	0	0	0
Nbv5.1tr6198216	200	0	1	0	0	0	0	0	1.65676	0	0	0	0
Nbv5.1tr6198217	200	0	1	0	0	0	0	0	1.65676	0	0	0	0
Nbv5.1tr6198218	200	0	1	0	0	0	0	0	1.65676	0	0	0	0
Nbv5.1tr6198219	200	0	1	0	0	0	0	0	1.65676	0	0	0	0
Nbv5.1tr6198220	200	0	1	0	0	0	0	0	1.65676	0	0	0	0
Nbv5.1tr6198221	200	0	1	0	0	0	0	0	1.65676	0	0	0	0
Nbv5.1tr6198222	200	0	1	0	0	0	0	0	1.65676	0	0	0	0
Nbv5.1tr6198223	200	0	1	0	0	0	0	0	1.65676	0	0	0	0
Nbv5.1tr6198224	200	0	1	0	0	0	0	0	1.65676	0	0	0	0
Nbv5.1tr6198225	200	0	1	0	0	0	0	0	1.65676	0	0	0	0
Nbv5.1tr6198226	200	0	1	0	0	0	0	0	1.65676	0	0	0	0
Nbv5.1tr6198227	200	0	1	0	0	0	0	0	1.65676	0	0	0	0
Nbv5.1tr6198228	200	0	1	0	0	0	0	0	1.65676	0	0	0	0
Nbv5.1tr6198229	200	0	1	0	0	0	0	0	1.65676	0	0	0	0
Nbv5.1tr6198230	200	0	1	0	0	0	0	0	1.65676	0	0	0	0
Nbv5.1tr6198231	200	0	1	0	0	0	0	0	1.65676	0	0	0	0
Nbv5.1tr6198232	200	0	1	0	0	0	0	0	1.65676	0	0	0	0
Nbv5.1tr6198233	200	0	1	0	0	0	0	0	1.65676	0	0	0	0
Nbv5.1tr6198234	200	0	1	0	0	0	0	0	1.65676	0	0	0	0
Nbv5.1tr6198235	200	0	1	0	0	0	0	0	1.65676	0	0	0	0
Nbv5.1tr6198236	200	0	1	0	0	0	0	0	1.65676	0	0	0	0
Nbv5.1tr6198237	200	0	1	0	0	0	0	0	1.65676	0	0	0	0
Nbv5.1tr6198238	200	0	1	0	0	0	0	0	1.65676	0	0	0	0
Nbv5.1tr6198239	200	0	1	0	0	0	0	0	1.65676	0	0	0	0
Nbv5.1tr6198240	200	0	1	0	0	0	0	0	1.65676	0	0	0	0
Nbv5.1tr6198241	200	0	1	0	0	0	0	0	1.65676	0	0	0	0
Nbv5.1tr6198242	200	0	1	0	0	0	0	0	1.65676	0	0	0	0
Nbv5.1tr6198243	200	0	1	0	0	0	0	0	1.65676	0	0	0	0
Nbv5.1tr6198244	200	0	1	0	0	0	0	0	1.65676	0	0	0	0
Nbv5.1tr6198245	200	0	1	0	0	0	0	0	1.65676	0	0	0	0
Nbv5.1tr6198246	200	0	1	0	0	0	0	0	1.65676	0	0	0	0
Nbv5.1tr6198247	200	0	1	0	0	0	0	0	1.65676	0	0	0	0
Nbv5.1tr6198248	200	0	1	0	0	0	0	0	1.65676	0	0	0	0
Nbv5.1tr6198249	200	0	1	0	0	0	0	0	1.65676	0	0	0	0
Nbv5.1tr6198250	200	0	1	0	0	0	0	0	1.65676	0	0	0	0
Nbv5.1tr6198251	200	0	1	0	0	0	0	0	1.65676	0	0	0	0
Nbv5.1tr6198252	200	0	1	0	0	0	0	0	1.65676	0	0	0	0
Nbv5.1tr6198253	200	0	1	0	0	0	0	0	1.65676	0	0	0	0
Nbv5.1tr6198254	200	0	1	0	0	0	0	0	1.65676	0	0	0	0
Nbv5.1tr6198255	200	0	1	0	0	0	0	0	1.65676	0	0	0	0
Nbv5.1tr6198256	200	0	1	0	0	0	0	0	1.65676	0	0	0	0
Nbv5.1tr6198257	200	0	1	0	0	0	0	0	1.65676	0	0	0	0
Nbv5.1tr6198258	200	0	1	0	0	0	0	0	1.65676	0	0	0	0
Nbv5.1tr6198259	200	0	1	0	0	0	0	0	1.65676	0	0	0	0
Nbv5.1tr6198260	200	0	1	0	0	0	0	0	1.65676	0	0	0	0
Nbv5.1tr6198261	200	0	1	0	0	0	0	0	1.65676	0	0	0	0
Nbv5.1tr6198262	200	0	1	0	0	0	0	0	1.65676	0	0	0	0
Nbv5.1tr6198263	200	0	1	0	0	0	0	0	1.65676	0	0	0	0
Nbv5.1tr6198264	200	0	1	0	0	0	0	0	1.65676	0	0	0	0
Nbv5.1tr6198265	200	0	1	0	0	0	0	0	1.65676	0	0	0	0
Nbv5.1tr6198266	200	0	1	0	0	0	0	0	1.65676	0	0	0	0
Nbv5.1tr6198267	200	0	1	0	0	0	0	0	1.65676	0	0	0	0
Nbv5.1tr6198268	200	0	1	0	0	0	0	0	1.65676	0	0	0	0
Nbv5.1tr6198269	200	0	1	0	0	0	0	0	1.65676	0	0	0	0
Nbv5.1tr6198270	200	0	1	0	0	0	0	0	1.65676	0	0	0	0
Nbv5.1tr6198271	200	0	1	0	0	0	0	0	1.65676	0	0	0	0
Nbv5.1tr6198272	200	0	1	0	0	0	0	0	1.65676	0	0	0	0
Nbv5.1tr6198273	200	0	1	0	0	0	0	0	1.65676	0	0	0	0
Nbv5.1tr6198274	200	0	1	0	0	0	0	0	1.65676	0	0	0	0
Nbv5.1tr6198275	200	0	1	0	0	0	0	0	1.65676	0	0	0	0
Nbv5.1tr6198276	200	0	1	0	0	0	0	0	1.65676	0	0	0	0
Nbv5.1tr6198277	200	0	1	0	0	0	0	0	1.65676	0	0	0	0
Nbv5.1tr6198278	200	0	1	0	0	0	0	0	1.65676	0	0	0	0
Nbv5.1tr6198279	200	0	1	0	0	0	0	0	1.65676	0	0	0	0
Nbv5.1tr6198280	200	0	1	0	0	0	0	0	1.65676	0	0	0	0
Nbv5.1tr6198281	200	0	1	0	0	0	0	0	1.65676	0	0	0	0
Nbv5.1tr6198282	200	0	1	0	0	0	0	0	1.65676	0	0	0	0
Nbv5.1tr6198283	200	0	1	0	0	0	0	0	1.65676	0	0	0	0
Nbv5.1tr6198284	200	0	1	0	0	0	0	0	1.65676	0	0	0	0
Nbv5.1tr6198285	200	0	1	0	0	0	0	0	1.65676	0	0	0	0
Nbv5.1tr6198286	200	0	1	0	0	0	0	0	1.65676	0	0	0	0
Nbv5.1tr6198287	200	0	1	0	0	0	0	0	1.65676	0	0	0	0
Nbv5.1tr6198288	200	0	1	0	0	0	0	0	1.65676	0	0	0	0
Nbv5.1tr6198289	200	0	1	0	0	0	0	0	1.65676	0	0	0	0
Nbv5.1tr6198290	200	0	1	0	0	0	0	0	1.65676	0	0	0	0
Nbv5.1tr6198291	200	0	1	0	0	0	0	0	1.65676	0	0	0	0
Nbv5.1tr6198292	200	0	1	0	0	0	0	0	1.65676	0	0	0	0
Nbv5.1tr6198293	200	0	1	0	0	0	0	0	1.65676	0	0	0	0
Nbv5.1tr6198294	200	0	1	0	0	0	0	0	1.65676	0	0	0	0
Nbv5.1tr6198295	200	0	1	0	0	0	0	0	1.65676	0	0	0	0
Nbv5.1tr6198296	200	0	1	0	0	0	0	0	1.65676	0	0	0	0
Nbv5.1tr6198297	200	0	1	0	0	0	0	0	1.65676	0	0	0	0
Nbv5.1tr6198298	200	0	1	0	0	0	0	0	1.65676	0	0	0	0
Nbv5.1tr6198299	200	0	1	0	0	0	0	0	1.65676	0	0	0	0
Nbv5.1tr6198300	200	0	1	0	0	0	0	0	1.65676	0	0	0	0
Nbv5.1tr6198301	200	0	1	0	0	0	0	0	1.65676	0	0	0	0
Nbv5.1tr6198302	200	0	1	0	0	0	0	0	1.65676	0	0	0	0
Nbv5.1tr6198303	200	0	1	0	0	0	0	0	1.65676	0	0	0	0
Nbv5.1tr6198304	200	0	1	0	0	0	0	0	1.65676	0	0	0	0
Nbv5.1tr6198305	200	0	1	0	0	0	0	0	1.65676	0	0	0	0
Nbv5.1tr6198306	200	0	1	0	0	0	0	0	1.65676	0	0	0	0
Nbv5.1tr6198307	200	0	1	0	0	0	0	0	1.65676	0	0	0	0
Nbv5.1tr6198308	200	0	1	0	0	0	0	0	1.65676	0	0	0	0
Nbv5.1tr6198309	200	0	1	0	0	0	0	0	1.65676	0	0	0	0
Nbv5.1tr6198310	200	0	1	0	0	0	0	0	1.65676	0	0	0	0
Nbv5.1tr6198311	200	0	1	0	0	0	0	0	1.65676	0	0	0	0
Nbv5.1tr6198312	200	0	1	0	0	0	0	0	1.65676	0	0	0	0
Nbv5.1tr6198313	200	0	1	0	0	0	0	0	1.65676	0	0	0	0
Nbv5.1tr6198314	200	0	1	0	0	0	0	0	1.65676	0	0	0	0
Nbv5.1tr6198315	200	0	1	0	0	0	0	0	1.65676	0	0	0	0
Nbv5.1tr6198316	200	0	1	0	0	0	0	0	1.65676	0	0	0	0
Nbv5.1tr6198317	200	0	1	0	0	0	0	0	1.65676	0	0	0	0
Nbv5.1tr6198318	200	0	1	0	0	0	0	0	1.65676	0	0	0	0
Nbv5.1tr6198319	200	0	1	0	0	0	0	0	1.65676	0	0	0	0
Nbv5.1tr6198320	200	0	1	0	0	0	0	0	1.65676	0	0	0	0
Nbv5.1tr6198321	200	0	1	0	0	0	0	0	1.65676	0	0	0	0
Nbv5.1tr6198322	200	0	1	0	0	0	0	0	1.65676	0	0	0	0
Nbv5.1tr6198323	200	0	1	0	0	0	0	0	1.65676	0	0	0	0
Nbv5.1tr6198324	200	0	1	0	0	0	0	0	1.65676	0	0	0	0
Nbv5.1tr6198325	200	0	1	0	0	0	0	0	1.65676	0	0	0	0
Nbv5.1tr6198326	200	0	1	0	0	0	0	0	1.65676	0	0	0	0
Nbv5.1tr6198327	200	0	1	0	0	0	0	0	1.65676	0	0	0	0
Nbv5.1tr6198328	200	0	1	0	0	0	0	0	1.65676	0	0	0	0
Nbv5.1tr6198329	200	0	1	0	0	0	0	0	1.65676	0	0	0	0
Nbv5.1tr6198330	200	0	1	0	0	0	0	0	1.65676	0	0	0	0
Nbv5.1tr6198331	200	0	1	0	0	0	0	0	1.65676	0	0	0	0
Nbv5.1tr6198332	200	0	1	0	0	0	0	0	1.65676	0	0	0	0
Nbv5.1tr6198333	200	0	1	0	0	0	0	0	1.65676	0	0	0	0
Nbv5.1tr6198334	200	0	1	0	0	0	0	0	1.65676	0	0	0	0
Nbv5.1tr6198335	200	0	1	0	0	0	0	0	1.65676	0	0	0	0
Nbv5.1tr6198336	200	0	1	0	0	0	0	0	1.65676	0	0	0	0
Nbv5.1tr6198337	200	0	1	0	0	0	0	0	1.65676	0	0	0	0
Nbv5.1tr6198338	200	0	1	0	0	0	0	0	1.65676	0	0	0	0
Nbv5.1tr6198339	200	0	1	0	0	0	0	0	1.65676	0	0	0	0
Nbv5.1tr6198340	200	0	1	0	0	0	0	0	1.65676	0	0	0	0
Nbv5.1tr6198341	200	0	1	0	0	0	0	0	1.65676	0	0	0	0
Nbv5.1tr6198342	200	0	1	0	0	0	0	0	1.65676	0	0	0	0
Nbv5.1tr6198343	200	0	1	0	0	0	0	0	1.65676	0	0	0	0
Nbv5.1tr6198344	200	0	1	0	0	0	0	0	1.65676	0	0	0	0
Nbv5.1tr6198345	200	0	1	0	0	0	0	0	1.65676	0	0	0	0
Nbv5.1tr6198346	200	0	1	0	0	0	0	0	1.65676	0	0	0	0
Nbv5.1tr6198347	200	0	1	0	0	0	0	0	1.65676	0	0	0	0
Nbv5.1tr6198348	200	0	1	0	0	0	0	0	1.65676	0	0	0	0
Nbv5.1tr6198349	200	0	1	0	0	0	0	0	1.65676	0	0	0	0
Nbv5.1tr6198350	200	0	1	0	0	0	0	0	1.65676	0	0	0	0
Nbv5.1tr6198351	200	0	1	0	0	0	0	0	1.65676	0	0	0	0
Nbv5.1tr6198352	200	0	1	0	0	0	0	0	1.65676	0	0	0	0
Nbv5.1tr6198353	200	0	1	0	0	0	0	0	1.65676	0	0	0	0
Nbv5.1tr6198354	200	0	1	0	0	0	0	0	1.65676	0	0	0	0
Nbv5.1tr6198355	200	0	1	0	0	0	0	0	1.65676	0	0	0	0
Nbv5.1tr6198356	200	0	1	0	0	0	0	0	1.65676	0	0	0	0
Nbv5.1tr6198357	200	0	1	0	0	0	0	0	1.65676	0	0	0	0
Nbv5.1tr6198358	200	0	1	0	0	0	0	0	1.65676	0	0	0	0
Nbv5.1tr6198359	200	0	1	0	0	0	0	0	1.65676	0	0	0	0
Nbv5.1tr6198360	200	0	1	0	0	0	0	0	1.65676	0	0	0	0
Nbv5.1tr6198361	200	0	1	0	0	0	0	0	1.65676	0	0	0	0
Nbv5.1tr6198362	200	0	1	0	0	0	0	0	1.65676	0	0	0	0
Nbv5.1tr6198363	200	0	1	0	0	0	0	0	1.65676	0	0	0	0
Nbv5.1tr6198364	200	0	1	0	0	0	0	0	1.65676	0	0	0	0
Nbv5.1tr6198365	200	0	1	0	0	0	0	0	1.65676	0	0	0	0
Nbv5.1tr6198366	200	0	1	0	0	0	0	0	1.65676	0	0	0	0
Nbv5.1tr6198367	200	0	1	0	0	0	0	0	1.65676	0	0	0	0
Nbv5.1tr6198368	200	0	1	0	0	0	0	0	1.65676	0	0	0	0
Nbv5.1tr6198369	200	0	1	0	0	0	0	0	1.65676	0	0	0	0
Nbv5.1tr6198370	200	0	1	0	0	0	0	0	1.65676	0	0	0	0
Nbv5.1tr6198371	200	0	1	0	0	0	0	0	1.65676	0	0	0	0
Nbv5.1tr6198372	200	0	1	0	0	0	0	0	1.65676	0	0	0	0
Nbv5.1tr6198373	200	0	1	0	0	0	0	0	1.65676	0	0	0	0
Nbv5.1tr6198374	200	0	1	0	0	0	0	0	1.65676	0	0	0	0
Nbv5.1tr6198375	200	0	1	0	0	0	0	0	1.65676	0	0	0	0
Nbv5.1tr6198376	200	0	1	0	0	0	0	0	1.65676	0	0	0	0
Nbv5.1tr6198377	200	0	1	0	0	0	0	0	1.65676	0	0	0	0
Nbv5.1tr6198378	200	0	1	0	0	0	0	0	1.65676	0	0	0	0
Nbv5.1tr6198379	200	0	1	0	0	0	0	0	1.65676	0	0	0	0
Nbv5.1tr6198380	200	0	1	0	0	0	0	0	1.65676	0	0	0	0
Nbv5.1tr6198381	200	0	1	0	0	0	0	0	1.65676	0	0	0	0
Nbv5.1tr6198382	200	0	1	0	0	0	0	0	1.65676	0	0	0	0
Nbv5.1tr6198383	200	0	1	0	0	0	0	0	1.65676	0	0	0	0
Nbv5.1tr6198384	200	0	1	0	0	0	0	0	1.65676	0	0	0	0
Nbv5.1tr6198385	200	0	1	0	0	0	0	0	1.65676	0	0	0	0
Nbv5.1tr6198386	200	0	1	0	0	0	0	0	1.65676	0	0	0	0
Nbv5.1tr6198387	200	0	1	0	0	0	0	0	1.65676	0	0	0	0
Nbv5.1tr6198388	200	0	1	0	0	0	0	0	1.65676	0	0	0	0
Nbv5.1tr6198389	200	0	1	0	0	0	0	0	1.65676	0	0	0	0
Nbv5.1tr6198390	200	0	1	0	0	0	0	0	1.65676	0	0	0	0
Nbv5.1tr6198391	200	0	1	0	0	0	0	0	1.65676	0	0	0	0
Nbv5.1tr6198392	200	0	1	0	0	0	0	0	1.65676	0	0	0	0
Nbv5.1tr6198393	200	0	1	0	0	0	0	0	1.65676	0	0	0	0
Nbv5.1tr6198394	200	0	1	0	0	0	0	0	1.65676	0	0	0	0
Nbv5.1tr6198395	200	0	1	0	0	0	0	0	1.65676	0	0	0	0
Nbv5.1tr6198396	200	0	1	0	0	0	0	0	1.65676	0	0	0	0
Nbv5.1tr6198397	200	0	1	0	0	0	0	0	1.65676	0	0	0	0
Nbv5.1tr6198398	200	0	1	0	0	0	0	0	1.65676	0	0	0	0
Nbv5.1tr6198399	200	0	1	0	0	0	0	0	1.65676	0	0	0	0
Nbv5.1tr6198400	200	0	1	0	0	0	0	0	1.65676	0	0	0	0
Nbv5.1tr6198401	200	0	1	0	0	0	0	0	1.65676	0	0	0	0
Nbv5.1tr6198402	200	0	1	0	0	0	0	0	1.65676	0	0	0	0
Nbv5.1tr6198403	200	0	1	0	0	0	0	0	1.65676	0	0	0	0
Nbv5.1tr6198404	200	0	1	0	0	0	0	0	1.65676	0	0	0	0
Nbv5.1tr6198405	200	0	1	0	0	0	0	0	1.65676	0	0	0	0
Nbv5.1tr6198406	200	0	1	0	0	0	0	0	1.65676	0	0	0	0
Nbv5.1tr6198407	200	0	1	0	0	0	0	0	1.65676	0	0	0	0
Nbv5.1tr6198408	200	0	1	0	0	0	0	0	1.65676	0	0	0	0
Nbv5.1tr6198409	200	0	1	0	0	0	0	0	1.65676	0	0	0	0
Nbv5.1tr6198410	200	0	1	0	0	0	0	0	1.65676	0	0	0	0
Nbv5.1tr6198411	200	0	1	0	0	0	0	0	1.65676	0	0	0	0
Nbv5.1tr6198412	200	0	1	0	0	0	0	0	1.65676	0	0	0	0
Nbv5.1tr6198413	200	0	1	0	0	0	0	0	1.65676	0	0	0	0
Nbv5.1tr6198414	200	0	1	0	0	0	0	0	1.65676	0	0	0	0
Nbv5.1tr6198415	200	0	1	0	0	0	0	0	1.65676	0	0	0	0
Nbv5.1tr6198416	200	0	1	0	0	0	0	0	1.65676	0	0	0	0
Nbv5.1tr6198417	200	0	1	0	0	0	0	0	1.65676	0	0	0	0
Nbv5.1tr6198418	200	0	1	0	0	0	0	0	1.65676	0	0	0	0
Nbv5.1tr6198419	200	0	1	0	0	0	0	0	1.65676	0	0	0	0
Nbv5.1tr6198420	200	0	1	0	0	0	0	0	1.65676	0	0	0	0
Nbv5.1tr6198421	200	0	1	0	0	0	0	0	1.65676	0	0	0	0
Nbv5.1tr6198422	200	0	1	0	0	0	0	0	1.65676	0	0	0	0
Nbv5.1tr6198423	200	0	1	0	0	0	0	0	1.65676	0	0	0	0
Nbv5.1tr6198424	200	0	1	0	0	0	0	0	1.65676	0	0	0	0
Nbv5.1tr6198425	200	0	1	0	0	0	0	0	1.65676	0	0	0	0
Nbv5.1tr6198426	200	0	1	0	0	0	0	0	1.65676	0	0	0	0
Nbv5.1tr6198427	200	0	1	0	0	0	0	0	1.65676	0	0	0	0
Nbv5.1tr6198428	200	0	1	0	0	0	0	0	1.65676	0	0	0	0
Nbv5.1tr6198429	200	0	1	0	0	0	0	0	1.65676	0	0	0	0
Nbv5.1tr6198430	200	0	1	0	0	0	0	0	1.65676	0	0	0	0
Nbv5.1tr6198431	200	0	1	0	0	0	0	0	1.65676	0	0	0	0
Nbv5.1tr6198432	200	0	1	0	0	0	0	0	1.65676	0	0	0	0
Nbv5.1tr6198433	200	0	1	0	0	0	0	0	1.65676	0	0	0	0
Nbv5.1tr6198434	200	0	1	0	0	0	0	0	1.65676	0	0	0	0
Nbv5.1tr6198435	200	0	1	0	0	0	0	0	1.65676	0	0	0	0
Nbv5.1tr6198436	200	0	1	0	0	0	0	0	1.65676	0	0	0	0
Nbv5.1tr6198437	200	0	1	0	0	0	0	0	1.65676	0	0	0	0
Nbv5.1tr6198438	200	0	1	0	0	0	0	0	1.65676	0	0	0	0
Nbv5.1tr6198439	200	0	1	0	0	0	0	0	1.65676	0	0	0	0
Nbv5.1tr6198440	200	0	1	0	0	0	0	0	1.65676	0	0	0	0
Nbv5.1tr6198441	200	0	1	0	0	0	0	0	1.65676	0	0	0	0
Nbv5.1tr6198442	200	0	1	0	0	0	0	0	1.65676	0	0	0	0
Nbv5.1tr6198443	200	0	1	0	0	0	0	0	1.65676	0	0	0	0
Nbv5.1tr6198444	200	0	1	0	0	0	0	0	1.65676	0	0	0	0
Nbv5.1tr6198445	200	0	1	0	0	0	0	0	1.65676	0	0	0	0
Nbv5.1tr6198446	200	0	1	0	0	0	0	0	1.65676	0	0	0	0
Nbv5.1tr6198447	200	0	1	0	0	0	0	0	1.65676	0	0	0	0
Nbv5.1tr6198448	200	0	1	0	0	0	0	0	1.65676	0	0	0	0
Nbv5.1tr6198449	200	0	1	0	0	0	0	0	1.65676	0	0	0	0
Nbv5.1tr6198450	200	0	1	0	0	0	0	0	1.65676	0	0	0	0
Nbv5.1tr6198451	200	0	1	0	0	0	0	0	1.65676	0	0	0	0
Nbv5.1tr6198452	200	0	1	0	0	0	0	0	1.65676	0	0	0	0
Nbv5.1tr6198453	200	0	1	0	0	0	0	0	1.65676	0	0	0	0
Nbv5.1tr6198454	200	0	1	0	0	0	0	0	1.65676	0	0	0	0
Nbv5.1tr6198455	200	0	1	0	0	0	0	0	1.65676	0	0	0	0
Nbv5.1tr6198456	200	0	1	0	0	0	0	0	1.65676	0	0	0	0
Nbv5.1tr6198457	200	0	1	0	0	0	0	0	1.65676	0	0	0	0
Nbv5.1tr6198458	200	0	1	0	0	0	0	0	1.65676	0	0	0	0
Nbv5.1tr6198459	200	0	1	0	0	0	0	0	1.65676	0	0	0	0
Nbv5.1tr6198460	200	0	1	0	0	0	0	0	1.65676	0	0	0	0
Nbv5.1tr6198461	200	0	1	0	0	0	0	0	1.65676	0	0	0	0
Nbv5.1tr6198462	200	0	1	0	0	0	0	0	1.65676	0	0	0	0
Nbv5.1tr6198463	200	0	1	0	0	0	0	0	1.65676	0	0	0	0
Nbv5.1tr6198464	200	0	1	0	0	0	0	0	1.65676	0	0	0	0
Nbv5.1tr6198465	200	0	1	0	0	0	0	0	1.65676	0	0	0	0
Nbv5.1tr6198466	200	0	1	0	0	0	0	0	1.65676	0	0	0	0
Nbv5.1tr6198467	200	0	1	0	0	0	0	0	1.65676	0	0	0	0
Nbv5.1tr6198468	200	0	1	0	0	0	0	0	1.65676	0	0	0	0
Nbv5.1tr6198469	200	0	1	0	0	0	0	0	1.65676	0	0	0	0
Nbv5.1tr6198470	200	0	1	0	0	0	0	0	1.65676	0	0	0	0
Nbv5.1tr6198471	200	0	1	0	0	0	0	0	1.65676	0	0	0	0
Nbv5.1tr6198472	200	0	1	0	0	0	0	0	1.65676	0	0	0	0
Nbv5.1tr6198473	200	0	1	0	0	0	0	0	1.65676	0	0	0	0
Nbv5.1tr6198474	200	0	1	0	0	0	0	0	1.65676	0	0	0	0
Nbv5.1tr6198475	200	0	1	0	0	0	0	0	1.65676	0	0	0	0
Nbv5.1tr6198476	200	0	1	0	0	0	0	0	1.65676	0	0	0	0
Nbv5.1tr6198477	200	0	1	0	0	0	0	0	1.65676	0	0	0	0
Nbv5.1tr6198478	200	0	1	0	0	0	0	0	1.65676	0	0	0	0
Nbv5.1tr6198479	200	0	1	0	0	0	0	0	1.65676	0	0	0	0
Nbv5.1tr6198480	200	0	1	0	0	0	0	0	1.65676	0	0	0	0
Nbv5.1tr6198481	200	0	1	0	0	0	0	0	1.65676	0	0	0	0
Nbv5.1tr6198482	200	0	1	0	0	0	0	0	1.65676	0	0	0	0
Nbv5.1tr6198483	200	0	1	0	0	0	0	0	1.65676	0	0	0	0
Nbv5.1tr6198484	200	0	1	0	0	0	0	0	1.65676	0	0	0	0
Nbv5.1tr6198485	200	0	1	0	0	0	0	0	1.65676	0	0	0	0
Nbv5.1tr6198486	200	0	1	0	0	0	0	0	1.65676	0	0	0	0
Nbv5.1tr6198487	200	0	1	0	0	0	0	0	1.65676	0	0	0	0
Nbv5.1tr6198488	200	0	1	0	0	0	0	0	1.65676	0	0	0	0
Nbv5.1tr6198489	200	0	1	0	0	0	0	0	1.65676	0	0	0	0
Nbv5.1tr6198490	200	0	1	0	0	0	0	0	1.65676	0	0	0	0
Nbv5.1tr6198491	200	0	1	0	0	0	0	0	1.65676	0	0	0	0
Nbv5.1tr6198492	200	0	1	0	0	0	0	0	1.65676	0	0	0	0
Nbv5.1tr6198493	200	0	1	0	0	0	0	0	1.65676	0	0	0	0
Nbv5.1tr6198494	200	0	1	0	0	0	0	0	1.65676	0	0	0	0
Nbv5.1tr6198495	200	0	1	0	0	0	0	0	1.65676	0	0	0	0
Nbv5.1tr6198496	200	0	1	0	0	0	0	0	1.65676	0	0	0	0
Nbv5.1tr6198497	200	0	1	0	0	0	0	0	1.65676	0	0	0	0
Nbv5.1tr6198498	200	0	1	0	0	0	0	0	1.65676	0	0	0	0
Nbv5.1tr6198499	200	0	1	0	0	0	0	0	1.65676	0	0	0	0
Nbv5.1tr6198500	200	0	1	0	0	0	0	0	1.65676	0	0	0	0
Nbv5.1tr6198501	200	0	1	0	0	0	0	0	1.65676	0	0	0	0
Nbv5.1tr6198502	200	0	1	0	0	0	0	0	1.65676	0	0	0	0
Nbv5.1tr6198503	200	0	1	0	0	0	0	0	1.65676	0	0	0	0
Nbv5.1tr6198504	200	0	1	0	0	0	0	0	1.65676	0	0	0	0
Nbv5.1tr6198505	200	0	1	0	0	0	0	0	1.65676	0	0	0	0
Nbv5.1tr6198506	200	0	1	0	0	0	0	0	1.65676	0	0	0	0
Nbv5.1tr6198507	200	0	1	0	0	0	0	0	1.65676	0	0	0	0
Nbv5.1tr6198508	200	0	1	0	0	0	0	0	1.65676	0	0	0	0
Nbv5.1tr6198509	200	0	1	0	0	0	0	0	1.65676	0	0	0	0
Nbv5.1tr6198510	200	0	1	0	0	0	0	0	1.65676	0	0	0	0
Nbv5.1tr6198511	200	0	1	0	0	0	0	0	1.65676	0	0	0	0
Nbv5.1tr6198512	200	0	1	0	0	0	0	0	1.65676	0	0	0	0
Nbv5.1tr6198513	200	0	1	0	0	0	0	0	1.65676	0	0	0	0
Nbv5.1tr6198514	200	0	1	0	0	0	0	0	1.65676	0	0	0	0
Nbv5.1tr6198515	200	0	1	0	0	0	0	0	1.65676	0	0	0	0
Nbv5.1tr6198516	200	0	1	0	0	0	0	0	1.65676	0	0	0	0
Nbv5.1tr6198517	200	0	1	0	0	0	0	0	1.65676	0	0	0	0
Nbv5.1tr6198518	200	0	1	0	0	0	0	0	1.65676	0	0	0	0
Nbv5.1tr6198519	200	0	1	0	0	0	0	0	1.65676	0	0	0	0
Nbv5.1tr6198520	200	0	1	0	0	0	0	0	1.65676	0	0	0	0
Nbv5.1tr6198521	200	0	1	0	0	0	0	0	1.65676	0	0	0	0
Nbv5.1tr6198522	200	0	1	0	0	0	0	0	1.65676	0	0	0	0
Nbv5.1tr6198523	200	0	1	0	0	0	0	0	1.65676	0	0	0	0
Nbv5.1tr6198524	200	0	1	0	0	0	0	0	1.65676	0	0	0	0
Nbv5.1tr6198525	200	0	1	0	0	0	0	0	1.65676	0	0	0	0
Nbv5.1tr6198526	200	0	1	0	0	0	0	0	1.65676	0	0	0	0
Nbv5.1tr6198527	200	0	1	0	0	0	0	0	1.65676	0	0	0	0
Nbv5.1tr6198528	200	0	1	0	0	0	0	0	1.65676	0	0	0	0
Nbv5.1tr6198529	200	0	1	0	0	0	0	0	1.65676	0	0	0	0
Nbv5.1tr6198530	200	0	1	0	0	0	0	0	1.65676	0	0	0	0
Nbv5.1tr6198531	200	0	1	0	0	0	0	0	1.65676	0	0	0	0
Nbv5.1tr6198532	200	0	1	0	0	0	0	0	1.65676	0	0	0	0
Nbv5.1tr6198533	200	0	1	0	0	0	0	0	1.65676	0	0	0	0
Nbv5.1tr6198534	200	0	1	0	0	0	0	0	1.65676	0	0	0	0
Nbv5.1tr6198535	200	0	1	0	0	0	0	0	1.65676	0	0	0	0
Nbv5.1tr6198536	200	0	1	0	0	0	0	0	1.65676	0	0	0	0
Nbv5.1tr6198537	200	0	1	0	0	0	0	0	1.65676	0	0	0	0
Nbv5.1tr6198538	200	0	1	0	0	0	0	0	1.65676	0	0	0	0
Nbv5.1tr6198539	200	0	1	0	0	0	0	0	1.65676	0	0	0	0
Nbv5.1tr6198540	200	0	1	0	0	0	0	0	1.65676	0	0	0	0
Nbv5.1tr6198541	200	0	1	0	0	0	0	0	1.65676	0	0	0	0
Nbv5.1tr6198542	200	0	1	0	0	0	0	0	1.65676	0	0	0	0
Nbv5.1tr6198543	200	0	1	0	0	0	0	0	1.65676	0	0	0	0
Nbv5.1tr6198544	200	0	1	0	0	0	0	0	1.65676	0	0	0	0
Nbv5.1tr6198545	200	0	1	0	0	0	0	0	1.65676	0	0	0	0
Nbv5.1tr6198546	200	0	1	0	0	0	0	0	1.65676	0	0	0	0
Nbv5.1tr6198547	200	0	1	0	0	0	0	0	1.65676	0	0	0	0
Nbv5.1tr6198548	200	0	1	0	0	0	0	0	1.65676	0	0	0	0
Nbv5.1tr6198549	200	0	1	0	0	0	0	0	1.65676	0	0	0	0
Nbv5.1tr6198550	200	0	1	0	0	0	0	0	1.65676	0	0	0	0
Nbv5.1tr6198551	200	0	1	0	0	0	0	0	1.65676	0	0	0	0
Nbv5.1tr6198552	200	0	1	0	0	0	0	0	1.65676	0	0	0	0
Nbv5.1tr6198553	200	0	1	0	0	0	0	0	1.65676	0	0	0	0
Nbv5.1tr6198554	200	0	1	0	0	0	0	0	1.65676	0	0	0	0
Nbv5.1tr6198555	200	0	1	0	0	0	0	0	1.65676	0	0	0	0
Nbv5.1tr6198556	200	0	1	0	0	0	0	0	1.65676	0	0	0	0
Nbv5.1tr6198557	200	0	1	0	0	0	0	0	1.65676	0	0	0	0
Nbv5.1tr6198558	200	0	1	0	0	0	0	0	1.65676	0	0	0	0
Nbv5.1tr6198559	200	0	1	0	0	0	0	0	1.65676	0	0	0	0
Nbv5.1tr6198560	200	0	1	0	0	0	0	0	1.65676	0	0	0	0
Nbv5.1tr6198561	200	0	1	0	0	0	0	0	1.65676	0	0	0	0
Nbv5.1tr6198562	200	0	1	0	0	0	0	0	1.65676	0	0	0	0
Nbv5.1tr6198563	200	0	1	0	0	0	0	0	1.65676	0	0	0	0
Nbv5.1tr6198564	200	0	1	0	0	0	0	0	1.65676	0	0	0	0
Nbv5.1tr6198565	200	0	1	0	0	0	0	0	1.65676	0	0	0	0
Nbv5.1tr6198566	200	0	1	0	0	0	0	0	1.65676	0	0	0	0
Nbv5.1tr6198567	200	0	1	0	0	0	0	0	1.65676	0	0	0	0
Nbv5.1tr6198568	200	0	1	0	0	0	0	0	1.65676	0	0	0	0
Nbv5.1tr6198569	200	0	1	0	0	0	0	0	1.65676	0	0	0	0
Nbv5.1tr6198570	200	0	1	0	0	0	0	0	1.65676	0	0	0	0
Nbv5.1tr6198571	200	0	1	0	0	0	0	0	1.65676	0	0	0	0
Nbv5.1tr6198572	200	0	1	0	0	0	0	0	1.65676	0	0	0	0
Nbv5.1tr6198573	200	0	1	0	0	0	0	0	1.65676	0	0	0	0
Nbv5.1tr6198574	200	0	1	0	0	0	0	0	1.65676	0	0	0	0
Nbv5.1tr6198575	200	0	1	0	0	0	0	0	1.65676	0	0	0	0
Nbv5.1tr6198576	200	0	1	0	0	0	0	0	1.65676	0	0	0	0
Nbv5.1tr6198577	200	0	1	0	0	0	0	0	1.65676	0	0	0	0
Nbv5.1tr6198578	200	0	1	0	0	0	0	0	1.65676	0	0	0	0
Nbv5.1tr6198579	200	0	1	0	0	0	0	0	1.65676	0	0	0	0
Nbv5.1tr6198580	200	0	1	0	0	0	0	0	1.65676	0	0	0	0
Nbv5.1tr6198581	200	0	1	0	0	0	0	0	1.65676	0	0	0	0
Nbv5.1tr6198582	200	0	1	0	0	0	0	0	1.65676	0	0	0	0
Nbv5.1tr6198583	200	0	1	0	0	0	0	0	1.65676	0	0	0	0
Nbv5.1tr6198584	200	0	1	0	0	0	0	0	1.65676	0	0	0	0
Nbv5.1tr6198585	200	0	1	0	0	0	0	0	1.65676	0	0	0	0
Nbv5.1tr6198586	200	0	1	0	0	0	0	0	1.65676	0	0	0	0
Nbv5.1tr6198587	200	0	1	0	0	0	0	0	1.65676	0	0	0	0
Nbv5.1tr6198588	200	0	1	0	0	0	0	0	1.65676	0	0	0	0
Nbv5.1tr6198589	200	0	1	0	0	0	0	0	1.65676	0	0	0	0
Nbv5.1tr6198590	200	0	1	0	0	0	0	0	1.65676	0	0	0	0
Nbv5.1tr6198591	200	0	1	0	0	0	0	0	1.65676	0	0	0	0
Nbv5.1tr6198592	200	0	1	0	0	0	0	0	1.65676	0	0	0	0
Nbv5.1tr6198593	200	0	1	0	0	0	0	0	1.65676	0	0	0	0
Nbv5.1tr6198594	200	0	1	0	0	0	0	0	1.65676	0	0	0	0
Nbv5.1tr6198595	200	0	1	0	0	0	0	0	1.65676	0	0	0	0
Nbv5.1tr6198596	200	0	1	0	0	0	0	0	1.65676	0	0	0	0
Nbv5.1tr6198597	200	0	1	0	0	0	0	0	1.65676	0	0	0	0
Nbv5.1tr6198598	200	0	1	0	0	0	0	0	1.65676	0	0	0	0
Nbv5.1tr6198599	200	0	1	0	0	0	0	0	1.65676	0	0	0	0
Nbv5.1tr6198600	200	0	1	0	0	0	0	0	1.65676	0	0	0	0
Nbv5.1tr6198601	200	0	1	0	0	0	0	0	1.65676	0	0	0	0
Nbv5.1tr6198602	200	0	1	0	0	0	0	0	1.65676	0	0	0	0
Nbv5.1tr6198603	200	0	1	0	0	0	0	0	1.65676	0	0	0	0
Nbv5.1tr6198604	200	0	1	0	0	0	0	0	1.65676	0	0	0	0
Nbv5.1tr6198605	200	0	1	0	0	0	0	0	1.65676	0	0	0	0
Nbv5.1tr6198606	200	0	1	0	0	0	0	0	1.65676	0	0	0	0
Nbv5.1tr6198607	200	0	1	0	0	0	0	0	1.65676	0	0	0	0
Nbv5.1tr6198608	200	0	1	0	0	0	0	0	1.65676	0	0	0	0
Nbv5.1tr6198609	200	0	1	0	0	0	0	0	1.65676	0	0	0	0
Nbv5.1tr6198610	200	0	1	0	0	0	0	0	1.65676	0	0	0	0
Nbv5.1tr6198611	200	0	1	0	0	0	0	0	1.65676	0	0	0	0
Nbv5.1tr6198612	200	0	1	0	0	0	0	0	1.65676	0	0	0	0
Nbv5.1tr6198613	200	0	1	0	0	0	0	0	1.65676	0	0	0	0
Nbv5.1tr6198614	200	0	1	0	0	0	0	0	1.65676	0	0	0	0
Nbv5.1tr6198615	200	0	1	0	0	0	0	0	1.65676	0	0	0	0
Nbv5.1tr6198616	200	0	1	0	0	0	0	0	1.65676	0	0	0	0
Nbv5.1tr6198617	200	0	1	0	0	0	0	0	1.65676	0	0	0	0
Nbv5.1tr6198618	200	0	1	0	0	0	0	0	1.65676	0	0	0	0
Nbv5.1tr6198619	200	0	1	0	0	0	0	0	1.65676	0	0	0	0
Nbv5.1tr6198620	200	0	1	0	0	0	0	0	1.65676	0	0	0	0
Nbv5.1tr6198621	200	0	1	0	0	0	0	0	1.65676	0	0	0	0
Nbv5.1tr6198622	200	0	1	0	0	0	0	0	1.65676	0	0	0	0
Nbv5.1tr6198623	200	0	1	0	0	0	0	0	1.65676	0	0	0	0
Nbv5.1tr6198624	200	0	1	0	0	0	0	0	1.65676	0	0	0	0
Nbv5.1tr6198625	200	0	1	0	0	0	0	0	1.65676	0	0	0	0
Nbv5.1tr6198626	200	0	1	0	0	0	0	0	1.65676	0	0	0	0
Nbv5.1tr6198627	200	0	1	0	0	0	0	0	1.65676	0	0	0	0
Nbv5.1tr6198628	200	0	1	0	0	0	0	0	1.65676	0	0	0	0
Nbv5.1tr6198629	200	0	1	0	0	0	0	0	1.65676	0	0	0	0
Nbv5.1tr6198630	200	0	1	0	0	0	0	0	1.65676	0	0	0	0
Nbv5.1tr6198631	200	0	1	0	0	0	0	0	1.65676	0	0	0	0
Nbv5.1tr6198632	200	0	1	0	0	0	0	0	1.65676	0	0	0	0
Nbv5.1tr6198633	200	0	1	0	0	0	0	0	1.65676	0	0	0	0
Nbv5.1tr6198634	200	0	1	0	0	0	0	0	1.65676	0	0	0	0
Nbv5.1tr6198635	200	0	1	0	0	0	0	0	1.65676	0	0	0	0
Nbv5.1tr6198636	200	0	1	0	0	0	0	0	1.65676	0	0	0	0
Nbv5.1tr6198637	200	0	1	0	0	0	0	0	1.65676	0	0	0	0
Nbv5.1tr6198638	200	0	1	0	0	0	0	0	1.65676	0	0	0	0
Nbv5.1tr6198639	200	0	1	0	0	0	0	0	1.65676	0	0	0	0
Nbv5.1tr6198640	200	0	1	0	0	0	0	0	1.65676	0	0	0	0
Nbv5.1tr6198641	200	0	1	0	0	0	0	0	1.65676	0	0	0	0
Nbv5.1tr6198642	200	0	1	0	0	0	0	0	1.65676	0	0	0	0
Nbv5.1tr6198643	200	0	1	0	0	0	0	0	1.65676	0	0	0	0
Nbv5.1tr6198644	200	0	1	0	0	0	0	0	1.65676	0	0	0	0
Nbv5.1tr6198645	200	0	1	0	0	0	0	0	1.65676	0	0	0	0
Nbv5.1tr6198646	200	0	1	0	0	0	0	0	1.65676	0	0	0	0
Nbv5.1tr6198647	200	0	1	0	0	0	0	0	1.65676	0	0	0	0
Nbv5.1tr6198648	200	0	1	0	0	0	0	0	1.65676	0	0	0	0
Nbv5.1tr6198649	200	0	1	0	0	0	0	0	1.65676	0	0	0	0
Nbv5.1tr6198650	200	0	1	0	0	0	0	0	1.65676	0	0	0	0
Nbv5.1tr6198651	200	0	1	0	0	0	0	0	1.65676	0	0	0	0
Nbv5.1tr6198652	200	0	1	0	0	0	0	0	1.65676	0	0	0	0
Nbv5.1tr6198653	200	0	1	0	0	0	0	0	1.65676	0	0	0	0
Nbv5.1tr6198654	200	0	1	0	0	0	0	0	1.65676	0	0	0	0
Nbv5.1tr6198655	200	0	1	0	0	0	0	0	1.65676	0	0	0	0
Nbv5.1tr6198656	200	0	1	0	0	0	0	0	1.65676	0	0	0	0
Nbv5.1tr6198657	200	0	1	0	0	0	0	0	1.65676	0	0	0	0
Nbv5.1tr6198658	200	0	1	0	0	0	0	0	1.65676	0	0	0	0
Nbv5.1tr6198659	200	0	1	0	0	0	0	0	1.65676	0	0	0	0
Nbv5.1tr6198660	200	0	1	0	0	0	0	0	1.65676	0	0	0	0
Nbv5.1tr6198661	200	0	1	0	0	0	0	0	1.65676	0	0	0	0
Nbv5.1tr6198662	200	0	1	0	0	0	0	0	1.65676	0	0	0	0
Nbv5.1tr6198663	200	0	1	0	0	0	0	0	1.65676	0	0	0	0
Nbv5.1tr6198664	200	0	1	0	0	0	0	0	1.65676	0	0	0	0
Nbv5.1tr6198665	200	0	1	0	0	0	0	0	1.65676	0	0	0	0
Nbv5.1tr6198666	200	0	1	0	0	0	0	0	1.65676	0	0	0	0
Nbv5.1tr6198667	200	0	1	0	0	0	0	0	1.65676	0	0	0	0
Nbv5.1tr6198668	200	0	1	0	0	0	0	0	1.65676	0	0	0	0
Nbv5.1tr6198669	200	0	1	0	0	0	0	0	1.65676	0	0	0	0
Nbv5.1tr6198670	200	0	1	0	0	0	0	0	1.65676	0	0	0	0
Nbv5.1tr6198671	200	0	1	0	0	0	0	0	1.65676	0	0	0	0
Nbv5.1tr6198672	200	0	1	0	0	0	0	0	1.65676	0	0	0	0
Nbv5.1tr6198673	200	0	1	0	0	0	0	0	1.65676	0	0	0	0
Nbv5.1tr6198674	200	0	1	0	0	0	0	0	1.65676	0	0	0	0
Nbv5.1tr6198675	200	0	1	0	0	0	0	0	1.65676	0	0	0	0
Nbv5.1tr6198676	200	0	1	0	0	0	0	0	1.65676	0	0	0	0
Nbv5.1tr6198677	200	0	1	0	0	0	0	0	1.65676	0	0	0	0
Nbv5.1tr6198678	200	0	1	0	0	0	0	0	1.65676	0	0	0	0
Nbv5.1tr6198679	200	0	1	0	0	0	0	0	1.65676	0	0	0	0
Nbv5.1tr6198680	200	0	1	0	0	0	0	0	1.65676	0	0	0	0
Nbv5.1tr6198681	200	0	1	0	0	0	0	0	1.65676	0	0	0	0
Nbv5.1tr6198682	200	0	1	0	0	0	0	0	1.65676	0	0	0	0
Nbv5.1tr6198683	200	0	1	0	0	0	0	0	1.65676	0	0	0	0
Nbv5.1tr6198684	200	0	1	0	0	0	0	0	1.65676	0	0	0	0
Nbv5.1tr6198685	200	0	1	0	0	0	0	0	1.65676	0	0	0	0
Nbv5.1tr6198686	200	0	1	0	0	0	0	0	1.65676	0	0	0	0
Nbv5.1tr6198687	200	0	1	0	0	0	0	0	1.65676	0	0	0	0
Nbv5.1tr6198688	200	0	1	0	0	0	0	0	1.65676	0	0	0	0
Nbv5.1tr6198689	200	0	1	0	0	0	0	0	1.65676	0	0	0	0
Nbv5.1tr6198690	200	0	1	0	0	0	0	0	1.65676	0	0	0	0
Nbv5.1tr6198691	200	0	1	0	0	0	0	0	1.65676	0	0	0	0
Nbv5.1tr6198692	200	0	1	0	0	0	0	0	1.65676	0	0	0	0
Nbv5.1tr6198693	200	0	1	0	0	0	0	0	1.65676	0	0	0	0
Nbv5.1tr6198694	200	0	1	0	0	0	0	0	1.65676	0	0	0	0
Nbv5.1tr6198695	200	0	1	0	0	0	0	0	1.65676	0	0	0	0
Nbv5.1tr6198696	200	0	1	0	0	0	0	0	1.65676	0	0	0	0
Nbv5.1tr6198697	200	0	1	0	0	0	0	0	1.65676	0	0	0	0
Nbv5.1tr6198698	200	0	1	0	0	0	0	0	1.65676	0	0	0	0
Nbv5.1tr6198699	200	0	1	0	0	0	0	0	1.65676	0	0	0	0
Nbv5.1tr6198700	200	0	1	0	0	0	0	0	1.65676	0	0	0	0
Nbv5.1tr6198701	200	0	1	0	0	0	0	0	1.65676	0	0	0	0
Nbv5.1tr6198702	200	0	1	0	0	0	0	0	1.65676	0	0	0	0
Nbv5.1tr6198703	200	0	1	0	0	0	0	0	1.65676	0	0	0	0
Nbv5.1tr6198704	200	0	1	0	0	0	0	0	1.65676	0	0	0	0
Nbv5.1tr6198705	200	0	1	0	0	0	0	0	1.65676	0	0	0	0
Nbv5.1tr6198706	200	0	1	0	0	0	0	0	1.65676	0	0	0	0
Nbv5.1tr6198707	200	0	1	0	0	0	0	0	1.65676	0	0	0	0
Nbv5.1tr6198708	200	0	1	0	0	0	0	0	1.65676	0	0	0	0
Nbv5.1tr6198709	200	0	1	0	0	0	0	0	1.65676	0	0	0	0
Nbv5.1tr6198710	200	0	1	0	0	0	0	0	1.65676	0	0	0	0
Nbv5.1tr6198711	200	0	1	0	0	0	0	0	1.65676	0	0	0	0
Nbv5.1tr6198712	200	0	1	0	0	0	0	0	1.65676	0	0	0	0
Nbv5.1tr6198713	200	0	1	0	0	0	0	0	1.65676	0	0	0	0
Nbv5.1tr6198714	200	0	1	0	0	0	0	0	1.65676	0	0	0	0
Nbv5.1tr6198715	200	0	1	0	0	0	0	0	1.65676	0	0	0	0
Nbv5.1tr6198716	200	0	1	0	0	0	0	0	1.65676	0	0	0	0
Nbv5.1tr6198717	200	0	1	0	0	0	0	0	1.65676	0	0	0	0
Nbv5.1tr6198718	200	0	1	0	0	0	0	0	1.65676	0	0	0	0
Nbv5.1tr6198719	200	0	1	0	0	0	0	0	1.65676	0	0	0	0
Nbv5.1tr6198720	200	0	1	0	0	0	0	0	1.65676	0	0	0	0
Nbv5.1tr6198721	200	0	1	0	0	0	0	0	1.65676	0	0	0	0
Nbv5.1tr6198722	200	0	1	0	0	0	0	0	1.65676	0	0	0	0
Nbv5.1tr6198723	200	0	1	0	0	0	0	0	1.65676	0	0	0	0
Nbv5.1tr6198724	200	0	1	0	0	0	0	0	1.65676	0	0	0	0
Nbv5.1tr6198725	200	0	1	0	0	0	0	0	1.65676	0	0	0	0
Nbv5.1tr6198726	200	0	1	0	0	0	0	0	1.65676	0	0	0	0
Nbv5.1tr6198727	200	0	1	0	0	0	0	0	1.65676	0	0	0	0
Nbv5.1tr6198728	200	0	1	0	0	0	0	0	1.65676	0	0	0	0
Nbv5.1tr6198729	200	0	1	0	0	0	0	0	1.65676	0	0	0	0
Nbv5.1tr6198730	200	0	1	0	0	0	0	0	1.65676	0	0	0	0
Nbv5.1tr6198731	200	0	1	0	0	0	0	0	1.65676	0	0	0	0
Nbv5.1tr6198732	200	0	1	0	0	0	0	0	1.65676	0	0	0	0
Nbv5.1tr6198733	200	0	1	0	0	0	0	0	1.65676	0	0	0	0
Nbv5.1tr6198734	200	0	1	0	0	0	0	0	1.65676	0	0	0	0
Nbv5.1tr6198735	200	0	1	0	0	0	0	0	1.65676	0	0	0	0
Nbv5.1tr6198736	200	0	1	0	0	0	0	0	1.65676	0	0	0	0
Nbv5.1tr6198737	200	0	1	0	0	0	0	0	1.65676	0	0	0	0
Nbv5.1tr6198738	200	0	1	0	0	0	0	0	1.65676	0	0	0	0
Nbv5.1tr6198739	200	0	1	0	0	0	0	0	1.65676	0	0	0	0
Nbv5.1tr6198740	200	0	1	0	0	0	0	0	1.65676	0	0	0	0
Nbv5.1tr6198741	200	0	1	0	0	0	0	0	1.65676	0	0	0	0
Nbv5.1tr6198742	200	0	1	0	0	0	0	0	1.65676	0	0	0	0
Nbv5.1tr6198743	200	0	1	0	0	0	0	0	1.65676	0	0	0	0
Nbv5.1tr6198744	200	0	1	0	0	0	0	0	1.65676	0	0	0	0
Nbv5.1tr6198745	200	0	1	0	0	0	0	0	1.65676	0	0	0	0
Nbv5.1tr6198746	200	0	1	0	0	0	0	0	1.65676	0	0	0	0
Nbv5.1tr6198747	200	0	1	0	0	0	0	0	1.65676	0	0	0	0
Nbv5.1tr6198748	200	0	1	0	0	0	0	0	1.65676	0	0	0	0
Nbv5.1tr6198749	200	0	1	0	0	0	0	0	1.65676	0	0	0	0
Nbv5.1tr6198750	200	0	1	0	0	0	0	0	1.65676	0	0	0	0
Nbv5.1tr6198751	200	0	1	0	0	0	0	0	1.65676	0	0	0	0
Nbv5.1tr6198752	200	0	1	0	0	0	0	0	1.65676	0	0	0	0
Nbv5.1tr6198753	200	0	1	0	0	0	0	0	1.65676	0	0	0	0
Nbv5.1tr6198754	200	0	1	0	0	0	0	0	1.65676	0	0	0	0
Nbv5.1tr6198755	200	0	1	0	0	0	0	0	1.65676	0	0	0	0
Nbv5.1tr6198756	200	0	1	0	0	0	0	0	1.65676	0	0	0	0
Nbv5.1tr6198757	200	0	1	0	0	0	0	0	1.65676	0	0	0	0
Nbv5.1tr6198758	200	0	1	0	0	0	0	0	1.65676	0	0	0	0
Nbv5.1tr6198759	200	0	1	0	0	0	0	0	1.65676	0	0	0	0
Nbv5.1tr6198760	200	0	1	0	0	0	0	0	1.65676	0	0	0	0
Nbv5.1tr6198761	200	0	1	0	0	0	0	0	1.65676	0	0	0	0
Nbv5.1tr6198762	200	0	1	0	0	0	0	0	1.65676	0	0	0	0
Nbv5.1tr6198763	200	0	1	0	0	0	0	0	1.65676	0	0	0	0
Nbv5.1tr6198764	200	0	1	0	0	0	0	0	1.65676	0	0	0	0
Nbv5.1tr6198765	200	0	1	0	0	0	0	0	1.65676	0	0	0	0
Nbv5.1tr6198766	200	0	1	0	0	0	0	0	1.65676	0	0	0	0
Nbv5.1tr6198767	200	0	1	0	0	0	0	0	1.65676	0	0	0	0
Nbv5.1tr6198768	200	0	1	0	0	0	0	0	1.65676	0	0	0	0
Nbv5.1tr6198769	200	0	1	0	0	0	0	0	1.65676	0	0	0	0
Nbv5.1tr6198770	200	0	1	0	0	0	0	0	1.65676	0	0	0	0
Nbv5.1tr6198771	200	0	1	0	0	0	0	0	1.65676	0	0	0	0
Nbv5.1tr6198772	200	0	1	0	0	0	0	0	1.65676	0	0	0	0
Nbv5.1tr6198773	200	0	1	0	0	0	0	0	1.65676	0	0	0	0
Nbv5.1tr6198774	200	0	1	0	0	0	0	0	1.65676	0	0	0	0
Nbv5.1tr6198775	200	0	1	0	0	0	0	0	1.65676	0	0	0	0
Nbv5.1tr6198776	200	0	1	0	0	0	0	0	1.65676	0	0	0	0
Nbv5.1tr6198777	200	0	1	0	0	0	0	0	1.65676	0	0	0	0
Nbv5.1tr6198778	200	0	1	0	0	0	0	0	1.65676	0	0	0	0
Nbv5.1tr6198779	200	0	1	0	0	0	0	0	1.65676	0	0	0	0
Nbv5.1tr6198780	200	0	1	0	0	0	0	0	1.65676	0	0	0	0
Nbv5.1tr6198781	200	0	1	0	0	0	0	0	1.65676	0	0	0	0
Nbv5.1tr6198782	200	0	1	0	0	0	0	0	1.65676	0	0	0	0
Nbv5.1tr6198783	200	0	1	0	0	0	0	0	1.65676	0	0	0	0
Nbv5.1tr6198784	200	0	1	0	0	0	0	0	1.65676	0	0	0	0
Nbv5.1tr6198785	200	0	1	0	0	0	0	0	1.65676	0	0	0	0
Nbv5.1tr6198786	200	0	1	0	0	0	0	0	1.65676	0	0	0	0
Nbv5.1tr6198787	200	0	1	0	0	0	0	0	1.65676	0	0	0	0
Nbv5.1tr6198788	200	0	1	0	0	0	0	0	1.65676	0	0	0	0
Nbv5.1tr6198789	200	0	1	0	0	0	0	0	1.65676	0	0	0	0
Nbv5.1tr6198790	200	0	1	0	0	0	0	0	1.65676	0	0	0	0
Nbv5.1tr6198791	200	0	1	0	0	0	0	0	1.65676	0	0	0	0
Nbv5.1tr6198792	200	0	1	0	0	0	0	0	1.65676	0	0	0	0
Nbv5.1tr6198793	200	0	1	0	0	0	0	0	1.65676	0	0	0	0
Nbv5.1tr6198794	200	0	1	0	0	0	0	0	1.65676	0	0	0	0
Nbv5.1tr6198795	200	0	1	0	0	0	0	0	1.65676	0	0	0	0
Nbv5.1tr6198796	200	0	1	0	0	0	0	0	1.65676	0	0	0	0
Nbv5.1tr6198797	200	0	1	0	0	0	0	0	1.65676	0	0	0	0
Nbv5.1tr6198798	200	0	1	0	0	0	0	0	1.65676	0	0	0	0
Nbv5.1tr6198799	200	0	1	0	0	0	0	0	1.65676	0	0	0	0
Nbv5.1tr6198800	200	0	1	0	0	0	0	0	1.65676	0	0	0	0
Nbv5.1tr6198801	200	0	1	0	0	0	0	0	1.65676	0	0	0	0
Nbv5.1tr6198802	200	0	1	0	0	0	0	0	1.65676	0	0	0	0
Nbv5.1tr6198803	200	0	1	0	0	0	0	0	1.65676	0	0	0	0
Nbv5.1tr6198804	200	0	1	0	0	0	0	0	1.65676	0	0	0	0
Nbv5.1tr6198805	200	0	1	0	0	0	0	0	1.65676	0	0	0	0
Nbv5.1tr6198806	200	0	1	0	0	0	0	0	1.65676	0	0	0	0
Nbv5.1tr6198807	200	0	1	0	0	0	0	0	1.65676	0	0	0	0
Nbv5.1tr6198808	200	0	1	0	0	0	0	0	1.65676	0	0	0	0
Nbv5.1tr6198809	200	0	1	0	0	0	0	0	1.65676	0	0	0	0
Nbv5.1tr6198810	200	0	1	0	0	0	0	0	1.65676	0	0	0	0
Nbv5.1tr6198811	200	0	1	0	0	0	0	0	1.65676	0	0	0	0
Nbv5.1tr6198812	200	0	1	0	0	0	0	0	1.65676	0	0	0	0
Nbv5.1tr6198813	200	0	1	0	0	0	0	0	1.65676	0	0	0	0
Nbv5.1tr6198814	200	0	1	0	0	0	0	0	1.65676	0	0	0	0
Nbv5.1tr6198815	200	0	1	0	0	0	0	0	1.65676	0	0	0	0
Nbv5.1tr6198816	200	0	1	0	0	0	0	0	1.65676	0	0	0	0
Nbv5.1tr6198817	200	0	1	0	0	0	0	0	1.65676	0	0	0	0
Nbv5.1tr6198818	200	0	1	0	0	0	0	0	1.65676	0	0	0	0
Nbv5.1tr6198819	200	0	1	0	0	0	0	0	1.65676	0	0	0	0
Nbv5.1tr6198820	200	0	1	0	0	0	0	0	1.65676	0	0	0	0
Nbv5.1tr6198821	200	0	1	0	0	0	0	0	1.65676	0	0	0	0
Nbv5.1tr6198822	200	0	1	0	0	0	0	0	1.65676	0	0	0	0
Nbv5.1tr6198823	200	0	1	0	0	0	0	0	1.65676	0	0	0	0
Nbv5.1tr6198824	200	0	1	0	0	0	0	0	1.65676	0	0	0	0
Nbv5.1tr6198825	200	0	1	0	0	0	0	0	1.65676	0	0	0	0
Nbv5.1tr6198826	200	0	1	0	0	0	0	0	1.65676	0	0	0	0
Nbv5.1tr6198827	200	0	1	0	0	0	0	0	1.65676	0	0	0	0
Nbv5.1tr6198828	200	0	1	0	0	0	0	0	1.65676	0	0	0	0
Nbv5.1tr6198829	200	0	1	0	0	0	0	0	1.65676	0	0	0	0
Nbv5.1tr6198830	200	0	1	0	0	0	0	0	1.65676	0	0	0	0
Nbv5.1tr6198831	200	0	1	0	0	0	0	0	1.65676	0	0	0	0
Nbv5.1tr6198832	200	0	1	0	0	0	0	0	1.65676	0	0	0	0
Nbv5.1tr6198833	200	0	1	0	0	0	0	0	1.65676	0	0	0	0
Nbv5.1tr6198834	200	0	1	0	0	0	0	0	1.65676	0	0	0	0
Nbv5.1tr6198835	200	0	1	0	0	0	0	0	1.65676	0	0	0	0
Nbv5.1tr6198836	200	0	1	0	0	0	0	0	1.65676	0	0	0	0
Nbv5.1tr6198837	200	0	1	0	0	0	0	0	1.65676	0	0	0	0
Nbv5.1tr6198838	200	0	1	0	0	0	0	0	1.65676	0	0	0	0
Nbv5.1tr6198839	200	0	1	0	0	0	0	0	1.65676	0	0	0	0
Nbv5.1tr6198840	200	0	1	0	0	0	0	0	1.65676	0	0	0	0
Nbv5.1tr6198841	200	0	1	0	0	0	0	0	1.65676	0	0	0	0
Nbv5.1tr6198842	200	0	1	0	0	0	0	0	1.65676	0	0	0	0
Nbv5.1tr6198843	200	0	1	0	0	0	0	0	1.65676	0	0	0	0
Nbv5.1tr6198844	200	0	1	0	0	0	0	0	1.65676	0	0	0	0
Nbv5.1tr6198845	200	0	1	0	0	0	0	0	1.65676	0	0	0	0
Nbv5.1tr6198846	200	0	1	0	0	0	0	0	1.65676	0	0	0	0
Nbv5.1tr6198847	200	0	1	0	0	0	0	0	1.65676	0	0	0	0
Nbv5.1tr6198848	200	0	1	0	0	0	0	0	1.65676	0	0	0	0
Nbv5.1tr6198849	200	0	1	0	0	0	0	0	1.65676	0	0	0	0
Nbv5.1tr6198850	200	0	1	0	0	0	0	0	1.65676	0	0	0	0
Nbv5.1tr6198851	200	0	1	0	0	0	0	0	1.65676	0	0	0	0
Nbv5.1tr6198852	200	0	1	0	0	0	0	0	1.65676	0	0	0	0
Nbv5.1tr6198853	200	0	1	0	0	0	0	0	1.65676	0	0	0	0
Nbv5.1tr6198854	200	0	1	0	0	0	0	0	1.65676	0	0	0	0
Nbv5.1tr6198855	200	0	1	0	0	0	0	0	1.65676	0	0	0	0
Nbv5.1tr6198856	200	0	1	0	0	0	0	0	1.65676	0	0	0	0
Nbv5.1tr6198857	200	0	1	0	0	0	0	0	1.65676	0	0	0	0
Nbv5.1tr6198858	200	0	1	0	0	0	0	0	1.65676	0	0	0	0
Nbv5.1tr6198859	200	0	1	0	0	0	0	0	1.65676	0	0	0	0
Nbv5.1tr6198860	200	0	1	0	0	0	0	0	1.65676	0	0	0	0
Nbv5.1tr6198861	200	0	1	0	0	0	0	0	1.65676	0	0	0	0
Nbv5.1tr6198862	200	0	1	0	0	0	0	0	1.65676	0	0	0	0
Nbv5.1tr6198863	200	0	1	0	0	0	0	0	1.65676	0	0	0	0
Nbv5.1tr6198864	200	0	1	0	0	0	0	0	1.65676	0	0	0	0
Nbv5.1tr6198865	200	0	1	0	0	0	0	0	1.65676	0	0	0	0
Nbv5.1tr6198866	200	0	1	0	0	0	0	0	1.65676	0	0	0	0
Nbv5.1tr6198867	200	0	1	0	0	0	0	0	1.65676	0	0	0	0
Nbv5.1tr6198868	200	0	1	0	0	0	0	0	1.65676	0	0	0	0
Nbv5.1tr6198869	200	0	1	0	0	0	0	0	1.65676	0	0	0	0
Nbv5.1tr6198870	200	0	1	0	0	0	0	0	1.65676	0	0	0	0
Nbv5.1tr6198871	200	0	1	0	0	0	0	0	1.65676	0	0	0	0
Nbv5.1tr6198872	200	0	1	0	0	0	0	0	1.65676	0	0	0	0
Nbv5.1tr6198873	200	0	1	0	0	0	0	0	1.65676	0	0	0	0
Nbv5.1tr6198874	200	0	1	0	0	0	0	0	1.65676	0	0	0	0
Nbv5.1tr6198875	200	0	1	0	0	0	0	0	1.65676	0	0	0	0
Nbv5.1tr6198876	200	0	1	0	0	0	0	0	1.65676	0	0	0	0
Nbv5.1tr6198877	200	0	1	0	0	0	0	0	1.65676	0	0	0	0
Nbv5.1tr6198878	200	0	1	0	0	0	0	0	1.65676	0	0	0	0
Nbv5.1tr6198879	200	0	1	0	0	0	0	0	1.65676	0	0	0	0
Nbv5.1tr6198880	200	0	1	0	0	0	0	0	1.65676	0	0	0	0
Nbv5.1tr6198881	200	0	1	0	0	0	0	0	1.65676	0	0	0	0
Nbv5.1tr6198882	200	0	1	0	0	0	0	0	1.65676	0	0	0	0
Nbv5.1tr6198883	200	0	1	0	0	0	0	0	1.65676	0	0	0	0
Nbv5.1tr6198884	200	0	1	0	0	0	0	0	1.65676	0	0	0	0
Nbv5.1tr6198885	200	0	1	0	0	0	0	0	1.65676	0	0	0	0
Nbv5.1tr6198886	200	0	1	0	0	0	0	0	1.65676	0	0	0	0
Nbv5.1tr6198887	200	0	1	0	0	0	0	0	1.65676	0	0	0	0
Nbv5.1tr6198888	200	0	1	0	0	0	0	0	1.65676	0	0	0	0
Nbv5.1tr6198889	200	0	1	0	0	0	0	0	1.65676	0	0	0	0
Nbv5.1tr6198890	200	0	1	0	0	0	0	0	1.65676	0	0	0	0
Nbv5.1tr6198891	200	0	1	0	0	0	0	0	1.65676	0	0	0	0
Nbv5.1tr6198892	200	0	1	0	0	0	0	0	1.65676	0	0	0	0
Nbv5.1tr6198893	200	0	1	0	0	0	0	0	1.65676	0	0	0	0
Nbv5.1tr6198894	200	0	1	0	0	0	0	0	1.65676	0	0	0	0
Nbv5.1tr6198895	200	0	1	0	0	0	0	0	1.65676	0	0	0	0
Nbv5.1tr6198896	200	0	1	0	0	0	0	0	1.65676	0	0	0	0
Nbv5.1tr6198897	200	0	1	0	0	0	0	0	1.65676	0	0	0	0
Nbv5.1tr6198898	200	0	1	0	0	0	0	0	1.65676	0	0	0	0
Nbv5.1tr6198899	200	0	1	0	0	0	0	0	1.65676	0	0	0	0
Nbv5.1tr6198900	200	0	1	0	0	0	0	0	1.65676	0	0	0	0
Nbv5.1tr6198901	200	0	1	0	0	0	0	0	1.65676	0	0	0	0
Nbv5.1tr6198902	200	0	1	0	0	0	0	0	1.65676	0	0	0	0
Nbv5.1tr6198903	200	0	1	0	0	0	0	0	1.65676	0	0	0	0
Nbv5.1tr6198904	200	0	1	0	0	0	0	0	1.65676	0	0	0	0
Nbv5.1tr6198905	200	0	1	0	0	0	0	0	1.65676	0	0	0	0
Nbv5.1tr6198906	200	0	1	0	0	0	0	0	1.65676	0	0	0	0
Nbv5.1tr6198907	200	0	1	0	0	0	0	0	1.65676	0	0	0	0
Nbv5.1tr6198908	200	0	1	0	0	0	0	0	1.65676	0	0	0	0
Nbv5.1tr6198909	200	0	1	0	0	0	0	0	1.65676	0	0	0	0
Nbv5.1tr6198910	200	0	1	0	0	0	0	0	1.65676	0	0	0	0
Nbv5.1tr6198911	200	0	1	0	0	0	0	0	1.65676	0	0	0	0
Nbv5.1tr6198912	200	0	1	0	0	0	0	0	1.65676	0	0	0	0
Nbv5.1tr6198913	200	0	1	0	0	0	0	0	1.65676	0	0	0	0
Nbv5.1tr6198914	200	0	1	0	0	0	0	0	1.65676	0	0	0	0
Nbv5.1tr6198915	200	0	1	0	0	0	0	0	1.65676	0	0	0	0
Nbv5.1tr6198916	200	0	1	0	0	0	0	0	1.65676	0	0	0	0
Nbv5.1tr6198917	200	0	1	0	0	0	0	0	1.65676	0	0	0	0
Nbv5.1tr6198918	200	0	1	0	0	0	0	0	1.65676	0	0	0	0
Nbv5.1tr6198919	200	0	1	0	0	0	0	0	1.65676	0	0	0	0
Nbv5.1tr6198920	200	0	1	0	0	0	0	0	1.65676	0	0	0	0
Nbv5.1tr6198921	200	0	1	0	0	0	0	0	1.65676	0	0	0	0
Nbv5.1tr6198922	200	0	1	0	0	0	0	0	1.65676	0	0	0	0
Nbv5.1tr6198923	200	0	1	0	0	0	0	0	1.65676	0	0	0	0
Nbv5.1tr6198924	200	0	1	0	0	0	0	0	1.65676	0	0	0	0
Nbv5.1tr6198925	200	0	1	0	0	0	0	0	1.65676	0	0	0	0
Nbv5.1tr6198926	200	0	1	0	0	0	0	0	1.65676	0	0	0	0
Nbv5.1tr6198927	200	0	1	0	0	0	0	0	1.65676	0	0	0	0
Nbv5.1tr6198928	200	0	1	0	0	0	0	0	1.65676	0	0	0	0
Nbv5.1tr6198929	200	0	1	0	0	0	0	0	1.65676	0	0	0	0
Nbv5.1tr6198930	200	0	1	0	0	0	0	0	1.65676	0	0	0	0
Nbv5.1tr6198931	200	0	1	0	0	0	0	0	1.65676	0	0	0	0
Nbv5.1tr6198932	200	0	1	0	0	0	0	0	1.65676	0	0	0	0
Nbv5.1tr6198933	200	0	1	0	0	0	0	0	1.65676	0	0	0	0
Nbv5.1tr6198934	200	0	1	0	0	0	0	0	1.65676	0	0	0	0
Nbv5.1tr6198935	200	0	1	0	0	0	0	0	1.65676	0	0	0	0
Nbv5.1tr6198936	200	0	1	0	0	0	0	0	1.65676	0	0	0	0
Nbv5.1tr6198937	200	0	1	0	0	0	0	0	1.65676	0	0	0	0
Nbv5.1tr6198938	200	0	1	0	0	0	0	0	1.65676	0	0	0	0
Nbv5.1tr6198939	200	0	1	0	0	0	0	0	1.65676	0	0	0	0
Nbv5.1tr6198940	200	0	1	0	0	0	0	0	1.65676	0	0	0	0
Nbv5.1tr6198941	200	0	1	0	0	0	0	0	1.65676	0	0	0	0
Nbv5.1tr6198942	200	0	1	0	0	0	0	0	1.65676	0	0	0	0
Nbv5.1tr6198943	200	0	1	0	0	0	0	0	1.65676	0	0	0	0
Nbv5.1tr6198944	200	0	1	0	0	0	0	0	1.65676	0	0	0	0
Nbv5.1tr6198945	200	0	1	0	0	0	0	0	1.65676	0	0	0	0
Nbv5.1tr6198946	200	0	1	0	0	0	0	0	1.65676	0	0	0	0
Nbv5.1tr6198947	200	0	1	0	0	0	0	0	1.65676	0	0	0	0
Nbv5.1tr6198948	200	0	1	0	0	0	0	0	1.65676	0	0	0	0
Nbv5.1tr6198949	200	0	1	0	0	0	0	0	1.65676	0	0	0	0
Nbv5.1tr6198950	200	0	1	0	0	0	0	0	1.65676	0	0	0	0
Nbv5.1tr6198951	200	0	1	0	0	0	0	0	1.65676	0	0	0	0
Nbv5.1tr6198952	200	0	1	0	0	0	0	0	1.65676	0	0	0	0
Nbv5.1tr6198953	200	0	1	0	0	0	0	0	1.65676	0	0	0	0
Nbv5.1tr6198954	200	0	1	0	0	0	0	0	1.65676	0	0	0	0
Nbv5.1tr6198955	200	0	1	0	0	0	0	0	1.65676	0	0	0	0
Nbv5.1tr6198956	200	0	1	0	0	0	0	0	1.65676	0	0	0	0
Nbv5.1tr6198957	200	0	1	0	0	0	0	0	1.65676	0	0	0	0
Nbv5.1tr6198958	200	0	1	0	0	0	0	0	1.65676	0	0	0	0
Nbv5.1tr6198959	200	0	1	0	0	0	0	0	1.65676	0	0	0	0
Nbv5.1tr6198960	200	0	1	0	0	0	0	0	1.65676	0	0	0	0
Nbv5.1tr6198961	200	0	1	0	0	0	0	0	1.65676	0	0	0	0
Nbv5.1tr6198962	200	0	1	0	0	0	0	0	1.65676	0	0	0	0
Nbv5.1tr6198963	200	0	1	0	0	0	0	0	1.65676	0	0	0	0
Nbv5.1tr6198964	200	0	1	0	0	0	0	0	1.65676	0	0	0	0
Nbv5.1tr6198965	200	0	1	0	0	0	0	0	1.65676	0	0	0	0
Nbv5.1tr6198966	200	0	1	0	0	0	0	0	1.65676	0	0	0	0
Nbv5.1tr6198967	200	0	1	0	0	0	0	0	1.65676	0	0	0	0
Nbv5.1tr6198968	200	0	1	0	0	0	0	0	1.65676	0	0	0	0
Nbv5.1tr6198969	200	0	1	0	0	0	0	0	1.65676	0	0	0	0
Nbv5.1tr6198970	200	0	1	0	0	0	0	0	1.65676	0	0	0	0
Nbv5.1tr6198971	200	0	1	0	0	0	0	0	1.65676	0	0	0	0
Nbv5.1tr6198972	200	0	1	0	0	0	0	0	1.65676	0	0	0	0
Nbv5.1tr6198973	200	0	1	0	0	0	0	0	1.65676	0	0	0	0
Nbv5.1tr6198974	200	0	1	0	0	0	0	0	1.65676	0	0	0	0
Nbv5.1tr6198975	200	0	1	0	0	0	0	0	1.65676	0	0	0	0
Nbv5.1tr6198976	200	0	1	0	0	0	0	0	1.65676	0	0	0	0
Nbv5.1tr6198977	200	0	1	0	0	0	0	0	1.65676	0	0	0	0
Nbv5.1tr6198978	200	0	1	0	0	0	0	0	1.65676	0	0	0	0
Nbv5.1tr6198979	200	0	1	0	0	0	0	0	1.65676	0	0	0	0
Nbv5.1tr6198980	200	0	1	0	0	0	0	0	1.65676	0	0	0	0
Nbv5.1tr6198981	200	0	1	0	0	0	0	0	1.65676	0	0	0	0
Nbv5.1tr6198982	200	0	1	0	0	0	0	0	1.65676	0	0	0	0
Nbv5.1tr6198983	200	0	1	0	0	0	0	0	1.65676	0	0	0	0
Nbv5.1tr6198984	200	0	1	0	0	0	0	0	1.65676	0	0	0	0
Nbv5.1tr6198985	200	0	1	0	0	0	0	0	1.65676	0	0	0	0
Nbv5.1tr6198986	200	0	1	0	0	0	0	0	1.65676	0	0	0	0
Nbv5.1tr6198987	200	0	1	0	0	0	0	0	1.65676	0	0	0	0
Nbv5.1tr6198988	200	0	1	0	0	0	0	0	1.65676	0	0	0	0
Nbv5.1tr6198989	200	0	1	0	0	0	0	0	1.65676	0	0	0	0
Nbv5.1tr6198990	200	0	1	0	0	0	0	0	1.65676	0	0	0	0
Nbv5.1tr6198991	200	0	1	0	0	0	0	0	1.65676	0	0	0	0
Nbv5.1tr6198992	200	0	1	0	0	0	0	0	1.65676	0	0	0	0
Nbv5.1tr6198993	200	0	1	0	0	0	0	0	1.65676	0	0	0	0
Nbv5.1tr6198994	200	0	1	0	0	0	0	0	1.65676	0	0	0	0
Nbv5.1tr6198995	200	0	1	0	0	0	0	0	1.65676	0	0	0	0
Nbv5.1tr6198996	200	0	1	0	0	0	0	0	1.65676	0	0	0	0
Nbv5.1tr6198997	200	0	1	0	0	0	0	0	1.65676	0	0	0	0
Nbv5.1tr6198998	200	0	1	0	0	0	0	0	1.65676	0	0	0	0
Nbv5.1tr6198999	200	0	1	0	0	0	0	0	1.65676	0	0	0	0
Nbv5.1tr6199000	200	0	1	0	0	0	0	0	1.65676	0	0	0	0
Nbv5.1tr6199001	200	0	1	0	0	0	0	0	1.65676	0	0	0	0
Nbv5.1tr6199002	200	0	1	0	0	0	0	0	1.65676	0	0	0	0
Nbv5.1tr6199003	200	0	1	0	0	0	0	0	1.65676	0	0	0	0
Nbv5.1tr6199004	200	0	1	0	0	0	0	0	1.65676	0	0	0	0
Nbv5.1tr6199005	200	0	1	0	0	0	0	0	1.65676	0	0	0	0
Nbv5.1tr6199006	200	0	1	0	0	0	0	0	1.65676	0	0	0	0
Nbv5.1tr6199007	200	0	1	0	0	0	0	0	1.65676	0	0	0	0
Nbv5.1tr6199008	200	0	1	0	0	0	0	0	1.65676	0	0	0	0
Nbv5.1tr6199009	200	0	1	0	0	0	0	0	1.65676	0	0	0	0
Nbv5.1tr6199010	200	0	1	0	0	0	0	0	1.65676	0	0	0	0
Nbv5.1tr6199011	200	0	1	0	0	0	0	0	1.65676	0	0	0	0
Nbv5.1tr6199012	200	0	1	0	0	0	0	0	1.65676	0	0	0	0
Nbv5.1tr6199013	200	0	1	0	0	0	0	0	1.65676	0	0	0	0
Nbv5.1tr6199014	200	0	1	0	0	0	0	0	1.65676	0	0	0	0
Nbv5.1tr6199015	200	0	1	0	0	0	0	0	1.65676	0	0	0	0
Nbv5.1tr6199016	200	0	1	0	0	0	0	0	1.65676	0	0	0	0
Nbv5.1tr6199017	200	0	1	0	0	0	0	0	1.65676	0	0	0	0
Nbv5.1tr6199018	200	0	1	0	0	0	0	0	1.65676	0	0	0	0
Nbv5.1tr6199019	200	0	1	0	0	0	0	0	1.65676	0	0	0	0
Nbv5.1tr6199020	200	0	1	0	0	0	0	0	1.65676	0	0	0	0
Nbv5.1tr6199021	200	0	1	0	0	0	0	0	1.65676	0	0	0	0
Nbv5.1tr6199022	200	0	1	0	0	0	0	0	1.65676	0	0	0	0
Nbv5.1tr6199023	200	0	1	0	0	0	0	0	1.65676	0	0	0	0
Nbv5.1tr6199024	200	0	1	0	0	0	0	0	1.65676	0	0	0	0
Nbv5.1tr6199025	200	0	1	0	0	0	0	0	1.65676	0	0	0	0
Nbv5.1tr6199026	200	0	1	0	0	0	0	0	1.65676	0	0	0	0
Nbv5.1tr6199027	200	0	1	0	0	0	0	0	1.65676	0	0	0	0
Nbv5.1tr6199028	200	0	1	0	0	0	0	0	1.65676	0	0	0	0
Nbv5.1tr6199029	200	0	1	0	0	0	0	0	1.65676	0	0	0	0
Nbv5.1tr6199030	200	0	1	0	0	0	0	0	1.65676	0	0	0	0
Nbv5.1tr6199031	200	0	1	0	0	0	0	0	1.65676	0	0	0	0
Nbv5.1tr6199032	200	0	1	0	0	0	0	0	1.65676	0	0	0	0
Nbv5.1tr6199033	200	0	1	0	0	0	0	0	1.65676	0	0	0	0
Nbv5.1tr6199034	200	0	1	0	0	0	0	0	1.65676	0	0	0	0
Nbv5.1tr6199035	200	0	1	0	0	0	0	0	1.65676	0	0	0	0
Nbv5.1tr6199036	200	0	1	0	0	0	0	0	1.65676	0	0	0	0
Nbv5.1tr6199037	200	0	1	0	0	0	0	0	1.65676	0	0	0	0
Nbv5.1tr6199038	200	0	1	0	0	0	0	0	1.65676	0	0	0	0
Nbv5.1tr6199039	200	0	1	0	0	0	0	0	1.65676	0	0	0	0
Nbv5.1tr6199040	200	0	1	0	0	0	0	0	1.65676	0	0	0	0
Nbv5.1tr6199041	200	0	1	0	0	0	0	0	1.65676	0	0	0	0
Nbv5.1tr6199042	200	0	1	0	0	0	0	0	1.65676	0	0	0	0
Nbv5.1tr6199043	200	0	1	0	0	0	0	0	1.65676	0	0	0	0
Nbv5.1tr6199044	200	0	1	0	0	0	0	0	1.65676	0	0	0	0
Nbv5.1tr6199045	200	0	1	0	0	0	0	0	1.65676	0	0	0	0
Nbv5.1tr6199046	200	0	1	0	0	0	0	0	1.65676	0	0	0	0
Nbv5.1tr6199047	200	0	1	0	0	0	0	0	1.65676	0	0	0	0
Nbv5.1tr6199048	200	0	1	0	0	0	0	0	1.65676	0	0	0	0
Nbv5.1tr6199049	200	0	1	0	0	0	0	0	1.65676	0	0	0	0
Nbv5.1tr6199050	200	0	1	0	0	0	0	0	1.65676	0	0	0	0
Nbv5.1tr6199051	200	0	1	0	0	0	0	0	1.65676	0	0	0	0
Nbv5.1tr6199052	200	0	1	0	0	0	0	0	1.65676	0	0	0	0
Nbv5.1tr6199053	200	0	1	0	0	0	0	0	1.65676	0	0	0	0
Nbv5.1tr6199054	200	0	1	0	0	0	0	0	1.65676	0	0	0	0
Nbv5.1tr6199055	200	0	1	0	0	0	0	0	1.65676	0	0	0	0
Nbv5.1tr6199056	200	0	1	0	0	0	0	0	1.65676	0	0	0	0
Nbv5.1tr6199057	200	0	1	0	0	0	0	0	1.65676	0	0	0	0
Nbv5.1tr6199058	200	0	1	0	0	0	0	0	1.65676	0	0	0	0
Nbv5.1tr6199059	200	0	1	0	0	0	0	0	1.65676	0	0	0	0
Nbv5.1tr6199060	200	0	1	0	0	0	0	0	1.65676	0	0	0	0
Nbv5.1tr6199061	200	0	1	0	0	0	0	0	1.65676	0	0	0	0
Nbv5.1tr6199062	200	0	1	0	0	0	0	0	1.65676	0	0	0	0
Nbv5.1tr6199063	200	0	1	0	0	0	0	0	1.65676	0	0	0	0
Nbv5.1tr6199064	200	0	1	0	0	0	0	0	1.65676	0	0	0	0
Nbv5.1tr6199065	200	0	1	0	0	0	0	0	1.65676	0	0	0	0
Nbv5.1tr6199066	200	0	1	0	0	0	0	0	1.65676	0	0	0	0
Nbv5.1tr6199067	200	0	1	0	0	0	0	0	1.65676	0	0	0	0
Nbv5.1tr6199068	200	0	1	0	0	0	0	0	1.65676	0	0	0	0
Nbv5.1tr6199069	200	0	1	0	0	0	0	0	1.65676	0	0	0	0
Nbv5.1tr6199070	200	0	1	0	0	0	0	0	1.65676	0	0	0	0
Nbv5.1tr6199071	200	0	1	0	0	0	0	0	1.65676	0	0	0	0
Nbv5.1tr6199072	200	0	1	0	0	0	0	0	1.65676	0	0	0	0
Nbv5.1tr6199073	200	0	1	0	0	0	0	0	1.65676	0	0	0	0
Nbv5.1tr6199074	200	0	1	0	0	0	0	0	1.65676	0	0	0	0
Nbv5.1tr6199075	200	0	1	0	0	0	0	0	1.65676	0	0	0	0
Nbv5.1tr6199076	200	0	1	0	0	0	0	0	1.65676	0	0	0	0
Nbv5.1tr6199077	200	0	1	0	0	0	0	0	1.65676	0	0	0	0
Nbv5.1tr6199078	200	0	1	0	0	0	0	0	1.65676	0	0	0	0
Nbv5.1tr6199079	200	0	1	0	0	0	0	0	1.65676	0	0	0	0
Nbv5.1tr6199080	200	0	1	0	0	0	0	0	1.65676	0	0	0	0
Nbv5.1tr6199081	200	0	1	0	0	0	0	0	1.65676	0	0	0	0
Nbv5.1tr6199082	200	0	1	0	0	0	0	0	1.65676	0	0	0	0
Nbv5.1tr6199083	200	0	1	0	0	0	0	0	1.65676	0	0	0	0
Nbv5.1tr6199084	200	0	1	0	0	0	0	0	1.65676	0	0	0	0
Nbv5.1tr6199085	200	0	1	0	0	0	0	0	1.65676	0	0	0	0
Nbv5.1tr6199086	200	0	1	0	0	0	0	0	1.65676	0	0	0	0
Nbv5.1tr6199087	200	0	1	0	0	0	0	0	1.65676	0	0	0	0
Nbv5.1tr6199088	200	0	1	0	0	0	0	0	1.65676	0	0	0	0
Nbv5.1tr6199089	200	0	1	0	0	0	0	0	1.65676	0	0	0	0
Nbv5.1tr6199090	200	0	1	0	0	0	0	0	1.65676	0	0	0	0
Nbv5.1tr6199091	200	0	1	0	0	0	0	0	1.65676	0	0	0	0
Nbv5.1tr6199092	200	0	1	0	0	0	0	0	1.65676	0	0	0	0
Nbv5.1tr6199093	200	0	1	0	0	0	0	0	1.65676	0	0	0	0
Nbv5.1tr6199094	200	0	1	0	0	0	0	0	1.65676	0	0	0	0
Nbv5.1tr6199095	200	0	1	0	0	0	0	0	1.65676	0	0	0	0
Nbv5.1tr6199096	200	0	1	0	0	0	0	0	1.65676	0	0	0	0
Nbv5.1tr6199097	200	0	1	0	0	0	0	0	1.65676	0	0	0	0
Nbv5.1tr6199098	200	0	1	0	0	0	0	0	1.65676	0	0	0	0
Nbv5.1tr6199099	200	0	1	0	0	0	0	0	1.65676	0	0	0	0
Nbv5.1tr6199100	200	0	1	0	0	0	0	0	1.65676	0	0	0	0
Nbv5.1tr6199101	200	0	1	0	0	0	0	0	1.65676	0	0	0	0
Nbv5.1tr6199102	200	0	1	0	0	0	0	0	1.65676	0	0	0	0
Nbv5.1tr6199103	200	0	1	0	0	0	0	0	1.65676	0	0	0	0
Nbv5.1tr6199104	200	0	1	0	0	0	0	0	1.65676	0	0	0	0
Nbv5.1tr6199105	200	0	1	0	0	0	0	0	1.65676	0	0	0	0
Nbv5.1tr6199106	200	0	1	0	0	0	0	0	1.65676	0	0	0	0
Nbv5.1tr6199107	200	0	1	0	0	0	0	0	1.65676	0	0	0	0
Nbv5.1tr6199108	200	0	1	0	0	0	0	0	1.65676	0	0	0	0
Nbv5.1tr6199109	200	0	1	0	0	0	0	0	1.65676	0	0	0	0
Nbv5.1tr6199110	200	0	1	0	0	0	0	0	1.65676	0	0	0	0
Nbv5.1tr6199111	200	0	1	0	0	0	0	0	1.65676	0	0	0	0
Nbv5.1tr6199112	200	0	1	0	0	0	0	0	1.65676	0	0	0	0
Nbv5.1tr6199113	200	0	1	0	0	0	0	0	1.65676	0	0	0	0
Nbv5.1tr6199114	200	0	1	0	0	0	0	0	1.65676	0	0	0	0
Nbv5.1tr6199115	200	0	1	0	0	0	0	0	1.65676	0	0	0	0
Nbv5.1tr6199116	200	0	1	0	0	0	0	0	1.65676	0	0	0	0
Nbv5.1tr6199117	200	0	1	0	0	0	0	0	1.65676	0	0	0	0
Nbv5.1tr6199118	200	0	1	0	0	0	0	0	1.65676	0	0	0	0
Nbv5.1tr6199119	200	0	1	0	0	0	0	0	1.65676	0	0	0	0
Nbv5.1tr6199120	200	0	1	0	0	0	0	0	1.65676	0	0	0	0
Nbv5.1tr6199121	200	0	1	0	0	0	0	0	1.65676	0	0	0	0
Nbv5.1tr6199122	200	0	1	0	0	0	0	0	1.65676	0	0	0	0
Nbv5.1tr6199123	200	0	1	0	0	0	0	0	1.65676	0	0	0	0
Nbv5.1tr6199124	200	0	1	0	0	0	0	0	1.65676	0	0	0	0
Nbv5.1tr6199125	200	0	1	0	0	0	0	0	1.65676	0	0	0	0
Nbv5.1tr6199126	200	0	1	0	0	0	0	0	1.65676	0	0	0	0
Nbv5.1tr6199127	200	0	1	0	0	0	0	0	1.65676	0	0	0	0
Nbv5.1tr6199128	200	0	1	0	0	0	0	0	1.65676	0	0	0	0
Nbv5.1tr6199129	200	0	1	0	0	0	0	0	1.65676	0	0	0	0
Nbv5.1tr6199130	200	0	1	0	0	0	0	0	1.65676	0	0	0	0
Nbv5.1tr6199131	200	0	1	0	0	0	0	0	1.65676	0	0	0	0
Nbv5.1tr6199132	200	0	1	0	0	0	0	0	1.65676	0	0	0	0
Nbv5.1tr6199133	200	0	1	0	0	0	0	0	1.65676	0	0	0	0
Nbv5.1tr6199134	200	0	1	0	0	0	0	0	1.65676	0	0	0	0
Nbv5.1tr6199135	200	0	1	0	0	0	0	0	1.65676	0	0	0	0
Nbv5.1tr6199136	200	0	1	0	0	0	0	0	1.65676	0	0	0	0
Nbv5.1tr6199137	200	0	1	0	0	0	0	0	1.65676	0	0	0	0
Nbv5.1tr6199138	200	0	1	0	0	0	0	0	1.65676	0	0	0	0
Nbv5.1tr6199139	200	0	1	0	0	0	0	0	1.65676	0	0	0	0
Nbv5.1tr6199140	200	0	1	0	0	0	0	0	1.65676	0	0	0	0
Nbv5.1tr6199141	200	0	1	0	0	0	0	0	1.65676	0	0	0	0
Nbv5.1tr6199142	200	0	1	0	0	0	0	0	1.65676	0	0	0	0
Nbv5.1tr6199143	200	0	1	0	0	0	0	0	1.65676	0	0	0	0
Nbv5.1tr6199144	200	0	1	0	0	0	0	0	1.65676	0	0	0	0
Nbv5.1tr6199145	200	0	1	0	0	0	0	0	1.65676	0	0	0	0
Nbv5.1tr6199146	200	0	1	0	0	0	0	0	1.65676	0	0	0	0
Nbv5.1tr6199147	200	0	1	0	0	0	0	0	1.65676	0	0	0	0
Nbv5.1tr6199148	200	0	1	0	0	0	0	0	1.65676	0	0	0	0
Nbv5.1tr6199149	200	0	1	0	0	0	0	0	1.65676	0	0	0	0
Nbv5.1tr6199150	200	0	1	0	0	0	0	0	1.65676	0	0	0	0
Nbv5.1tr6199151	200	0	1	0	0	0	0	0	1.65676	0	0	0	0
Nbv5.1tr6199152	200	0	1	0	0	0	0	0	1.65676	0	0	0	0
Nbv5.1tr6199153	200	0	1	0	0	0	0	0	1.65676	0	0	0	0
Nbv5.1tr6199154	200	0	1	0	0	0	0	0	1.65676	0	0	0	0
Nbv5.1tr6199155	200	0	1	0	0	0	0	0	1.65676	0	0	0	0
Nbv5.1tr6199156	200	0	1	0	0	0	0	0	1.65676	0	0	0	0
Nbv5.1tr6199157	200	0	1	0	0	0	0	0	1.65676	0	0	0	0
Nbv5.1tr6199158	200	0	1	0	0	0	0	0	1.65676	0	0	0	0
Nbv5.1tr6199159	200	0	1	0	0	0	0	0	1.65676	0	0	0	0
Nbv5.1tr6199160	200	0	1	0	0	0	0	0	1.65676	0	0	0	0
Nbv5.1tr6199161	200	0	1	0	0	0	0	0	1.65676	0	0	0	0
Nbv5.1tr6199162	200	0	1	0	0	0	0	0	1.65676	0	0	0	0
Nbv5.1tr6199163	200	0	1	0	0	0	0	0	1.65676	0	0	0	0
Nbv5.1tr6199164	200	0	1	0	0	0	0	0	1.65676	0	0	0	0
Nbv5.1tr6199165	200	0	1	0	0	0	0	0	1.65676	0	0	0	0
Nbv5.1tr6199166	200	0	1	0	0	0	0	0	1.65676	0	0	0	0
Nbv5.1tr6199167	200	0	1	0	0	0	0	0	1.65676	0	0	0	0
Nbv5.1tr6199168	200	0	1	0	0	0	0	0	1.65676	0	0	0	0
Nbv5.1tr6199169	200	0	1	0	0	0	0	0	1.65676	0	0	0	0
Nbv5.1tr6199170	200	0	1	0	0	0	0	0	1.65676	0	0	0	0
Nbv5.1tr6199171	200	0	1	0	0	0	0	0	1.65676	0	0	0	0
Nbv5.1tr6199172	200	0	1	0	0	0	0	0	1.65676	0	0	0	0
Nbv5.1tr6199173	200	0	1	0	0	0	0	0	1.65676	0	0	0	0
Nbv5.1tr6199174	200	0	1	0	0	0	0	0	1.65676	0	0	0	0
Nbv5.1tr6199175	200	0	1	0	0	0	0	0	1.65676	0	0	0	0
Nbv5.1tr6199176	200	0	1	0	0	0	0	0	1.65676	0	0	0	0
Nbv5.1tr6199177	200	0	1	0	0	0	0	0	1.65676	0	0	0	0
Nbv5.1tr6199178	200	0	1	0	0	0	0	0	1.65676	0	0	0	0
Nbv5.1tr6199179	200	0	1	0	0	0	0	0	1.65676	0	0	0	0
Nbv5.1tr6199180	200	0	1	0	0	0	0	0	1.65676	0	0	0	0
Nbv5.1tr6199181	200	0	1	0	0	0	0	0	1.65676	0	0	0	0
Nbv5.1tr6199182	200	0	1	0	0	0	0	0	1.65676	0	0	0	0
Nbv5.1tr6199183	200	0	1	0	0	0	0	0	1.65676	0	0	0	0
Nbv5.1tr6199184	200	0	1	0	0	0	0	0	1.65676	0	0	0	0
Nbv5.1tr6199185	200	0	1	0	0	0	0	0	1.65676	0	0	0	0
Nbv5.1tr6199186	200	0	1	0	0	0	0	0	1.65676	0	0	0	0
Nbv5.1tr6199187	200	0	1	0	0	0	0	0	1.65676	0	0	0	0
Nbv5.1tr6199188	200	0	1	0	0	0	0	0	1.65676	0	0	0	0
Nbv5.1tr6199189	200	0	1	0	0	0	0	0	1.65676	0	0	0	0
Nbv5.1tr6199190	200	0	1	0	0	0	0	0	1.65676	0	0	0	0
Nbv5.1tr6199191	200	0	1	0	0	0	0	0	1.65676	0	0	0	0
Nbv5.1tr6199192	200	0	1	0	0	0	0	0	1.65676	0	0	0	0
Nbv5.1tr6199193	200	0	1	0	0	0	0	0	1.65676	0	0	0	0
Nbv5.1tr6199194	200	0	1	0	0	0	0	0	1.65676	0	0	0	0
Nbv5.1tr6199195	200	0	1	0	0	0	0	0	1.65676	0	0	0	0
Nbv5.1tr6199196	200	0	1	0	0	0	0	0	1.65676	0	0	0	0
Nbv5.1tr6199197	200	0	1	0	0	0	0	0	1.65676	0	0	0	0
Nbv5.1tr6199198	200	0	1	0	0	0	0	0	1.65676	0	0	0	0
Nbv5.1tr6199199	200	0	1	0	0	0	0	0	1.65676	0	0	0	0
Nbv5.1tr6199200	200	0	1	0	0	0	0	0	1.65676	0	0	0	0
Nbv5.1tr6199201	200	0	1	0	0	0	0	0	1.65676	0	0	0	0
Nbv5.1tr6199202	200	0	1	0	0	0	0	0	1.65676	0	0	0	0
Nbv5.1tr6199203	200	0	1	0	0	0	0	0	1.65676	0	0	0	0
Nbv5.1tr6199204	200	0	1	0	0	0	0	0	1.65676	0	0	0	0
Nbv5.1tr6199205	200	0	1	0	0	0	0	0	1.65676	0	0	0	0
Nbv5.1tr6199206	200	0	1	0	0	0	0	0	1.65676	0	0	0	0
Nbv5.1tr6199207	200	0	1	0	0	0	0	0	1.65676	0	0	0	0
Nbv5.1tr6199208	200	0	1	0	0	0	0	0	1.65676	0	0	0	0
Nbv5.1tr6199209	200	0	1	0	0	0	0	0	1.65676	0	0	0	0
Nbv5.1tr6199210	200	0	1	0	0	0	0	0	1.65676	0	0	0	0
Nbv5.1tr6199211	200	0	1	0	0	0	0	0	1.65676	0	0	0	0
Nbv5.1tr6199212	200	0	1	0	0	0	0	0	1.65676	0	0	0	0
Nbv5.1tr6199213	200	0	1	0	0	0	0	0	1.65676	0	0	0	0
Nbv5.1tr6199214	200	0	1	0	0	0	0	0	1.65676	0	0	0	0
Nbv5.1tr6199215	200	0	1	0	0	0	0	0	1.65676	0	0	0	0
Nbv5.1tr6199216	200	0	1	0	0	0	0	0	1.65676	0	0	0	0
Nbv5.1tr6199217	200	0	1	0	0	0	0	0	1.65676	0	0	0	0
Nbv5.1tr6199218	200	0	1	0	0	0	0	0	1.65676	0	0	0	0
Nbv5.1tr6199219	200	0	1	0	0	0	0	0	1.65676	0	0	0	0
Nbv5.1tr6199220	200	0	1	0	0	0	0	0	1.65676	0	0	0	0
Nbv5.1tr6199221	200	0	1	0	0	0	0	0	1.65676	0	0	0	0
Nbv5.1tr6199222	200	0	1	0	0	0	0	0	1.65676	0	0	0	0
Nbv5.1tr6199223	200	0	1	0	0	0	0	0	1.65676	0	0	0	0
Nbv5.1tr6199224	200	0	1	0	0	0	0	0	1.65676	0	0	0	0
Nbv5.1tr6199225	200	0	1	0	0	0	0	0	1.65676	0	0	0	0
Nbv5.1tr6199226	200	0	1	0	0	0	0	0	1.65676	0	0	0	0
Nbv5.1tr6199227	200	0	1	0	0	0	0	0	1.65676	0	0	0	0
Nbv5.1tr6199228	200	0	1	0	0	0	0	0	1.65676	0	0	0	0
Nbv5.1tr6199229	200	0	1	0	0	0	0	0	1.65676	0	0	0	0
Nbv5.1tr6199230	200	0	1	0	0	0	0	0	1.65676	0	0	0	0
Nbv5.1tr6199231	200	0	1	0	0	0	0	0	1.65676	0	0	0	0
Nbv5.1tr6199232	200	0	1	0	0	0	0	0	1.65676	0	0	0	0
Nbv5.1tr6199233	200	0	1	0	0	0	0	0	1.65676	0	0	0	0
Nbv5.1tr6199234	200	0	1	0	0	0	0	0	1.65676	0	0	0	0
Nbv5.1tr6199235	200	0	1	0	0	0	0	0	1.65676	0	0	0	0
Nbv5.1tr6199236	200	0	1	0	0	0	0	0	1.65676	0	0	0	0
Nbv5.1tr6199237	200	0	1	0	0	0	0	0	1.65676	0	0	0	0
Nbv5.1tr6199238	200	0	1	0	0	0	0	0	1.65676	0	0	0	0
Nbv5.1tr6199239	200	0	1	0	0	0	0	0	1.65676	0	0	0	0
Nbv5.1tr6199240	200	0	1	0	0	0	0	0	1.65676	0	0	0	0
Nbv5.1tr6199241	200	0	1	0	0	0	0	0	1.65676	0	0	0	0
Nbv5.1tr6199242	200	0	1	0	0	0	0	0	1.65676	0	0	0	0
Nbv5.1tr6199243	200	0	1	0	0	0	0	0	1.65676	0	0	0	0
Nbv5.1tr6199244	200	0	1	0	0	0	0	0	1.65676	0	0	0	0
Nbv5.1tr6199245	200	0	1	0	0	0	0	0	1.65676	0	0	0	0
Nbv5.1tr6199246	200	0	1	0	0	0	0	0	1.65676	0	0	0	0
Nbv5.1tr6199247	200	0	1	0	0	0	0	0	1.65676	0	0	0	0
Nbv5.1tr6199248	200	0	1	0	0	0	0	0	1.65676	0	0	0	0
Nbv5.1tr6199249	200	0	1	0	0	0	0	0	1.65676	0	0	0	0
Nbv5.1tr6199250	200	0	1	0	0	0	0	0	1.65676	0	0	0	0
Nbv5.1tr6199251	200	0	1	0	0	0	0	0	1.65676	0	0	0	0
Nbv5.1tr6199252	200	0	1	0	0	0	0	0	1.65676	0	0	0	0
Nbv5.1tr6199253	200	0	1	0	0	0	0	0	1.65676	0	0	0	0
Nbv5.1tr6199254	200	0	1	0	0	0	0	0	1.65676	0	0	0	0
Nbv5.1tr6199255	200	0	1	0	0	0	0	0	1.65676	0	0	0	0
Nbv5.1tr6199256	200	0	1	0	0	0	0	0	1.65676	0	0	0	0
Nbv5.1tr6199257	200	0	1	0	0	0	0	0	1.65676	0	0	0	0
Nbv5.1tr6199258	200	0	1	0	0	0	0	0	1.65676	0	0	0	0
Nbv5.1tr6199259	200	0	1	0	0	0	0	0	1.65676	0	0	0	0
Nbv5.1tr6199260	200	0	1	0	0	0	0	0	1.65676	0	0	0	0
Nbv5.1tr6199261	200	0	1	0	0	0	0	0	1.65676	0	0	0	0
Nbv5.1tr6199262	200	0	1	0	0	0	0	0	1.65676	0	0	0	0
Nbv5.1tr6199263	200	0	1	0	0	0	0	0	1.65676	0	0	0	0
Nbv5.1tr6199264	200	0	1	0	0	0	0	0	1.65676	0	0	0	0
Nbv5.1tr6199265	200	0	1	0	0	0	0	0	1.65676	0	0	0	0
Nbv5.1tr6199266	200	0	1	0	0	0	0	0	1.65676	0	0	0	0
Nbv5.1tr6199267	200	0	1	0	0	0	0	0	1.65676	0	0	0	0
Nbv5.1tr6199268	200	0	1	0	0	0	0	0	1.65676	0	0	0	0
Nbv5.1tr6199269	200	0	1	0	0	0	0	0	1.65676	0	0	0	0
Nbv5.1tr6199270	200	0	1	0	0	0	0	0	1.65676	0	0	0	0
Nbv5.1tr6199271	200	0	1	0	0	0	0	0	1.65676	0	0	0	0
Nbv5.1tr6199272	200	0	1	0	0	0	0	0	1.65676	0	0	0	0
Nbv5.1tr6199273	200	0	1	0	0	0	0	0	1.65676	0	0	0	0
Nbv5.1tr6199274	200	0	1	0	0	0	0	0	1.65676	0	0	0	0
Nbv5.1tr6199275	200	0	1	0	0	0	0	0	1.65676	0	0	0	0
Nbv5.1tr6199276	200	0	1	0	0	0	0	0	1.65676	0	0	0	0
Nbv5.1tr6199277	200	0	1	0	0	0	0	0	1.65676	0	0	0	0
Nbv5.1tr6199278	200	0	1	0	0	0	0	0	1.65676	0	0	0	0
Nbv5.1tr6199279	200	0	1	0	0	0	0	0	1.65676	0	0	0	0
Nbv5.1tr6199280	200	0	1	0	0	0	0	0	1.65676	0	0	0	0
Nbv5.1tr6199281	200	0	1	0	0	0	0	0	1.65676	0	0	0	0
Nbv5.1tr6199282	200	0	1	0	0	0	0	0	1.65676	0	0	0	0
Nbv5.1tr6199283	200	0	1	0	0	0	0	0	1.65676	0	0	0	0
Nbv5.1tr6199284	200	0	1	0	0	0	0	0	1.65676	0	0	0	0
Nbv5.1tr6199285	200	0	1	0	0	0	0	0	1.65676	0	0	0	0
Nbv5.1tr6199286	200	0	1	0	0	0	0	0	1.65676	0	0	0	0
Nbv5.1tr6199287	200	0	1	0	0	0	0	0	1.65676	0	0	0	0
Nbv5.1tr6199288	200	0	1	0	0	0	0	0	1.65676	0	0	0	0
Nbv5.1tr6199289	200	0	1	0	0	0	0	0	1.65676	0	0	0	0
Nbv5.1tr6199290	200	0	1	0	0	0	0	0	1.65676	0	0	0	0
Nbv5.1tr6199291	200	0	1	0	0	0	0	0	1.65676	0	0	0	0
Nbv5.1tr6199292	200	0	1	0	0	0	0	0	1.65676	0	0	0	0
Nbv5.1tr6199293	200	0	1	0	0	0	0	0	1.65676	0	0	0	0
Nbv5.1tr6199294	200	0	1	0	0	0	0	0	1.65676	0	0	0	0
Nbv5.1tr6199295	200	0	1	0	0	0	0	0	1.65676	0	0	0	0
Nbv5.1tr6199296	200	0	1	0	0	0	0	0	1.65676	0	0	0	0
Nbv5.1tr6199297	200	0	1	0	0	0	0	0	1.65676	0	0	0	0
Nbv5.1tr6199298	200	0	1	0	0	0	0	0	1.65676	0	0	0	0
Nbv5.1tr6199299	200	0	1	0	0	0	0	0	1.65676	0	0	0	0
Nbv5.1tr6199300	200	0	1	0	0	0	0	0	1.65676	0	0	0	0
Nbv5.1tr6199301	200	0	1	0	0	0	0	0	1.65676	0	0	0	0
Nbv5.1tr6199302	200	0	1	0	0	0	0	0	1.65676	0	0	0	0
Nbv5.1tr6199303	200	0	1	0	0	0	0	0	1.65676	0	0	0	0
Nbv5.1tr6199304	200	0	1	0	0	0	0	0	1.65676	0	0	0	0
Nbv5.1tr6199305	200	0	1	0	0	0	0	0	1.65676	0	0	0	0
Nbv5.1tr6199306	200	0	1	0	0	0	0	0	1.65676	0	0	0	0
Nbv5.1tr6199307	200	0	1	0	0	0	0	0	1.65676	0	0	0	0
Nbv5.1tr6199308	200	0	1	0	0	0	0	0	1.65676	0	0	0	0
Nbv5.1tr6199309	200	0	1	0	0	0	0	0	1.65676	0	0	0	0
Nbv5.1tr6199310	200	0	1	0	0	0	0	0	1.65676	0	0	0	0
Nbv5.1tr6199311	200	0	1	0	0	0	0	0	1.65676	0	0	0	0
Nbv5.1tr6199312	200	0	1	0	0	0	0	0	1.65676	0	0	0	0
Nbv5.1tr6199313	200	0	1	0	0	0	0	0	1.65676	0	0	0	0
Nbv5.1tr6199314	200	0	1	0	0	0	0	0	1.65676	0	0	0	0
Nbv5.1tr6199315	200	0	1	0	0	0	0	0	1.65676	0	0	0	0
Nbv5.1tr6199316	200	0	1	0	0	0	0	0	1.65676	0	0	0	0
Nbv5.1tr6199317	200	0	1	0	0	0	0	0	1.65676	0	0	0	0
Nbv5.1tr6199318	200	0	1	0	0	0	0	0	1.65676	0	0	0	0
Nbv5.1tr6199319	200	0	1	0	0	0	0	0	1.65676	0	0	0	0
Nbv5.1tr6199320	200	0	1	0	0	0	0	0	1.65676	0	0	0	0
Nbv5.1tr6199321	200	0	1	0	0	0	0	0	1.65676	0	0	0	0
Nbv5.1tr6199322	200	0	1	0	0	0	0	0	1.65676	0	0	0	0
Nbv5.1tr6199323	200	0	1	0	0	0	0	0	1.65676	0	0	0	0
Nbv5.1tr6199324	200	0	1	0	0	0	0	0	1.65676	0	0	0	0
Nbv5.1tr6199325	200	0	1	0	0	0	0	0	1.65676	0	0	0	0
Nbv5.1tr6199326	200	0	1	0	0	0	0	0	1.65676	0	0	0	0
Nbv5.1tr6199327	200	0	1	0	0	0	0	0	1.65676	0	0	0	0
Nbv5.1tr6199328	200	0	1	0	0	0	0	0	1.65676	0	0	0	0
Nbv5.1tr6199329	200	0	1	0	0	0	0	0	1.65676	0	0	0	0
Nbv5.1tr6199330	200	0	1	0	0	0	0	0	1.65676	0	0	0	0
Nbv5.1tr6199331	200	0	1	0	0	0	0	0	1.65676	0	0	0	0
Nbv5.1tr6199332	200	0	1	0	0	0	0	0	1.65676	0	0	0	0
Nbv5.1tr6199333	200	0	1	0	0	0	0	0	1.65676	0	0	0	0
Nbv5.1tr6199334	200	0	1	0	0	0	0	0	1.65676	0	0	0	0
Nbv5.1tr6199335	200	0	1	0	0	0	0	0	1.65676	0	0	0	0
Nbv5.1tr6199336	200	0	1	0	0	0	0	0	1.65676	0	0	0	0
Nbv5.1tr6199337	200	0	1	0	0	0	0	0	1.65676	0	0	0	0
Nbv5.1tr6199338	200	0	1	0	0	0	0	0	1.65676	0	0	0	0
Nbv5.1tr6199339	200	0	1	0	0	0	0	0	1.65676	0	0	0	0
Nbv5.1tr6199340	200	0	1	0	0	0	0	0	1.65676	0	0	0	0
Nbv5.1tr6199341	200	0	1	0	0	0	0	0	1.65676	0	0	0	0
Nbv5.1tr6199342	200	0	1	0	0	0	0	0	1.65676	0	0	0	0
Nbv5.1tr6199343	200	0	1	0	0	0	0	0	1.65676	0	0	0	0
Nbv5.1tr6199344	200	0	1	0	0	0	0	0	1.65676	0	0	0	0
Nbv5.1tr6199345	200	0	1	0	0	0	0	0	1.65676	0	0	0	0
Nbv5.1tr6199346	200	0	1	0	0	0	0	0	1.65676	0	0	0	0
Nbv5.1tr6199347	200	0	1	0	0	0	0	0	1.65676	0	0	0	0
Nbv5.1tr6199348	200	0	1	0	0	0	0	0	1.65676	0	0	0	0
Nbv5.1tr6199349	200	0	1	0	0	0	0	0	1.65676	0	0	0	0
Nbv5.1tr6199350	200	0	1	0	0	0	0	0	1.65676	0	0	0	0
Nbv5.1tr6199351	200	0	1	0	0	0	0	0	1.65676	0	0	0	0
Nbv5.1tr6199352	200	0	1	0	0	0	0	0	1.65676	0	0	0	0
Nbv5.1tr6199353	200	0	1	0	0	0	0	0	1.65676	0	0	0	0
Nbv5.1tr6199354	200	0	1	0	0	0	0	0	1.65676	0	0	0	0
Nbv5.1tr6199355	200	0	1	0	0	0	0	0	1.65676	0	0	0	0
Nbv5.1tr6199356	200	0	1	0	0	0	0	0	1.65676	0	0	0	0
Nbv5.1tr6199357	200	0	1	0	0	0	0	0	1.65676	0	0	0	0
Nbv5.1tr6199358	200	0	1	0	0	0	0	0	1.65676	0	0	0	0
Nbv5.1tr6199359	200	0	1	0	0	0	0	0	1.65676	0	0	0	0
Nbv5.1tr6199360	200	0	1	0	0	0	0	0	1.65676	0	0	0	0
Nbv5.1tr6199361	200	0	1	0	0	0	0	0	1.65676	0	0	0	0
Nbv5.1tr6199362	200	0	1	0	0	0	0	0	1.65676	0	0	0	0
Nbv5.1tr6199363	200	0	1	0	0	0	0	0	1.65676	0	0	0	0
Nbv5.1tr6199364	200	0	1	0	0	0	0	0	1.65676	0	0	0	0
Nbv5.1tr6199365	200	0	1	0	0	0	0	0	1.65676	0	0	0	0
Nbv5.1tr6199366	200	0	1	0	0	0	0	0	1.65676	0	0	0	0
Nbv5.1tr6199367	200	0	1	0	0	0	0	0	1.65676	0	0	0	0
Nbv5.1tr6199368	200	0	1	0	0	0	0	0	1.65676	0	0	0	0
Nbv5.1tr6199369	200	0	1	0	0	0	0	0	1.65676	0	0	0	0
Nbv5.1tr6199370	200	0	1	0	0	0	0	0	1.65676	0	0	0	0
Nbv5.1tr6199371	200	0	1	0	0	0	0	0	1.65676	0	0	0	0
Nbv5.1tr6199372	200	0	1	0	0	0	0	0	1.65676	0	0	0	0
Nbv5.1tr6199373	200	0	1	0	0	0	0	0	1.65676	0	0	0	0
Nbv5.1tr6199374	200	0	1	0	0	0	0	0	1.65676	0	0	0	0
Nbv5.1tr6199375	200	0	1	0	0	0	0	0	1.65676	0	0	0	0
Nbv5.1tr6199376	200	0	1	0	0	0	0	0	1.65676	0	0	0	0
Nbv5.1tr6199377	200	0	1	0	0	0	0	0	1.65676	0	0	0	0
Nbv5.1tr6199378	200	0	1	0	0	0	0	0	1.65676	0	0	0	0
Nbv5.1tr6199379	200	0	1	0	0	0	0	0	1.65676	0	0	0	0
Nbv5.1tr6199380	200	0	1	0	0	0	0	0	1.65676	0	0	0	0
Nbv5.1tr6199381	200	0	1	0	0	0	0	0	1.65676	0	0	0	0
Nbv5.1tr6199382	200	0	1	0	0	0	0	0	1.65676	0	0	0	0
Nbv5.1tr6199383	200	0	1	0	0	0	0	0	1.65676	0	0	0	0
Nbv5.1tr6199384	200	0	1	0	0	0	0	0	1.65676	0	0	0	0
Nbv5.1tr6199385	200	0	1	0	0	0	0	0	1.65676	0	0	0	0
Nbv5.1tr6199386	200	0	1	0	0	0	0	0	1.65676	0	0	0	0
Nbv5.1tr6199387	200	0	1	0	0	0	0	0	1.65676	0	0	0	0
Nbv5.1tr6199388	200	0	1	0	0	0	0	0	1.65676	0	0	0	0
Nbv5.1tr6199389	200	0	1	0	0	0	0	0	1.65676	0	0	0	0
Nbv5.1tr6199390	200	0	1	0	0	0	0	0	1.65676	0	0	0	0
Nbv5.1tr6199391	200	0	1	0	0	0	0	0	1.65676	0	0	0	0
Nbv5.1tr6199392	200	0	1	0	0	0	0	0	1.65676	0	0	0	0
Nbv5.1tr6199393	200	0	1	0	0	0	0	0	1.65676	0	0	0	0
Nbv5.1tr6199394	200	0	1	0	0	0	0	0	1.65676	0	0	0	0
Nbv5.1tr6199395	200	0	1	0	0	0	0	0	1.65676	0	0	0	0
Nbv5.1tr6199396	200	0	1	0	0	0	0	0	1.65676	0	0	0	0
Nbv5.1tr6199397	200	0	1	0	0	0	0	0	1.65676	0	0	0	0
Nbv5.1tr6199398	200	0	1	0	0	0	0	0	1.65676	0	0	0	0
Nbv5.1tr6199399	200	0	1	0	0	0	0	0	1.65676	0	0	0	0
Nbv5.1tr6199400	200	0	1	0	0	0	0	0	1.65676	0	0	0	0
Nbv5.1tr6199401	200	0	1	0	0	0	0	0	1.65676	0	0	0	0
Nbv5.1tr6199402	200	0	1	0	0	0	0	0	1.65676	0	0	0	0
Nbv5.1tr6199403	200	0	1	0	0	0	0	0	1.65676	0	0	0	0
Nbv5.1tr6199404	200	0	1	0	0	0	0	0	1.65676	0	0	0	0
Nbv5.1tr6199405	200	0	1	0	0	0	0	0	1.65676	0	0	0	0
Nbv5.1tr6199406	200	0	1	0	0	0	0	0	1.65676	0	0	0	0
Nbv5.1tr6199407	200	0	1	0	0	0	0	0	1.65676	0	0	0	0
Nbv5.1tr6199408	200	0	1	0	0	0	0	0	1.65676	0	0	0	0
Nbv5.1tr6199409	200	0	1	0	0	0	0	0	1.65676	0	0	0	0
Nbv5.1tr6199410	200	0	1	0	0	0	0	0	1.65676	0	0	0	0
Nbv5.1tr6199411	200	0	1	0	0	0	0	0	1.65676	0	0	0	0
Nbv5.1tr6199412	200	0	1	0	0	0	0	0	1.65676	0	0	0	0
Nbv5.1tr6199413	200	0	1	0	0	0	0	0	1.65676	0	0	0	0
Nbv5.1tr6199414	200	0	1	0	0	0	0	0	1.65676	0	0	0	0
Nbv5.1tr6199415	200	0	1	0	0	0	0	0	1.65676	0	0	0	0
Nbv5.1tr6199416	200	0	1	0	0	0	0	0	1.65676	0	0	0	0
Nbv5.1tr6199417	200	0	1	0	0	0	0	0	1.65676	0	0	0	0
Nbv5.1tr6199418	200	0	1	0	0	0	0	0	1.65676	0	0	0	0
Nbv5.1tr6199419	200	0	1	0	0	0	0	0	1.65676	0	0	0	0
Nbv5.1tr6199420	200	0	1	0	0	0	0	0	1.65676	0	0	0	0
Nbv5.1tr6199421	200	0	1	0	0	0	0	0	1.65676	0	0	0	0
Nbv5.1tr6199422	200	0	1	0	0	0	0	0	1.65676	0	0	0	0
Nbv5.1tr6199423	200	0	1	0	0	0	0	0	1.65676	0	0	0	0
Nbv5.1tr6199424	200	0	1	0	0	0	0	0	1.65676	0	0	0	0
Nbv5.1tr6199425	200	0	1	0	0	0	0	0	1.65676	0	0	0	0
Nbv5.1tr6199426	200	0	1	0	0	0	0	0	1.65676	0	0	0	0
Nbv5.1tr6199427	200	0	1	0	0	0	0	0	1.65676	0	0	0	0
Nbv5.1tr6199428	200	0	1	0	0	0	0	0	1.65676	0	0	0	0
Nbv5.1tr6199429	200	0	1	0	0	0	0	0	1.65676	0	0	0	0
Nbv5.1tr6199430	200	0	1	0	0	0	0	0	1.65676	0	0	0	0
Nbv5.1tr6199431	200	0	1	0	0	0	0	0	1.65676	0	0	0	0
Nbv5.1tr6199432	200	0	1	0	0	0	0	0	1.65676	0	0	0	0
Nbv5.1tr6199433	200	0	1	0	0	0	0	0	1.65676	0	0	0	0
Nbv5.1tr6199434	200	0	1	0	0	0	0	0	1.65676	0	0	0	0
Nbv5.1tr6199435	200	0	1	0	0	0	0	0	1.65676	0	0	0	0
Nbv5.1tr6199436	200	0	1	0	0	0	0	0	1.65676	0	0	0	0
Nbv5.1tr6199437	200	0	1	0	0	0	0	0	1.65676	0	0	0	0
Nbv5.1tr6199438	200	0	1	0	0	0	0	0	1.65676	0	0	0	0
Nbv5.1tr6199439	200	0	1	0	0	0	0	0	1.65676	0	0	0	0
Nbv5.1tr6199440	200	0	1	0	0	0	0	0	1.65676	0	0	0	0
Nbv5.1tr6199441	200	0	1	0	0	0	0	0	1.65676	0	0	0	0
Nbv5.1tr6199442	200	0	1	0	0	0	0	0	1.65676	0	0	0	0
Nbv5.1tr6199443	200	0	1	0	0	0	0	0	1.65676	0	0	0	0
Nbv5.1tr6199444	200	0	1	0	0	0	0	0	1.65676	0	0	0	0
Nbv5.1tr6199445	200	0	1	0	0	0	0	0	1.65676	0	0	0	0
Nbv5.1tr6199446	200	0	1	0	0	0	0	0	1.65676	0	0	0	0
Nbv5.1tr6199447	200	0	1	0	0	0	0	0	1.65676	0	0	0	0
Nbv5.1tr6199448	200	0	1	0	0	0	0	0	1.65676	0	0	0	0
Nbv5.1tr6199449	200	0	1	0	0	0	0	0	1.65676	0	0	0	0
Nbv5.1tr6199450	200	0	1	0	0	0	0	0	1.65676	0	0	0	0
Nbv5.1tr6199451	200	0	1	0	0	0	0	0	1.65676	0	0	0	0
Nbv5.1tr6199452	200	0	1	0	0	0	0	0	1.65676	0	0	0	0
Nbv5.1tr6199453	200	0	1	0	0	0	0	0	1.65676	0	0	0	0
Nbv5.1tr6199454	200	0	1	0	0	0	0	0	1.65676	0	0	0	0
Nbv5.1tr6199455	200	0	1	0	0	0	0	0	1.65676	0	0	0	0
Nbv5.1tr6199456	200	0	1	0	0	0	0	0	1.65676	0	0	0	0
Nbv5.1tr6199457	200	0	1	0	0	0	0	0	1.65676	0	0	0	0
Nbv5.1tr6199458	200	0	1	0	0	0	0	0	1.65676	0	0	0	0
Nbv5.1tr6199459	200	0	1	0	0	0	0	0	1.65676	0	0	0	0
Nbv5.1tr6199460	200	0	1	0	0	0	0	0	1.65676	0	0	0	0
Nbv5.1tr6199461	200	0	1	0	0	0	0	0	1.65676	0	0	0	0
Nbv5.1tr6199462	200	0	1	0	0	0	0	0	1.65676	0	0	0	0
Nbv5.1tr6199463	200	0	1	0	0	0	0	0	1.65676	0	0	0	0
Nbv5.1tr6199464	200	0	1	0	0	0	0	0	1.65676	0	0	0	0
Nbv5.1tr6199465	200	0	1	0	0	0	0	0	1.65676	0	0	0	0
Nbv5.1tr6199466	200	0	1	0	0	0	0	0	1.65676	0	0	0	0
Nbv5.1tr6199467	200	0	1	0	0	0	0	0	1.65676	0	0	0	0
Nbv5.1tr6199468	200	0	1	0	0	0	0	0	1.65676	0	0	0	0
Nbv5.1tr6199469	200	0	1	0	0	0	0	0	1.65676	0	0	0	0
Nbv5.1tr6199470	200	0	1	0	0	0	0	0	1.65676	0	0	0	0
Nbv5.1tr6199471	200	0	1	0	0	0	0	0	1.65676	0	0	0	0
Nbv5.1tr6199472	200	0	1	0	0	0	0	0	1.65676	0	0	0	0
Nbv5.1tr6199473	200	0	1	0	0	0	0	0	1.65676	0	0	0	0
Nbv5.1tr6199474	200	0	1	0	0	0	0	0	1.65676	0	0	0	0
Nbv5.1tr6199475	200	0	1	0	0	0	0	0	1.65676	0	0	0	0
Nbv5.1tr6199476	200	0	1	0	0	0	0	0	1.65676	0	0	0	0
Nbv5.1tr6199477	200	0	1	0	0	0	0	0	1.65676	0	0	0	0
Nbv5.1tr6199478	200	0	1	0	0	0	0	0	1.65676	0	0	0	0
Nbv5.1tr6199479	200	0	1	0	0	0	0	0	1.65676	0	0	0	0
Nbv5.1tr6199480	200	0	1	0	0	0	0	0	1.65676	0	0	0	0
Nbv5.1tr6199481	200	0	1	0	0	0	0	0	1.65676	0	0	0	0
Nbv5.1tr6199482	200	0	1	0	0	0	0	0	1.65676	0	0	0	0
Nbv5.1tr6199483	200	0	1	0	0	0	0	0	1.65676	0	0	0	0
Nbv5.1tr6199484	200	0	1	0	0	0	0	0	1.65676	0	0	0	0
Nbv5.1tr6199485	200	0	1	0	0	0	0	0	1.65676	0	0	0	0
Nbv5.1tr6199486	200	0	1	0	0	0	0	0	1.65676	0	0	0	0
Nbv5.1tr6199487	200	0	1	0	0	0	0	0	1.65676	0	0	0	0
Nbv5.1tr6199488	200	0	1	0	0	0	0	0	1.65676	0	0	0	0
Nbv5.1tr6199489	200	0	1	0	0	0	0	0	1.65676	0	0	0	0
Nbv5.1tr6199490	200	0	1	0	0	0	0	0	1.65676	0	0	0	0
Nbv5.1tr6199491	200	0	1	0	0	0	0	0	1.65676	0	0	0	0
Nbv5.1tr6199492	200	0	1	0	0	0	0	0	1.65676	0	0	0	0
Nbv5.1tr6199493	200	0	1	0	0	0	0	0	1.65676	0	0	0	0
Nbv5.1tr6199494	200	0	1	0	0	0	0	0	1.65676	0	0	0	0
Nbv5.1tr6199495	200	0	1	0	0	0	0	0	1.65676	0	0	0	0
Nbv5.1tr6199496	200	0	1	0	0	0	0	0	1.65676	0	0	0	0
Nbv5.1tr6199497	200	0	1	0	0	0	0	0	1.65676	0	0	0	0
Nbv5.1tr6199498	200	0	1	0	0	0	0	0	1.65676	0	0	0	0
Nbv5.1tr6199499	200	0	1	0	0	0	0	0	1.65676	0	0	0	0
Nbv5.1tr6199500	200	0	1	0	0	0	0	0	1.65676	0	0	0	0
Nbv5.1tr6199501	200	0	1	0	0	0	0	0	1.65676	0	0	0	0
Nbv5.1tr6199502	200	0	1	0	0	0	0	0	1.65676	0	0	0	0
Nbv5.1tr6199503	200	0	1	0	0	0	0	0	1.65676	0	0	0	0
Nbv5.1tr6199504	200	0	1	0	0	0	0	0	1.65676	0	0	0	0
Nbv5.1tr6199505	200	0	1	0	0	0	0	0	1.65676	0	0	0	0
Nbv5.1tr6199506	200	0	1	0	0	0	0	0	1.65676	0	0	0	0
Nbv5.1tr6199507	200	0	1	0	0	0	0	0	1.65676	0	0	0	0
Nbv5.1tr6199508	200	0	1	0	0	0	0	0	1.65676	0	0	0	0
Nbv5.1tr6199509	200	0	1	0	0	0	0	0	1.65676	0	0	0	0
Nbv5.1tr6199510	200	0	1	0	0	0	0	0	1.65676	0	0	0	0
Nbv5.1tr6199511	200	0	1	0	0	0	0	0	1.65676	0	0	0	0
Nbv5.1tr6199512	200	0	1	0	0	0	0	0	1.65676	0	0	0	0
Nbv5.1tr6199513	200	0	1	0	0	0	0	0	1.65676	0	0	0	0
Nbv5.1tr6199514	200	0	1	0	0	0	0	0	1.65676	0	0	0	0
Nbv5.1tr6199515	200	0	1	0	0	0	0	0	1.65676	0	0	0	0
Nbv5.1tr6199516	200	0	1	0	0	0	0	0	1.65676	0	0	0	0
Nbv5.1tr6199517	200	0	1	0	0	0	0	0	1.65676	0	0	0	0
Nbv5.1tr6199518	200	0	1	0	0	0	0	0	1.65676	0	0	0	0
Nbv5.1tr6199519	200	0	1	0	0	0	0	0	1.65676	0	0	0	0
Nbv5.1tr6199520	200	0	1	0	0	0	0	0	1.65676	0	0	0	0
Nbv5.1tr6199521	200	0	1	0	0	0	0	0	1.65676	0	0	0	0
Nbv5.1tr6199522	200	0	1	0	0	0	0	0	1.65676	0	0	0	0
Nbv5.1tr6199523	200	0	1	0	0	0	0	0	1.65676	0	0	0	0
Nbv5.1tr6199524	200	0	1	0	0	0	0	0	1.65676	0	0	0	0
Nbv5.1tr6199525	200	0	1	0	0	0	0	0	1.65676	0	0	0	0
Nbv5.1tr6199526	200	0	1	0	0	0	0	0	1.65676	0	0	0	0
Nbv5.1tr6199527	200	0	1	0	0	0	0	0	1.65676	0	0	0	0
Nbv5.1tr6199528	200	0	1	0	0	0	0	0	1.65676	0	0	0	0
Nbv5.1tr6199529	200	0	1	0	0	0	0	0	1.65676	0	0	0	0
Nbv5.1tr6199530	200	0	1	0	0	0	0	0	1.65676	0	0	0	0
Nbv5.1tr6199531	200	0	1	0	0	0	0	0	1.65676	0	0	0	0
Nbv5.1tr6199532	200	0	1	0	0	0	0	0	1.65676	0	0	0	0
Nbv5.1tr6199533	200	0	1	0	0	0	0	0	1.65676	0	0	0	0
Nbv5.1tr6199534	200	0	1	0	0	0	0	0	1.65676	0	0	0	0
Nbv5.1tr6199535	200	0	1	0	0	0	0	0	1.65676	0	0	0	0
Nbv5.1tr6199536	200	0	1	0	0	0	0	0	1.65676	0	0	0	0
Nbv5.1tr6199537	200	0	1	0	0	0	0	0	1.65676	0	0	0	0
Nbv5.1tr6199538	200	0	1	0	0	0	0	0	1.65676	0	0	0	0
Nbv5.1tr6199539	200	0	1	0	0	0	0	0	1.65676	0	0	0	0
Nbv5.1tr6199540	200	0	1	0	0	0	0	0	1.65676	0	0	0	0
Nbv5.1tr6199541	200	0	1	0	0	0	0	0	1.65676	0	0	0	0
Nbv5.1tr6199542	200	0	1	0	0	0	0	0	1.65676	0	0	0	0
Nbv5.1tr6199543	200	0	1	0	0	0	0	0	1.65676	0	0	0	0
Nbv5.1tr6199544	200	0	1	0	0	0	0	0	1.65676	0	0	0	0
Nbv5.1tr6199545	200	0	1	0	0	0	0	0	1.65676	0	0	0	0
Nbv5.1tr6199546	200	0	1	0	0	0	0	0	1.65676	0	0	0	0
Nbv5.1tr6199547	200	0	1	0	0	0	0	0	1.65676	0	0	0	0
Nbv5.1tr6199548	200	0	1	0	0	0	0	0	1.65676	0	0	0	0
Nbv5.1tr6199549	200	0	1	0	0	0	0	0	1.65676	0	0	0	0
Nbv5.1tr6199550	200	0	1	0	0	0	0	0	1.65676	0	0	0	0
Nbv5.1tr6199551	200	0	1	0	0	0	0	0	1.65676	0	0	0	0
Nbv5.1tr6199552	200	0	1	0	0	0	0	0	1.65676	0	0	0	0
Nbv5.1tr6199553	200	0	1	0	0	0	0	0	1.65676	0	0	0	0
Nbv5.1tr6199554	200	0	1	0	0	0	0	0	1.65676	0	0	0	0
Nbv5.1tr6199555	200	0	1	0	0	0	0	0	1.65676	0	0	0	0
Nbv5.1tr6199556	200	0	1	0	0	0	0	0	1.65676	0	0	0	0
Nbv5.1tr6199557	200	0	1	0	0	0	0	0	1.65676	0	0	0	0
Nbv5.1tr6199558	200	0	1	0	0	0	0	0	1.65676	0	0	0	0
Nbv5.1tr6199559	200	0	1	0	0	0	0	0	1.65676	0	0	0	0
Nbv5.1tr6199560	200	0	1	0	0	0	0	0	1.65676	0	0	0	0
Nbv5.1tr6199561	200	0	1	0	0	0	0	0	1.65676	0	0	0	0
Nbv5.1tr6199562	200	0	1	0	0	0	0	0	1.65676	0	0	0	0
Nbv5.1tr6199563	200	0	1	0	0	0	0	0	1.65676	0	0	0	0
Nbv5.1tr6199564	200	0	1	0	0	0	0	0	1.65676	0	0	0	0
Nbv5.1tr6199565	200	0	1	0	0	0	0	0	1.65676	0	0	0	0
Nbv5.1tr6199566	200	0	1	0	0	0	0	0	1.65676	0	0	0	0
Nbv5.1tr6199567	200	0	1	0	0	0	0	0	1.65676	0	0	0	0
Nbv5.1tr6199568	200	0	1	0	0	0	0	0	1.65676	0	0	0	0
Nbv5.1tr6199569	200	0	1	0	0	0	0	0	1.65676	0	0	0	0
Nbv5.1tr6199570	200	0	1	0	0	0	0	0	1.65676	0	0	0	0
Nbv5.1tr6199571	200	0	1	0	0	0	0	0	1.65676	0	0	0	0
Nbv5.1tr6199572	200	0	1	0	0	0	0	0	1.65676	0	0	0	0
Nbv5.1tr6199573	200	0	1	0	0	0	0	0	1.65676	0	0	0	0
Nbv5.1tr6199574	200	0	1	0	0	0	0	0	1.65676	0	0	0	0
Nbv5.1tr6199575	200	0	1	0	0	0	0	0	1.65676	0	0	0	0
Nbv5.1tr6199576	200	0	1	0	0	0	0	0	1.65676	0	0	0	0
Nbv5.1tr6199577	200	0	1	0	0	0	0	0	1.65676	0	0	0	0
Nbv5.1tr6199578	200	0	1	0	0	0	0	0	1.65676	0	0	0	0
Nbv5.1tr6199579	200	0	1	0	0	0	0	0	1.65676	0	0	0	0
Nbv5.1tr6199580	200	0	1	0	0	0	0	0	1.65676	0	0	0	0
Nbv5.1tr6199581	200	0	1	0	0	0	0	0	1.65676	0	0	0	0
Nbv5.1tr6199582	200	0	1	0	0	0	0	0	1.65676	0	0	0	0
Nbv5.1tr6199583	200	0	1	0	0	0	0	0	1.65676	0	0	0	0
Nbv5.1tr6199584	200	0	1	0	0	0	0	0	1.65676	0	0	0	0
Nbv5.1tr6199585	200	0	1	0	0	0	0	0	1.65676	0	0	0	0
Nbv5.1tr6199586	200	0	1	0	0	0	0	0	1.65676	0	0	0	0
Nbv5.1tr6199587	200	0	1	0	0	0	0	0	1.65676	0	0	0	0
Nbv5.1tr6199588	200	0	1	0	0	0	0	0	1.65676	0	0	0	0
Nbv5.1tr6199589	200	0	1	0	0	0	0	0	1.65676	0	0	0	0
Nbv5.1tr6199590	200	0	1	0	0	0	0	0	1.65676	0	0	0	0
Nbv5.1tr6199591	200	0	1	0	0	0	0	0	1.65676	0	0	0	0
Nbv5.1tr6199592	200	0	1	0	0	0	0	0	1.65676	0	0	0	0
Nbv5.1tr6199593	200	0	1	0	0	0	0	0	1.65676	0	0	0	0
Nbv5.1tr6199594	200	0	1	0	0	0	0	0	1.65676	0	0	0	0
Nbv5.1tr6199595	200	0	1	0	0	0	0	0	1.65676	0	0	0	0
Nbv5.1tr6199596	200	0	1	0	0	0	0	0	1.65676	0	0	0	0
Nbv5.1tr6199597	200	0	1	0	0	0	0	0	1.65676	0	0	0	0
Nbv5.1tr6199598	200	0	1	0	0	0	0	0	1.65676	0	0	0	0
Nbv5.1tr6199599	200	0	1	0	0	0	0	0	1.65676	0	0	0	0
Nbv5.1tr6199600	200	0	1	0	0	0	0	0	1.65676	0	0	0	0
Nbv5.1tr6199601	200	0	1	0	0	0	0	0	1.65676	0	0	0	0
Nbv5.1tr6199602	200	0	1	0	0	0	0	0	1.65676	0	0	0	0
Nbv5.1tr6199603	200	0	1	0	0	0	0	0	1.65676	0	0	0	0
Nbv5.1tr6199604	200	0	1	0	0	0	0	0	1.65676	0	0	0	0
Nbv5.1tr6199605	200	0	1	0	0	0	0	0	1.65676	0	0	0	0
Nbv5.1tr6199606	200	0	1	0	0	0	0	0	1.65676	0	0	0	0
Nbv5.1tr6199607	200	0	1	0	0	0	0	0	1.65676	0	0	0	0
Nbv5.1tr6199608	200	0	1	0	0	0	0	0	1.65676	0	0	0	0
Nbv5.1tr6199609	200	0	1	0	0	0	0	0	1.65676	0	0	0	0
Nbv5.1tr6199610	200	0	1	0	0	0	0	0	1.65676	0	0	0	0
Nbv5.1tr6199611	200	0	1	0	0	0	0	0	1.65676	0	0	0	0
Nbv5.1tr6199612	200	0	1	0	0	0	0	0	1.65676	0	0	0	0
Nbv5.1tr6199613	200	0	1	0	0	0	0	0	1.65676	0	0	0	0
Nbv5.1tr6199614	200	0	1	0	0	0	0	0	1.65676	0	0	0	0
Nbv5.1tr6199615	200	0	1	0	0	0	0	0	1.65676	0	0	0	0
Nbv5.1tr6199616	200	0	1	0	0	0	0	0	1.65676	0	0	0	0
Nbv5.1tr6199617	200	0	1	0	0	0	0	0	1.65676	0	0	0	0
Nbv5.1tr6199618	200	0	1	0	0	0	0	0	1.65676	0	0	0	0
Nbv5.1tr6199619	200	0	1	0	0	0	0	0	1.65676	0	0	0	0
Nbv5.1tr6199620	200	0	1	0	0	0	0	0	1.65676	0	0	0	0
Nbv5.1tr6199621	200	0	1	0	0	0	0	0	1.65676	0	0	0	0
Nbv5.1tr6199622	200	0	1	0	0	0	0	0	1.65676	0	0	0	0
Nbv5.1tr6199623	200	0	1	0	0	0	0	0	1.65676	0	0	0	0
Nbv5.1tr6199624	200	0	1	0	0	0	0	0	1.65676	0	0	0	0
Nbv5.1tr6199625	200	0	1	0	0	0	0	0	1.65676	0	0	0	0
Nbv5.1tr6199626	200	0	1	0	0	0	0	0	1.65676	0	0	0	0
Nbv5.1tr6199627	200	0	1	0	0	0	0	0	1.65676	0	0	0	0
Nbv5.1tr6199628	200	0	1	0	0	0	0	0	1.65676	0	0	0	0
Nbv5.1tr6199629	200	0	1	0	0	0	0	0	1.65676	0	0	0	0
Nbv5.1tr6199630	200	0	1	0	0	0	0	0	1.65676	0	0	0	0
Nbv5.1tr6199631	200	0	1	0	0	0	0	0	1.65676	0	0	0	0
Nbv5.1tr6199632	200	0	1	0	0	0	0	0	1.65676	0	0	0	0
Nbv5.1tr6199633	200	0	1	0	0	0	0	0	1.65676	0	0	0	0
Nbv5.1tr6199634	200	0	1	0	0	0	0	0	1.65676	0	0	0	0
Nbv5.1tr6199635	200	0	1	0	0	0	0	0	1.65676	0	0	0	0
Nbv5.1tr6199636	200	0	1	0	0	0	0	0	1.65676	0	0	0	0
Nbv5.1tr6199637	200	0	1	0	0	0	0	0	1.65676	0	0	0	0
Nbv5.1tr6199638	200	0	1	0	0	0	0	0	1.65676	0	0	0	0
Nbv5.1tr6199639	200	0	1	0	0	0	0	0	1.65676	0	0	0	0
Nbv5.1tr6199640	200	0	1	0	0	0	0	0	1.65676	0	0	0	0
Nbv5.1tr6199641	200	0	1	0	0	0	0	0	1.65676	0	0	0	0
Nbv5.1tr6199642	200	0	1	0	0	0	0	0	1.65676	0	0	0	0
Nbv5.1tr6199643	200	0	1	0	0	0	0	0	1.65676	0	0	0	0
Nbv5.1tr6199644	200	0	1	0	0	0	0	0	1.65676	0	0	0	0
Nbv5.1tr6199645	200	0	1	0	0	0	0	0	1.65676	0	0	0	0
Nbv5.1tr6199646	200	0	1	0	0	0	0	0	1.65676	0	0	0	0
Nbv5.1tr6199647	200	0	1	0	0	0	0	0	1.65676	0	0	0	0
Nbv5.1tr6199648	200	0	1	0	0	0	0	0	1.65676	0	0	0	0
Nbv5.1tr6199649	200	0	1	0	0	0	0	0	1.65676	0	0	0	0
Nbv5.1tr6199650	200	0	1	0	0	0	0	0	1.65676	0	0	0	0
Nbv5.1tr6199651	200	0	1	0	0	0	0	0	1.65676	0	0	0	0
Nbv5.1tr6199652	200	0	1	0	0	0	0	0	1.65676	0	0	0	0
Nbv5.1tr6199653	200	0	1	0	0	0	0	0	1.65676	0	0	0	0
Nbv5.1tr6199654	200	0	1	0	0	0	0	0	1.65676	0	0	0	0
Nbv5.1tr6199655	200	0	1	0	0	0	0	0	1.65676	0	0	0	0
Nbv5.1tr6199656	200	0	1	0	0	0	0	0	1.65676	0	0	0	0
Nbv5.1tr6199657	200	0	1	0	0	0	0	0	1.65676	0	0	0	0
Nbv5.1tr6199658	200	0	1	0	0	0	0	0	1.65676	0	0	0	0
Nbv5.1tr6199659	200	0	1	0	0	0	0	0	1.65676	0	0	0	0
Nbv5.1tr6199660	200	0	1	0	0	0	0	0	1.65676	0	0	0	0
Nbv5.1tr6199661	200	0	1	0	0	0	0	0	1.65676	0	0	0	0
Nbv5.1tr6199662	200	0	1	0	0	0	0	0	1.65676	0	0	0	0
Nbv5.1tr6199663	200	0	1	0	0	0	0	0	1.65676	0	0	0	0
Nbv5.1tr6199664	200	0	1	0	0	0	0	0	1.65676	0	0	0	0
Nbv5.1tr6199665	200	0	1	0	0	0	0	0	1.65676	0	0	0	0
Nbv5.1tr6199666	200	0	1	0	0	0	0	0	1.65676	0	0	0	0
Nbv5.1tr6199667	200	0	1	0	0	0	0	0	1.65676	0	0	0	0
Nbv5.1tr6199668	200	0	1	0	0	0	0	0	1.65676	0	0	0	0
Nbv5.1tr6199669	200	0	1	0	0	0	0	0	1.65676	0	0	0	0
Nbv5.1tr6199670	200	0	1	0	0	0	0	0	1.65676	0	0	0	0
Nbv5.1tr6199671	200	0	1	0	0	0	0	0	1.65676	0	0	0	0
Nbv5.1tr6199672	200	0	1	0	0	0	0	0	1.65676	0	0	0	0
Nbv5.1tr6199673	200	0	1	0	0	0	0	0	1.65676	0	0	0	0
Nbv5.1tr6199674	200	0	1	0	0	0	0	0	1.65676	0	0	0	0
Nbv5.1tr6199675	200	0	1	0	0	0	0	0	1.65676	0	0	0	0
Nbv5.1tr6199676	200	0	1	0	0	0	0	0	1.65676	0	0	0	0
Nbv5.1tr6199677	200	0	1	0	0	0	0	0	1.65676	0	0	0	0
Nbv5.1tr6199678	200	0	1	0	0	0	0	0	1.65676	0	0	0	0
Nbv5.1tr6199679	200	0	1	0	0	0	0	0	1.65676	0	0	0	0
Nbv5.1tr6199680	200	0	1	0	0	0	0	0	1.65676	0	0	0	0
Nbv5.1tr6199681	200	0	1	0	0	0	0	0	1.65676	0	0	0	0
Nbv5.1tr6199682	200	0	1	0	0	0	0	0	1.65676	0	0	0	0
Nbv5.1tr6199683	200	0	1	0	0	0	0	0	1.65676	0	0	0	0
Nbv5.1tr6199684	200	0	1	0	0	0	0	0	1.65676	0	0	0	0
Nbv5.1tr6199685	200	0	1	0	0	0	0	0	1.65676	0	0	0	0
Nbv5.1tr6199686	200	0	1	0	0	0	0	0	1.65676	0	0	0	0
Nbv5.1tr6199687	200	0	1	0	0	0	0	0	1.65676	0	0	0	0
Nbv5.1tr6199688	200	0	1	0	0	0	0	0	1.65676	0	0	0	0
Nbv5.1tr6199689	200	0	1	0	0	0	0	0	1.65676	0	0	0	0
Nbv5.1tr6199690	200	0	1	0	0	0	0	0	1.65676	0	0	0	0
Nbv5.1tr6199691	200	0	1	0	0	0	0	0	1.65676	0	0	0	0
Nbv5.1tr6199692	200	0	1	0	0	0	0	0	1.65676	0	0	0	0
Nbv5.1tr6199693	200	0	1	0	0	0	0	0	1.65676	0	0	0	0
Nbv5.1tr6199694	200	0	1	0	0	0	0	0	1.65676	0	0	0	0
Nbv5.1tr6199695	200	0	1	0	0	0	0	0	1.65676	0	0	0	0
Nbv5.1tr6199696	200	0	1	0	0	0	0	0	1.65676	0	0	0	0
Nbv5.1tr6199697	200	0	1	0	0	0	0	0	1.65676	0	0	0	0
Nbv5.1tr6199698	200	0	1	0	0	0	0	0	1.65676	0	0	0	0
Nbv5.1tr6199699	200	0	1	0	0	0	0	0	1.65676	0	0	0	0
Nbv5.1tr6199700	200	0	1	0	0	0	0	0	1.65676	0	0	0	0
Nbv5.1tr6199701	200	0	1	0	0	0	0	0	1.65676	0	0	0	0
Nbv5.1tr6199702	200	0	1	0	0	0	0	0	1.65676	0	0	0	0
Nbv5.1tr6199703	200	0	1	0	0	0	0	0	1.65676	0	0	0	0
Nbv5.1tr6199704	200	0	1	0	0	0	0	0	1.65676	0	0	0	0
Nbv5.1tr6199705	200	0	1	0	0	0	0	0	1.65676	0	0	0	0
Nbv5.1tr6199706	200	0	1	0	0	0	0	0	1.65676	0	0	0	0
Nbv5.1tr6199707	200	0	1	0	0	0	0	0	1.65676	0	0	0	0
Nbv5.1tr6199708	200	0	1	0	0	0	0	0	1.65676	0	0	0	0
Nbv5.1tr6199709	200	0	1	0	0	0	0	0	1.65676	0	0	0	0
Nbv5.1tr6199710	200	0	1	0	0	0	0	0	1.65676	0	0	0	0
Nbv5.1tr6199711	200	0	1	0	0	0	0	0	1.65676	0	0	0	0
Nbv5.1tr6199712	200	0	1	0	0	0	0	0	1.65676	0	0	0	0
Nbv5.1tr6199713	200	0	1	0	0	0	0	0	1.65676	0	0	0	0
Nbv5.1tr6199714	200	0	1	0	0	0	0	0	1.65676	0	0	0	0
Nbv5.1tr6199715	200	0	1	0	0	0	0	0	1.65676	0	0	0	0
Nbv5.1tr6199716	200	0	1	0	0	0	0	0	1.65676	0	0	0	0
Nbv5.1tr6199717	200	0	1	0	0	0	0	0	1.65676	0	0	0	0
Nbv5.1tr6199718	200	0	1	0	0	0	0	0	1.65676	0	0	0	0
Nbv5.1tr6199719	200	0	1	0	0	0	0	0	1.65676	0	0	0	0
Nbv5.1tr6199720	200	0	1	0	0	0	0	0	1.65676	0	0	0	0
Nbv5.1tr6199721	200	0	1	0	0	0	0	0	1.65676	0	0	0	0
Nbv5.1tr6199722	200	0	1	0	0	0	0	0	1.65676	0	0	0	0
Nbv5.1tr6199723	200	0	1	0	0	0	0	0	1.65676	0	0	0	0
Nbv5.1tr6199724	200	0	1	0	0	0	0	0	1.65676	0	0	0	0
Nbv5.1tr6199725	200	0	1	0	0	0	0	0	1.65676	0	0	0	0
Nbv5.1tr6199726	200	0	1	0	0	0	0	0	1.65676	0	0	0	0
Nbv5.1tr6199727	200	0	1	0	0	0	0	0	1.65676	0	0	0	0
Nbv5.1tr6199728	200	0	1	0	0	0	0	0	1.65676	0	0	0	0
Nbv5.1tr6199729	200	0	1	0	0	0	0	0	1.65676	0	0	0	0
Nbv5.1tr6199730	200	0	1	0	0	0	0	0	1.65676	0	0	0	0
Nbv5.1tr6199731	200	0	1	0	0	0	0	0	1.65676	0	0	0	0
Nbv5.1tr6199732	200	0	1	0	0	0	0	0	1.65676	0	0	0	0
Nbv5.1tr6199733	200	0	1	0	0	0	0	0	1.65676	0	0	0	0
Nbv5.1tr6199734	200	0	1	0	0	0	0	0	1.65676	0	0	0	0
Nbv5.1tr6199735	200	0	1	0	0	0	0	0	1.65676	0	0	0	0
Nbv5.1tr6199736	200	0	1	0	0	0	0	0	1.65676	0	0	0	0
Nbv5.1tr6199737	200	0	1	0	0	0	0	0	1.65676	0	0	0	0
Nbv5.1tr6199738	200	0	1	0	0	0	0	0	1.65676	0	0	0	0
Nbv5.1tr6199739	200	0	1	0	0	0	0	0	1.65676	0	0	0	0
Nbv5.1tr6199740	200	0	1	0	0	0	0	0	1.65676	0	0	0	0
Nbv5.1tr6199741	200	0	1	0	0	0	0	0	1.65676	0	0	0	0
Nbv5.1tr6199742	200	0	1	0	0	0	0	0	1.65676	0	0	0	0
Nbv5.1tr6199743	200	0	1	0	0	0	0	0	1.65676	0	0	0	0
Nbv5.1tr6199744	200	0	1	0	0	0	0	0	1.65676	0	0	0	0
Nbv5.1tr6199745	200	0	1	0	0	0	0	0	1.65676	0	0	0	0
Nbv5.1tr6199746	200	0	1	0	0	0	0	0	1.65676	0	0	0	0
Nbv5.1tr6199747	200	0	1	0	0	0	0	0	1.65676	0	0	0	0
Nbv5.1tr6199748	200	0	1	0	0	0	0	0	1.65676	0	0	0	0
Nbv5.1tr6199749	200	0	1	0	0	0	0	0	1.65676	0	0	0	0
Nbv5.1tr6199750	200	0	1	0	0	0	0	0	1.65676	0	0	0	0
Nbv5.1tr6199751	200	0	1	0	0	0	0	0	1.65676	0	0	0	0
Nbv5.1tr6199752	200	0	1	0	0	0	0	0	1.65676	0	0	0	0
Nbv5.1tr6199753	200	0	1	0	0	0	0	0	1.65676	0	0	0	0
Nbv5.1tr6199754	200	0	1	0	0	0	0	0	1.65676	0	0	0	0
Nbv5.1tr6199755	200	0	1	0	0	0	0	0	1.65676	0	0	0	0
Nbv5.1tr6199756	200	0	1	0	0	0	0	0	1.65676	0	0	0	0
Nbv5.1tr6199757	200	0	1	0	0	0	0	0	1.65676	0	0	0	0
Nbv5.1tr6199758	200	0	1	0	0	0	0	0	1.65676	0	0	0	0
Nbv5.1tr6199759	200	0	1	0	0	0	0	0	1.65676	0	0	0	0
Nbv5.1tr6199760	200	0	1	0	0	0	0	0	1.65676	0	0	0	0
Nbv5.1tr6199761	200	0	1	0	0	0	0	0	1.65676	0	0	0	0
Nbv5.1tr6199762	200	0	1	0	0	0	0	0	1.65676	0	0	0	0
Nbv5.1tr6199763	200	0	1	0	0	0	0	0	1.65676	0	0	0	0
Nbv5.1tr6199764	200	0	1	0	0	0	0	0	1.65676	0	0	0	0
Nbv5.1tr6199765	200	0	1	0	0	0	0	0	1.65676	0	0	0	0
Nbv5.1tr6199766	200	0	1	0	0	0	0	0	1.65676	0	0	0	0
Nbv5.1tr6199767	200	0	1	0	0	0	0	0	1.65676	0	0	0	0
Nbv5.1tr6199768	200	0	1	0	0	0	0	0	1.65676	0	0	0	0
Nbv5.1tr6199769	200	0	1	0	0	0	0	0	1.65676	0	0	0	0
Nbv5.1tr6199770	200	0	1	0	0	0	0	0	1.65676	0	0	0	0
Nbv5.1tr6199771	200	0	1	0	0	0	0	0	1.65676	0	0	0	0
Nbv5.1tr6199772	200	0	1	0	0	0	0	0	1.65676	0	0	0	0
Nbv5.1tr6199773	200	0	1	0	0	0	0	0	1.65676	0	0	0	0
Nbv5.1tr6199774	200	0	1	0	0	0	0	0	1.65676	0	0	0	0
Nbv5.1tr6199775	200	0	1	0	0	0	0	0	1.65676	0	0	0	0
Nbv5.1tr6199776	200	0	1	0	0	0	0	0	1.65676	0	0	0	0
Nbv5.1tr6199777	200	0	1	0	0	0	0	0	1.65676	0	0	0	0
Nbv5.1tr6199778	200	0	1	0	0	0	0	0	1.65676	0	0	0	0
Nbv5.1tr6199779	200	0	1	0	0	0	0	0	1.65676	0	0	0	0
Nbv5.1tr6199780	200	0	1	0	0	0	0	0	1.65676	0	0	0	0
Nbv5.1tr6199781	200	0	1	0	0	0	0	0	1.65676	0	0	0	0
Nbv5.1tr6199782	200	0	1	0	0	0	0	0	1.65676	0	0	0	0
Nbv5.1tr6199783	200	0	1	0	0	0	0	0	1.65676	0	0	0	0
Nbv5.1tr6199784	200	0	1	0	0	0	0	0	1.65676	0	0	0	0
Nbv5.1tr6199785	200	0	1	0	0	0	0	0	1.65676	0	0	0	0
Nbv5.1tr6199786	200	0	1	0	0	0	0	0	1.65676	0	0	0	0
Nbv5.1tr6199787	200	0	1	0	0	0	0	0	1.65676	0	0	0	0
Nbv5.1tr6199788	200	0	1	0	0	0	0	0	1.65676	0	0	0	0
Nbv5.1tr6199789	200	0	1	0	0	0	0	0	1.65676	0	0	0	0
Nbv5.1tr6199790	200	0	1	0	0	0	0	0	1.65676	0	0	0	0
Nbv5.1tr6199791	200	0	1	0	0	0	0	0	1.65676	0	0	0	0
Nbv5.1tr6199792	200	0	1	0	0	0	0	0	1.65676	0	0	0	0
Nbv5.1tr6199793	200	0	1	0	0	0	0	0	1.65676	0	0	0	0
Nbv5.1tr6199794	200	0	1	0	0	0	0	0	1.65676	0	0	0	0
Nbv5.1tr6199795	200	0	1	0	0	0	0	0	1.65676	0	0	0	0
Nbv5.1tr6199796	200	0	1	0	0	0	0	0	1.65676	0	0	0	0
Nbv5.1tr6199797	200	0	1	0	0	0	0	0	1.65676	0	0	0	0
Nbv5.1tr6199798	200	0	1	0	0	0	0	0	1.65676	0	0	0	0
Nbv5.1tr6199799	200	0	1	0	0	0	0	0	1.65676	0	0	0	0
Nbv5.1tr6199800	200	0	1	0	0	0	0	0	1.65676	0	0	0	0
Nbv5.1tr6199801	200	0	1	0	0	0	0	0	1.65676	0	0	0	0
Nbv5.1tr6199802	200	0	1	0	0	0	0	0	1.65676	0	0	0	0
Nbv5.1tr6199803	200	0	1	0	0	0	0	0	1.65676	0	0	0	0
Nbv5.1tr6199804	200	0	1	0	0	0	0	0	1.65676	0	0	0	0
Nbv5.1tr6199805	200	0	1	0	0	0	0	0	1.65676	0	0	0	0
Nbv5.1tr6199806	200	0	1	0	0	0	0	0	1.65676	0	0	0	0
Nbv5.1tr6199807	200	0	1	0	0	0	0	0	1.65676	0	0	0	0
Nbv5.1tr6199808	200	0	1	0	0	0	0	0	1.65676	0	0	0	0
Nbv5.1tr6199809	200	0	1	0	0	0	0	0	1.65676	0	0	0	0
Nbv5.1tr6199810	200	0	1	0	0	0	0	0	1.65676	0	0	0	0
Nbv5.1tr6199811	200	0	1	0	0	0	0	0	1.65676	0	0	0	0
Nbv5.1tr6199812	200	0	1	0	0	0	0	0	1.65676	0	0	0	0
Nbv5.1tr6199813	200	0	1	0	0	0	0	0	1.65676	0	0	0	0
Nbv5.1tr6199814	200	0	1	0	0	0	0	0	1.65676	0	0	0	0
Nbv5.1tr6199815	200	0	1	0	0	0	0	0	1.65676	0	0	0	0
Nbv5.1tr6199816	200	0	1	0	0	0	0	0	1.65676	0	0	0	0
Nbv5.1tr6199817	200	0	1	0	0	0	0	0	1.65676	0	0	0	0
Nbv5.1tr6199818	200	0	1	0	0	0	0	0	1.65676	0	0	0	0
Nbv5.1tr6199819	200	0	1	0	0	0	0	0	1.65676	0	0	0	0
Nbv5.1tr6199820	200	0	1	0	0	0	0	0	1.65676	0	0	0	0
Nbv5.1tr6199821	200	0	1	0	0	0	0	0	1.65676	0	0	0	0
Nbv5.1tr6199822	200	0	1	0	0	0	0	0	1.65676	0	0	0	0
Nbv5.1tr6199823	200	0	1	0	0	0	0	0	1.65676	0	0	0	0
Nbv5.1tr6199824	200	0	1	0	0	0	0	0	1.65676	0	0	0	0
Nbv5.1tr6199825	200	0	1	0	0	0	0	0	1.65676	0	0	0	0
Nbv5.1tr6199826	200	0	1	0	0	0	0	0	1.65676	0	0	0	0
Nbv5.1tr6199827	200	0	1	0	0	0	0	0	1.65676	0	0	0	0
Nbv5.1tr6199828	200	0	1	0	0	0	0	0	1.65676	0	0	0	0
Nbv5.1tr6199829	200	0	1	0	0	0	0	0	1.65676	0	0	0	0
Nbv5.1tr6199830	200	0	1	0	0	0	0	0	1.65676	0	0	0	0
Nbv5.1tr6199831	200	0	1	0	0	0	0	0	1.65676	0	0	0	0
Nbv5.1tr6199832	200	0	1	0	0	0	0	0	1.65676	0	0	0	0
Nbv5.1tr6199833	200	0	1	0	0	0	0	0	1.65676	0	0	0	0
Nbv5.1tr6199834	200	0	1	0	0	0	0	0	1.65676	0	0	0	0
Nbv5.1tr6199835	200	0	1	0	0	0	0	0	1.65676	0	0	0	0
Nbv5.1tr6199836	200	0	1	0	0	0	0	0	1.65676	0	0	0	0
Nbv5.1tr6199837	200	0	1	0	0	0	0	0	1.65676	0	0	0	0
Nbv5.1tr6199838	200	0	1	0	0	0	0	0	1.65676	0	0	0	0
Nbv5.1tr6199839	200	0	1	0	0	0	0	0	1.65676	0	0	0	0
Nbv5.1tr6199840	200	0	1	0	0	0	0	0	1.65676	0	0	0	0
Nbv5.1tr6199841	200	0	1	0	0	0	0	0	1.65676	0	0	0	0
Nbv5.1tr6199842	200	0	1	0	0	0	0	0	1.65676	0	0	0	0
Nbv5.1tr6199843	200	0	1	0	0	0	0	0	1.65676	0	0	0	0
Nbv5.1tr6199844	200	0	1	0	0	0	0	0	1.65676	0	0	0	0
Nbv5.1tr6199845	200	0	1	0	0	0	0	0	1.65676	0	0	0	0
Nbv5.1tr6199846	200	0	1	0	0	0	0	0	1.65676	0	0	0	0
Nbv5.1tr6199847	200	0	1	0	0	0	0	0	1.65676	0	0	0	0
Nbv5.1tr6199848	200	0	1	0	0	0	0	0	1.65676	0	0	0	0
Nbv5.1tr6199849	200	0	1	0	0	0	0	0	1.65676	0	0	0	0
Nbv5.1tr6199850	200	0	1	0	0	0	0	0	1.65676	0	0	0	0
Nbv5.1tr6199851	200	0	1	0	0	0	0	0	1.65676	0	0	0	0
Nbv5.1tr6199852	200	0	1	0	0	0	0	0	1.65676	0	0	0	0
Nbv5.1tr6199853	200	0	1	0	0	0	0	0	1.65676	0	0	0	0
Nbv5.1tr6199854	200	0	1	0	0	0	0	0	1.65676	0	0	0	0
Nbv5.1tr6199855	200	0	1	0	0	0	0	0	1.65676	0	0	0	0
Nbv5.1tr6199856	200	0	1	0	0	0	0	0	1.65676	0	0	0	0
Nbv5.1tr6199857	200	0	1	0	0	0	0	0	1.65676	0	0	0	0
Nbv5.1tr6199858	200	0	1	0	0	0	0	0	1.65676	0	0	0	0
Nbv5.1tr6199859	200	0	1	0	0	0	0	0	1.65676	0	0	0	0
Nbv5.1tr6199860	200	0	1	0	0	0	0	0	1.65676	0	0	0	0
Nbv5.1tr6199861	200	0	1	0	0	0	0	0	1.65676	0	0	0	0
Nbv5.1tr6199862	200	0	1	0	0	0	0	0	1.65676	0	0	0	0
Nbv5.1tr6199863	200	0	1	0	0	0	0	0	1.65676	0	0	0	0
Nbv5.1tr6199864	200	0	1	0	0	0	0	0	1.65676	0	0	0	0
Nbv5.1tr6199865	200	0	1	0	0	0	0	0	1.65676	0	0	0	0
Nbv5.1tr6199866	200	0	1	0	0	0	0	0	1.65676	0	0	0	0
Nbv5.1tr6199867	200	0	1	0	0	0	0	0	1.65676	0	0	0	0
Nbv5.1tr6199868	200	0	1	0	0	0	0	0	1.65676	0	0	0	0
Nbv5.1tr6199869	200	0	1	0	0	0	0	0	1.65676	0	0	0	0
Nbv5.1tr6199870	200	0	1	0	0	0	0	0	1.65676	0	0	0	0
Nbv5.1tr6199871	200	0	1	0	0	0	0	0	1.65676	0	0	0	0
Nbv5.1tr6199872	200	0	1	0	0	0	0	0	1.65676	0	0	0	0
Nbv5.1tr6199873	200	0	1	0	0	0	0	0	1.65676	0	0	0	0
Nbv5.1tr6199874	200	0	1	0	0	0	0	0	1.65676	0	0	0	0
Nbv5.1tr6199875	200	0	1	0	0	0	0	0	1.65676	0	0	0	0
Nbv5.1tr6199876	200	0	1	0	0	0	0	0	1.65676	0	0	0	0
Nbv5.1tr6199877	200	0	1	0	0	0	0	0	1.65676	0	0	0	0
Nbv5.1tr6199878	200	0	1	0	0	0	0	0	1.65676	0	0	0	0
Nbv5.1tr6199879	200	0	1	0	0	0	0	0	1.65676	0	0	0	0
Nbv5.1tr6199880	200	0	1	0	0	0	0	0	1.65676	0	0	0	0
Nbv5.1tr6199881	200	0	1	0	0	0	0	0	1.65676	0	0	0	0
Nbv5.1tr6199882	200	0	1	0	0	0	0	0	1.65676	0	0	0	0
Nbv5.1tr6199883	200	0	1	0	0	0	0	0	1.65676	0	0	0	0
Nbv5.1tr6199884	200	0	1	0	0	0	0	0	1.65676	0	0	0	0
Nbv5.1tr6199885	200	0	1	0	0	0	0	0	1.65676	0	0	0	0
Nbv5.1tr6199886	200	0	1	0	0	0	0	0	1.65676	0	0	0	0
Nbv5.1tr6199887	200	0	1	0	0	0	0	0	1.65676	0	0	0	0
Nbv5.1tr6199888	200	0	1	0	0	0	0	0	1.65676	0	0	0	0
Nbv5.1tr6199889	200	0	1	0	0	0	0	0	1.65676	0	0	0	0
Nbv5.1tr6199890	200	0	1	0	0	0	0	0	1.65676	0	0	0	0
Nbv5.1tr6199891	200	0	1	0	0	0	0	0	1.65676	0	0	0	0
Nbv5.1tr6199892	200	0	1	0	0	0	0	0	1.65676	0	0	0	0
Nbv5.1tr6199893	200	0	1	0	0	0	0	0	1.65676	0	0	0	0
Nbv5.1tr6199894	200	0	1	0	0	0	0	0	1.65676	0	0	0	0
Nbv5.1tr6199895	200	0	1	0	0	0	0	0	1.65676	0	0	0	0
Nbv5.1tr6199896	200	0	1	0	0	0	0	0	1.65676	0	0	0	0
Nbv5.1tr6199897	200	0	1	0	0	0	0	0	1.65676	0	0	0	0
Nbv5.1tr6199898	200	0	1	0	0	0	0	0	1.65676	0	0	0	0
Nbv5.1tr6199899	200	0	1	0	0	0	0	0	1.65676	0	0	0	0
Nbv5.1tr6199900	200	0	1	0	0	0	0	0	1.65676	0	0	0	0
Nbv5.1tr6199901	200	0	1	0	0	0	0	0	1.65676	0	0	0	0
Nbv5.1tr6199902	200	0	1	0	0	0	0	0	1.65676	0	0	0	0
Nbv5.1tr6199903	200	0	1	0	0	0	0	0	1.65676	0	0	0	0
Nbv5.1tr6199904	200	0	1	0	0	0	0	0	1.65676	0	0	0	0
Nbv5.1tr6199905	200	0	1	0	0	0	0	0	1.65676	0	0	0	0
Nbv5.1tr6199906	200	0	1	0	0	0	0	0	1.65676	0	0	0	0
Nbv5.1tr6199907	200	0	1	0	0	0	0	0	1.65676	0	0	0	0
Nbv5.1tr6199908	200	0	1	0	0	0	0	0	1.65676	0	0	0	0
Nbv5.1tr6199909	200	0	1	0	0	0	0	0	1.65676	0	0	0	0
Nbv5.1tr6199910	200	0	1	0	0	0	0	0	1.65676	0	0	0	0
Nbv5.1tr6199911	200	0	1	0	0	0	0	0	1.65676	0	0	0	0
Nbv5.1tr6199912	200	0	1	0	0	0	0	0	1.65676	0	0	0	0
Nbv5.1tr6199913	200	0	1	0	0	0	0	0	1.65676	0	0	0	0
Nbv5.1tr6199914	200	0	1	0	0	0	0	0	1.65676	0	0	0	0
Nbv5.1tr6199915	200	0	1	0	0	0	0	0	1.65676	0	0	0	0
Nbv5.1tr6199916	200	0	1	0	0	0	0	0	1.65676	0	0	0	0
Nbv5.1tr6199917	200	0	1	0	0	0	0	0	1.65676	0	0	0	0
Nbv5.1tr6199918	200	0	1	0	0	0	0	0	1.65676	0	0	0	0
Nbv5.1tr6199919	200	0	1	0	0	0	0	0	1.65676	0	0	0	0
Nbv5.1tr6199920	200	0	1	0	0	0	0	0	1.65676	0	0	0	0
Nbv5.1tr6199921	200	0	1	0	0	0	0	0	1.65676	0	0	0	0
Nbv5.1tr6199922	200	0	1	0	0	0	0	0	1.65676	0	0	0	0
Nbv5.1tr6199923	200	0	1	0	0	0	0	0	1.65676	0	0	0	0
Nbv5.1tr6199924	200	0	1	0	0	0	0	0	1.65676	0	0	0	0
Nbv5.1tr6199925	200	0	1	0	0	0	0	0	1.65676	0	0	0	0
Nbv5.1tr6199926	200	0	1	0	0	0	0	0	1.65676	0	0	0	0
Nbv5.1tr6199927	200	0	1	0	0	0	0	0	1.65676	0	0	0	0
Nbv5.1tr6199928	200	0	1	0	0	0	0	0	1.65676	0	0	0	0
Nbv5.1tr6199929	200	0	1	0	0	0	0	0	1.65676	0	0	0	0
Nbv5.1tr6199930	200	0	1	0	0	0	0	0	1.65676	0	0	0	0
Nbv5.1tr6199931	200	0	1	0	0	0	0	0	1.65676	0	0	0	0
Nbv5.1tr6199932	200	0	1	0	0	0	0	0	1.65676	0	0	0	0
Nbv5.1tr6199933	200	0	1	0	0	0	0	0	1.65676	0	0	0	0
Nbv5.1tr6199934	200	0	1	0	0	0	0	0	1.65676	0	0	0	0
Nbv5.1tr6199935	200	0	1	0	0	0	0	0	1.65676	0	0	0	0
Nbv5.1tr6199936	200	0	1	0	0	0	0	0	1.65676	0	0	0	0
Nbv5.1tr6199937	200	0	1	0	0	0	0	0	1.65676	0	0	0	0
Nbv5.1tr6199938	200	0	1	0	0	0	0	0	1.65676	0	0	0	0
Nbv5.1tr6199939	200	0	1	0	0	0	0	0	1.65676	0	0	0	0
Nbv5.1tr6199940	200	0	1	0	0	0	0	0	1.65676	0	0	0	0
Nbv5.1tr6199941	200	0	1	0	0	0	0	0	1.65676	0	0	0	0
Nbv5.1tr6199942	200	0	1	0	0	0	0	0	1.65676	0	0	0	0
Nbv5.1tr6199943	200	0	1	0	0	0	0	0	1.65676	0	0	0	0
Nbv5.1tr6199944	200	0	1	0	0	0	0	0	1.65676	0	0	0	0
Nbv5.1tr6199945	200	0	1	0	0	0	0	0	1.65676	0	0	0	0
Nbv5.1tr6199946	200	0	1	0	0	0	0	0	1.65676	0	0	0	0
Nbv5.1tr6199947	200	0	1	0	0	0	0	0	1.65676	0	0	0	0
Nbv5.1tr6199948	200	0	1	0	0	0	0	0	1.65676	0	0	0	0
Nbv5.1tr6199949	200	0	1	0	0	0	0	0	1.65676	0	0	0	0
Nbv5.1tr6199950	200	0	1	0	0	0	0	0	1.65676	0	0	0	0
Nbv5.1tr6199951	200	0	1	0	0	0	0	0	1.65676	0	0	0	0
Nbv5.1tr6199952	200	0	1	0	0	0	0	0	1.65676	0	0	0	0
Nbv5.1tr6199953	200	0	1	0	0	0	0	0	1.65676	0	0	0	0
Nbv5.1tr6199954	200	0	1	0	0	0	0	0	1.65676	0	0	0	0
Nbv5.1tr6199955	200	0	1	0	0	0	0	0	1.65676	0	0	0	0
Nbv5.1tr6199956	200	0	1	0	0	0	0	0	1.65676	0	0	0	0
Nbv5.1tr6199957	200	0	1	0	0	0	0	0	1.65676	0	0	0	0
Nbv5.1tr6199958	200	0	1	0	0	0	0	0	1.65676	0	0	0	0
Nbv5.1tr6199959	200	0	1	0	0	0	0	0	1.65676	0	0	0	0
Nbv5.1tr6199960	200	0	1	0	0	0	0	0	1.65676	0	0	0	0
Nbv5.1tr6199961	200	0	1	0	0	0	0	0	1.65676	0	0	0	0
Nbv5.1tr6199962	200	0	1	0	0	0	0	0	1.65676	0	0	0	0
Nbv5.1tr6199963	200	0	1	0	0	0	0	0	1.65676	0	0	0	0
Nbv5.1tr6199964	200	0	1	0	0	0	0	0	1.65676	0	0	0	0
Nbv5.1tr6199965	200	0	1	0	0	0	0	0	1.65676	0	0	0	0
Nbv5.1tr6199966	200	0	1	0	0	0	0	0	1.65676	0	0	0	0
Nbv5.1tr6199967	200	0	1	0	0	0	0	0	1.65676	0	0	0	0
Nbv5.1tr6199968	200	0	1	0	0	0	0	0	1.65676	0	0	0	0
Nbv5.1tr6199969	200	0	1	0	0	0	0	0	1.65676	0	0	0	0
Nbv5.1tr6199970	200	0	1	0	0	0	0	0	1.65676	0	0	0	0
Nbv5.1tr6199971	200	0	1	0	0	0	0	0	1.65676	0	0	0	0
Nbv5.1tr6199972	200	0	1	0	0	0	0	0	1.65676	0	0	0	0
Nbv5.1tr6199973	200	0	1	0	0	0	0	0	1.65676	0	0	0	0
Nbv5.1tr6199974	200	0	1	0	0	0	0	0	1.65676	0	0	0	0
Nbv5.1tr6199975	200	0	1	0	0	0	0	0	1.65676	0	0	0	0
Nbv5.1tr6199976	200	0	1	0	0	0	0	0	1.65676	0	0	0	0
Nbv5.1tr6199977	200	0	1	0	0	0	0	0	1.65676	0	0	0	0
Nbv5.1tr6199978	200	0	1	0	0	0	0	0	1.65676	0	0	0	0
Nbv5.1tr6199979	200	0	1	0	0	0	0	0	1.65676	0	0	0	0
Nbv5.1tr6199980	200	0	1	0	0	0	0	0	1.65676	0	0	0	0
Nbv5.1tr6199981	200	0	1	0	0	0	0	0	1.65676	0	0	0	0
Nbv5.1tr6199982	200	0	1	0	0	0	0	0	1.65676	0	0	0	0
Nbv5.1tr6199983	200	0	1	0	0	0	0	0	1.65676	0	0	0	0
Nbv5.1tr6199984	200	0	1	0	0	0	0	0	1.65676	0	0	0	0
Nbv5.1tr6199985	200	0	1	0	0	0	0	0	1.65676	0	0	0	0
Nbv5.1tr6199986	200	0	1	0	0	0	0	0	1.65676	0	0	0	0
Nbv5.1tr6199987	200	0	1	0	0	0	0	0	1.65676	0	0	0	0
Nbv5.1tr6199988	200	0	1	0	0	0	0	0	1.65676	0	0	0	0
Nbv5.1tr6199989	200	0	1	0	0	0	0	0	1.65676	0	0	0	0
Nbv5.1tr6199990	200	0	1	0	0	0	0	0	1.65676	0	0	0	0
Nbv5.1tr6199991	200	0	1	0	0	0	0	0	1.65676	0	0	0	0
Nbv5.1tr6199992	200	0	1	0	0	0	0	0	1.65676	0	0	0	0
Nbv5.1tr6199993	200	0	1	0	0	0	0	0	1.65676	0	0	0	0
Nbv5.1tr6199994	200	0	1	0	0	0	0	0	1.65676	0	0	0	0
Nbv5.1tr6199995	200	0	1	0	0	0	0	0	1.65676	0	0	0	0
Nbv5.1tr6199996	200	0	1	0	0	0	0	0	1.65676	0	0	0	0
Nbv5.1tr6199997	200	0	1	0	0	0	0	0	1.65676	0	0	0	0
Nbv5.1tr6199998	200	0	1	0	0	0	0	0	1.65676	0	0	0	0
Nbv5.1tr6199999	200	0	1	0	0	0	0	0	1.65676	0	0	0	0
Nbv5.1tr6200000	200	0	1	0	0	0	0	0	1.65676	0	0	0	0
Nbv5.1tr6200001	200	0	1	0	0	0	0	0	1.65676	0	0	0	0
Nbv5.1tr6200002	200	0	1	0	0	0	0	0	1.65676	0	0	0	0
Nbv5.1tr6200003	200	0	1	0	0	0	0	0	1.65676	0	0	0	0
Nbv5.1tr6200004	200	0	1	0	0	0	0	0	1.65676	0	0	0	0
Nbv5.1tr6200005	200	0	1	0	0	0	0	0	1.65676	0	0	0	0
Nbv5.1tr6200006	200	0	1	0	0	0	0	0	1.65676	0	0	0	0
Nbv5.1tr6200007	200	0	1	0	0	0	0	0	1.65676	0	0	0	0
Nbv5.1tr6200008	200	0	1	0	0	0	0	0	1.65676	0	0	0	0
Nbv5.1tr6200009	200	0	1	0	0	0	0	0	1.65676	0	0	0	0
Nbv5.1tr6200010	200	0	1	0	0	0	0	0	1.65676	0	0	0	0
Nbv5.1tr6200011	200	0	1	0	0	0	0	0	1.65676	0	0	0	0
Nbv5.1tr6200012	200	0	1	0	0	0	0	0	1.65676	0	0	0	0
Nbv5.1tr6200013	200	0	1	0	0	0	0	0	1.65676	0	0	0	0
Nbv5.1tr6200014	200	0	1	0	0	0	0	0	1.65676	0	0	0	0
Nbv5.1tr6200015	200	0	1	0	0	0	0	0	1.65676	0	0	0	0
Nbv5.1tr6200016	200	0	1	0	0	0	0	0	1.65676	0	0	0	0
Nbv5.1tr6200017	200	0	1	0	0	0	0	0	1.65676	0	0	0	0
Nbv5.1tr6200018	200	0	1	0	0	0	0	0	1.65676	0	0	0	0
Nbv5.1tr6200019	200	0	1	0	0	0	0	0	1.65676	0	0	0	0
Nbv5.1tr6200020	200	0	1	0	0	0	0	0	1.65676	0	0	0	0
Nbv5.1tr6200021	200	0	1	0	0	0	0	0	1.65676	0	0	0	0
Nbv5.1tr6200022	200	0	1	0	0	0	0	0	1.65676	0	0	0	0
Nbv5.1tr6200023	200	0	1	0	0	0	0	0	1.65676	0	0	0	0
Nbv5.1tr6200024	200	0	1	0	0	0	0	0	1.65676	0	0	0	0
Nbv5.1tr6200025	200	0	1	0	0	0	0	0	1.65676	0	0	0	0
Nbv5.1tr6200026	200	0	1	0	0	0	0	0	1.65676	0	0	0	0
Nbv5.1tr6200027	200	0	1	0	0	0	0	0	1.65676	0	0	0	0
Nbv5.1tr6200028	200	0	1	0	0	0	0	0	1.65676	0	0	0	0
Nbv5.1tr6200029	200	0	1	0	0	0	0	0	1.65676	0	0	0	0
Nbv5.1tr6200030	200	0	1	0	0	0	0	0	1.65676	0	0	0	0
Nbv5.1tr6200031	200	0	1	0	0	0	0	0	1.65676	0	0	0	0
Nbv5.1tr6200032	200	0	1	0	0	0	0	0	1.65676	0	0	0	0
Nbv5.1tr6200033	200	0	1	0	0	0	0	0	1.65676	0	0	0	0
Nbv5.1tr6200034	200	0	1	0	0	0	0	0	1.65676	0	0	0	0
[truncated: 195,729 more rows]

## Sheet: agroinfiltration 1 - DEA
		LEAVES			VLPs
Transcirpt	Length	L1	L2	L3	V1	V2	V3	log2(Fold Change)	Adjusted P-value	Description
Nbv5.1tr6243390	213	1493	221	1190	207614	215237	145278	3.53368	0.000840465	RRNA intron-encoded homing endonuclease n=8 Tax=cellular organisms RepID=G7K0D6_MEDTR (probable)
Nbv5.1tr6420332	219	555	148	323	48993	57113	62068	3.50331	8.4942e-05	Predicted protein n=6 Tax=Viridiplantae RepID=C1NAN0_MICPC (probable)
Nbv5.1tr6421255	225	687	225	548	62799	77675	76857	3.27809	0.000341709	Predicted protein n=6 Tax=Viridiplantae RepID=C1NAN0_MICPC (probable)
Nbv5.1tr6240981	233	114	18	92	8575	10521	11521	3.11639	0.000448678	Tar1p n=1 Tax=Medicago truncatula RepID=G7K0E0_MEDTR (probable)
Nbv5.1tr6261941	250	1	0	2	96	73	26	2.22229	0.0354229	Transcription factor, putative n=1 Tax=Ricinus communis RepID=B9SKE7_RICCO (probable)
Nbv5.1tr6410689	278	126	19	74	3588	5403	4478	2.03973	0.00918662	Putative uncharacterized protein n=1 Tax=Talaromyces stipitatus ATCC 10500 RepID=B8MI73_TALSN (probable)
Nbv5.1tr6199798	301	278	70	194	46361	47598	35838	3.92252	7.69724e-06	predicted protein, partial [Populus trichocarpa] (probable)
Nbv5.1tr6260574	304	7	3	8	342	270	220	1.81125	0.000146077	40S ribosomal protein S5-2 (probable)
Nbv5.1tr6211409	307	15	3	1	602	569	286	2.61006	1.86552e-07	not determined by homology or low homology during annotation
Nbv5.1tr6278045	308	1	0	0	57	44	27	3.11383	0.0227525	PREDICTED: uncharacterized protein LOC100819759 [Glycine max] (probable)
Nbv5.1tr6419107	310	10	2	6	267	428	594	2.42798	0.0178152	Putative repetative protein n=1 Tax=Clavibacter michiganensis subsp. sepedonicus RepID=B0RGT6_CLAMS (probable)
Nbv5.1tr6409466	313	1	1	2	70	62	67	2.03091	0.0241477	40S ribosomal protein S2-4 (probable)
Nbv5.1tr6409502	320	0	2	0	98	65	57	3.15634	0.00512142	rRNA-processing protein fcf2 (probable)
Nbv5.1tr6245356	324	0	1	1	52	48	38	2.47904	0.0330636	40S ribosomal protein S8 (probable)
Nbv5.1tr6241150	327	8	6	1	570	510	342	2.96189	5.67503e-12	Polyprotein, putative n=1 Tax=Solanum demissum RepID=Q6L4B3_SOLDE (probable)
Nbv5.1tr6292667	334	165	54	174	5444	45487	31820	3.76172	0.00101277	Putative uncharacterized protein n=1 Tax=Enterococcus faecalis TX1467 RepID=F3R5J3_ENTFL (probable)
Nbv5.1tr6218482	334	128	46	206	4617	42432	30508	3.60313	0.00312879	Putative uncharacterized protein n=1 Tax=Streptococcus suis 98HAH33 RepID=A4VYJ1_STRS2 (probable)
Nbv5.1tr6415420	364	3	8	1	214	154	179	1.98052	0.000391087	GDSL esterase/lipase At5g03980 (probable)
Nbv5.1tr6248882	378	11	15	0	255	172	231	1.20972	0.0172022	U4/U6 small nuclear ribonucleoprotein PRP4-like protein (probable)
Nbv5.1tr6237765	398	4	3	3	241	190	160	2.26858	2.77594e-05	Putative reverse transcriptase, identical n=1 Tax=Solanum demissum RepID=Q6L4A6_SOLDE (probable)
Nbv5.1tr6259263	408	2	0	1	133	117	126	3.39084	0.000425652	Polyprotein, putative n=1 Tax=Solanum demissum RepID=Q6L4B3_SOLDE (probable)
Nbv5.1tr6200263	409	2	0	0	99	60	40	2.94325	0.0100935	not determined by homology or low homology during annotation
Nbv5.1tr6350306	409	4	5	0	152	102	78	1.60314	0.00830139	Methyltransferase-like protein 21B (probable)
Nbv5.1tr6216896	411	2	12	0	188	179	60	1.39362	0.0406944	not determined by homology or low homology during annotation
Nbv5.1tr6432290	423	2	5	1	56	152	320	2.74544	0.00392333	Putative uncharacterized protein n=1 Tax=Vitis vinifera RepID=A5C462_VITVI (probable)
Nbv5.1tr6412744	428	9	4	8	360	310	172	1.5814	0.000510665	60S ribosomal protein L19-3 (probable)
Nbv5.1tr6289200	430	0	1	1	103	65	71	3.27334	0.00349559	Iron-sulfur assembly protein IscA-like 2, mitochondrial (similar to)
Nbv5.1tr6422752	430	2	1	0	69	58	63	2.43478	0.0167622	Heat shock 70 kDa protein, mitochondrial (probable)
Nbv5.1tr6211158	433	97	24	135	8734	11642	9257	2.70293	0.0030041	Uncharacterized protein n=11 Tax=core eudicotyledons RepID=I1LXT3_SOYBN (probable)
Nbv5.1tr6417611	438	2	3	2	87	69	65	1.37891	0.0485246	Uncharacterized protein n=3 Tax=Glycine max RepID=I1KR39_SOYBN (probable)
Nbv5.1tr6423395	443	3	2	2	149	128	83	2.05056	0.00150449	Putative uncharacterized protein n=1 Tax=Ricinus communis RepID=B9R7S6_RICCO (probable)
Nbv5.1tr6237331	450	2	1	0	153	113	79	3.22383	0.000622677	Retrovirus-related Pol polyprotein from type-1 retrotransposable element R2 (probable)
Nbv5.1tr6420510	452	9	8	2	481	395	240	2.24979	2.06212e-08	40S ribosomal protein S8 (similar to)
Nbv5.1tr6258776	452	0	4	1	81	71	67	1.89761	0.0203463	Pyruvate kinase, cytosolic isozyme (probable)
Nbv5.1tr6264531	462	4	4	4	117	118	81	1.08689	0.0466103	Probable glutathione S-transferase (probable)
Nbv5.1tr6285923	463	0	1	1	47	55	64	2.81839	0.018536	DNA-damage-repair/toleration protein DRT111, chloroplastic (probable)
Nbv5.1tr6423526	465	1	2	1	103	92	129	2.82204	0.00186907	Brefeldin A-inhibited guanine nucleotide-exchange protein 1 (probable)
Nbv5.1tr6376012	467	1	2	3	122	119	55	1.93371	0.00844715	60S ribosomal protein L19-2 (similar to)
Nbv5.1tr6262090	471	2	0	2	148	135	59	2.71013	0.00158199	Predicted protein n=1 Tax=Populus trichocarpa RepID=B9I9S4_POPTR (probable)
Nbv5.1tr6200519	473	3	0	1	136	138	178	3.27002	0.000256573	Polyprotein, putative n=1 Tax=Solanum demissum RepID=Q6L4B3_SOLDE (probable)
Nbv5.1tr6285081	473	2	0	1	89	70	51	2.48967	0.0104954	Nascent polypeptide-associated complex subunit alpha-like protein 4 (probable)
Nbv5.1tr6372031	474	26	19	7	745	647	402	1.47806	4.28975e-07	40S ribosomal protein S3a (probable)
Nbv5.1tr6240635	477	0	1	2	73	102	117	3.03246	0.0035611	Putative uncharacterized protein n=1 Tax=Melampsora larici-populina 98AG31 RepID=F4S7Q0_MELLP (probable)
Nbv5.1tr6228207	487	9	2	1	245	209	67	1.72611	0.00922792	not determined by homology or low homology during annotation
Nbv5.1tr6248366	491	6	8	0	168	138	96	1.25672	0.0116698	40S ribosomal protein S4 (probable)
Nbv5.1tr6292744	492	11	6	6	634	599	416	2.53023	1.75823e-11	60S ribosomal protein L8 (probable)
Nbv5.1tr6292745	492	16	6	6	653	610	450	2.29296	1.78672e-09	60S ribosomal protein L8 (probable)
Nbv5.1tr6251207	493	14	1	9	530	653	750	2.44425	0.0357878	Uncharacterized protein n=1 Tax=Glycine max RepID=I1LXT5_SOYBN (probable)
Nbv5.1tr6275164	499	6	0	1	107	100	64	1.63173	0.0198479	Transmembrane emp24 domain-containing protein A (probable)
Nbv5.1tr6406465	500	74	182	12	2560	2343	2127	1.40322	0.00608219	Ribosomal L1 domain-containing protein 1 (probable)
Nbv5.1tr6221695	501	16	17	3	368	272	246	1.04432	0.00222816	Putative uncharacterized protein n=1 Tax=Vitis vinifera RepID=F6H429_VITVI (probable)
Nbv5.1tr6391378	512	2	1	1	58	54	68	1.93767	0.0394933	Polyprotein, putative n=1 Tax=Solanum demissum RepID=Q6L4B3_SOLDE (probable)
Nbv5.1tr6313574	515	4	7	1	333	317	254	2.66791	9.62406e-08	Putative uncharacterized protein n=1 Tax=Ricinus communis RepID=B9RLY4_RICCO (probable)
Nbv5.1tr6251370	515	5	5	6	317	216	256	1.98156	8.40828e-05	Putative uncharacterized protein n=1 Tax=Ricinus communis RepID=B9SNB5_RICCO (probable)
Nbv5.1tr6427026	519	6	7	3	317	285	176	1.98141	5.06508e-06	40S ribosomal protein S8 (similar to)
Nbv5.1tr6425468	519	0	3	3	96	73	52	1.54753	0.0364559	40S ribosomal protein S16-3 (similar to)
Nbv5.1tr6262316	527	4	7	1	163	149	124	1.61779	0.00220944	not determined by homology or low homology during annotation
Nbv5.1tr6256768	533	22	8	4	476	432	343	1.58925	8.44121e-05	60S ribosomal protein L7a (similar to)
Nbv5.1tr6255882	535	20	9	6	398	395	248	1.25106	0.00066651	60S ribosomal protein L8 (similar to)
Nbv5.1tr6411082	538	15	13	2	334	276	198	1.15271	0.000883626	40S ribosomal protein S4 (similar to)
Nbv5.1tr6262684	545	47	9	9	3373	2905	3181	3.55902	3.53693e-09	Polyprotein, putative n=1 Tax=Solanum demissum RepID=Q6L4B3_SOLDE (probable)
Nbv5.1tr6261003	545	1	6	2	116	107	82	1.49584	0.0140395	Serine acetyltransferase 5 (similar to)
Nbv5.1tr6262351	547	14	40	3	473	437	473	1.20951	0.00779057	Protein TOC75-3, chloroplastic (probable)
Nbv5.1tr6412808	556	6	10	9	409	374	216	1.64303	2.50341e-05	40S ribosomal protein S11 (probable)
Nbv5.1tr6262039	558	8	8	4	367	323	249	1.94869	8.15344e-07	40S ribosomal protein S3a (probable)
Nbv5.1tr6235493	559	691	162	489	41499	46793	32358	2.49458	0.00654085	Putative uncharacterized protein n=1 Tax=Medicago truncatula RepID=G7K0E3_MEDTR (probable)
Nbv5.1tr6420724	563	8	7	2	204	187	140	1.37117	0.00203561	60S ribosomal protein L8 (similar to)
Nbv5.1tr6416460	571	6	6	2	373	262	290	2.47347	5.24789e-07	Putative uncharacterized protein n=1 Tax=Vitis vinifera RepID=D7TVV8_VITVI (probable)
Nbv5.1tr6413002	572	18	17	8	817	728	500	1.95086	1.42291e-11	60S ribosomal protein L19-2 (similar to)
Nbv5.1tr6205071	574	5	2	0	166	148	88	2.22595	0.000653661	60S ribosomal protein L15 (similar to)
Nbv5.1tr6262464	578	2	0	1	200	175	120	3.74477	4.85632e-05	Eukaryotic translation initiation factor 3 subunit G (probable)
Nbv5.1tr6261062	578	2	3	0	163	137	113	2.78951	0.000200451	Eukaryotic translation initiation factor 3 subunit G (probable)
Nbv5.1tr6424917	582	4	2	0	185	149	57	2.36032	0.00193372	Protein TOC75-3, chloroplastic (probable)
Nbv5.1tr6237474	587	39	10	5	2431	1948	2217	3.36792	2.57029e-09	Polyprotein, putative n=1 Tax=Solanum demissum RepID=Q6L4B3_SOLDE (probable)
Nbv5.1tr6351429	590	8	7	2	298	266	121	1.68285	0.000357048	60S ribosomal protein L9-1 (similar to)
Nbv5.1tr6410021	595	7	10	2	442	299	266	2.13232	2.24068e-07	THO complex subunit 4 (probable)
Nbv5.1tr6413989	595	3	9	3	298	249	191	2.02232	6.5515e-06	Putative uncharacterized protein n=1 Tax=Ricinus communis RepID=B9RYZ3_RICCO (probable)
Nbv5.1tr6349914	596	4	3	2	195	182	123	2.18085	0.000124843	60S ribosomal protein L13a-4 (similar to)
Nbv5.1tr6318485	598	3	2	0	122	89	85	2.3078	0.0030278	Translocase of chloroplast 34 (similar to)
Nbv5.1tr6248426	598	3	2	2	96	101	44	1.43499	0.0444762	60S ribosomal protein L18-2 (probable)
Nbv5.1tr6424517	598	7	4	4	154	147	89	1.05293	0.0319022	Eukaryotic translation initiation factor 3 subunit G (probable)
Nbv5.1tr6380342	602	12	7	3	256	232	135	1.19001	0.00357815	40S ribosomal protein S11 (probable)
Nbv5.1tr6256469	604	8	7	1	616	623	447	3.14109	4.0131e-13	60S ribosomal protein L15 (similar to)
Nbv5.1tr6226781	607	4	7	0	122	91	86	1.21429	0.0389623	not determined by homology or low homology during annotation
Nbv5.1tr6419716	615	1	2	0	112	65	48	2.60182	0.00901211	Ubiquitin-activating enzyme E1 1 (probable)
Nbv5.1tr6257467	616	1	4	1	107	99	76	1.97227	0.00605016	Alpha-mannosidase 2 (probable)
Nbv5.1tr6343569	617	1	6	0	128	108	102	2.06511	0.0029886	Serine/threonine-protein kinase OXI1 (probable)
Nbv5.1tr6205451	618	2	4	1	126	105	77	1.85847	0.00484496	40S ribosomal protein S6 (similar to)
Nbv5.1tr6422668	624	7	3	3	196	168	93	1.47255	0.00407147	60S ribosomal protein L19-2 (similar to)
Nbv5.1tr6412838	625	4	1	3	357	210	303	3.13806	1.74386e-06	Putative uncharacterized protein n=1 Tax=Ricinus communis RepID=B9SNB5_RICCO (probable)
Nbv5.1tr6415009	629	13	41	2	519	467	479	1.33772	0.00506284	Ribosomal L1 domain-containing protein 1 (probable)
Nbv5.1tr6256014	634	3	1	4	316	281	199	2.99848	2.61786e-07	60S ribosomal protein L13a-4 (similar to)
Nbv5.1tr6411121	634	6	5	1	211	161	65	1.51835	0.0100935	60S ribosomal protein L18-2 (probable)
Nbv5.1tr6411123	638	4	3	0	165	141	108	2.29672	0.000377595	60S ribosomal protein L8 (probable)
Nbv5.1tr6408989	640	18	38	5	1067	776	405	1.61749	4.53392e-06	Hop-interacting protein THI031 n=1 Tax=Solanum lycopersicum RepID=G8Z260_SOLLC (probable)
Nbv5.1tr6412850	641	25	29	7	656	576	341	1.0752	8.36432e-05	40S ribosomal protein S4 (similar to)
Nbv5.1tr6262538	644	27	30	10	660	690	621	1.32421	5.09827e-05	Chaperonin CPN60-2, mitochondrial (probable)
Nbv5.1tr6424351	647	1	3	0	136	107	68	2.67156	0.00158177	RPM1-interacting protein 4 (probable)
Nbv5.1tr6265298	653	7	9	1	266	182	142	1.51325	0.000651618	60S ribosomal protein L18a (similar to)
Nbv5.1tr6429532	656	4	2	6	151	133	90	1.24877	0.0268708	40S ribosomal protein S9-2 (probable)
Nbv5.1tr6320011	660	21	22	6	467	420	328	1.04708	0.000390201	40S ribosomal protein S2-2 (probable)
Nbv5.1tr6258954	666	87	74	29	4827	4237	2981	2.3595	7.25961e-21	60S ribosomal protein L13-2 (probable)
Nbv5.1tr6255368	674	6	14	4	425	351	215	1.74713	2.42253e-06	40S ribosomal protein S4 (similar to)
Nbv5.1tr6428607	675	3	24	6	409	338	263	1.36789	0.000642623	40S ribosomal protein S4 (similar to)
Nbv5.1tr6428610	675	15	20	5	497	419	301	1.32704	7.74507e-06	40S ribosomal protein S4 (similar to)
Nbv5.1tr6251419	684	5	14	1	286	226	176	1.5328	0.000246617	60S ribosomal protein L7-4 (probable)
Nbv5.1tr6424020	694	1	1	1	108	98	94	3.06515	0.00146039	DnaJ homolog subfamily C member 2 (probable)
Nbv5.1tr6251759	695	4	5	1	142	123	76	1.47858	0.00933648	Protein BASIC PENTACYSTEINE4 (similar to)
Nbv5.1tr6295235	695	4	11	0	165	138	106	1.21638	0.0157079	40S ribosomal protein S2-2 (probable)
Nbv5.1tr6295237	696	4	4	3	153	145	99	1.55337	0.00378537	40S ribosomal protein S2-2 (probable)
Nbv5.1tr6423740	703	11	18	4	388	342	298	1.39903	6.49287e-05	Leucine--tRNA ligase, cytoplasmic (probable)
Nbv5.1tr6255293	704	17	24	0	585	561	372	1.68237	2.22816e-06	Thioredoxin reductase 1 (similar to)
Nbv5.1tr6260910	708	8	15	4	400	346	319	1.74004	4.48447e-06	Iron-sulfur assembly protein IscA-like 2, mitochondrial (probable)
Nbv5.1tr6424665	709	6	8	3	191	146	112	1.10985	0.0129503	Nucleoside-triphosphatase (similar to)
Nbv5.1tr6318046	710	8	8	3	240	236	175	1.50624	0.000373761	40S ribosomal protein S4 (similar to)
Nbv5.1tr6412871	713	23	37	7	708	556	585	1.26869	0.000109946	40S ribosomal protein S4 (similar to)
Nbv5.1tr6406186	718	5	8	2	187	112	102	1.13181	0.0232241	Syntaxin-121 (similar to)
Nbv5.1tr6422213	721	12	5	8	833	767	432	2.62841	1.33847e-10	40S ribosomal protein S8 (probable)
Nbv5.1tr6293871	726	7	7	3	288	254	101	1.56247	0.00164792	60S ribosomal protein L18-2 (probable)
Nbv5.1tr6252191	727	13	24	6	527	454	472	1.54585	1.73968e-05	40S ribosomal protein S2-4 (similar to)
Nbv5.1tr6355695	728	7	2	2	143	88	121	1.39852	0.0276082	not determined by homology or low homology during annotation
Nbv5.1tr6425093	730	7	9	0	275	237	117	1.68822	0.000505968	Protein TOC75-3, chloroplastic (probable)
Nbv5.1tr6253029	732	14	10	2	428	384	195	1.6436	2.97115e-05	40S ribosomal protein S4 (probable)
Nbv5.1tr6260402	733	20	20	7	519	422	289	1.08964	0.000115612	60S ribosomal protein L5-2 (similar to)
Nbv5.1tr6413023	734	51	32	15	1392	1281	974	1.59215	5.00501e-07	40S ribosomal protein S3-1 (probable)
Nbv5.1tr6325543	738	8	7	2	404	321	197	2.13071	5.12749e-07	60S ribosomal protein L7-2 (similar to)
Nbv5.1tr6421513	741	2	2	0	131	99	72	2.63069	0.0017565	Uncharacterized protein n=2 Tax=Glycine max RepID=I1J5J5_SOYBN (probable)
Nbv5.1tr6325542	741	8	6	5	379	364	222	2.02937	6.64197e-07	60S ribosomal protein L7-2 (similar to)
Nbv5.1tr6200686	744	10	8	3	275	227	123	1.24925	0.00294112	60S ribosomal protein L7-4 (similar to)
Nbv5.1tr6225767	746	3	2	5	182	216	356	2.57804	0.000537689	17.3 kDa class II heat shock protein (probable)
Nbv5.1tr6419460	746	5	11	1	195	157	123	1.22805	0.00707401	Putative uncharacterized protein n=1 Tax=Medicago truncatula RepID=G7JMG3_MEDTR (probable)
Nbv5.1tr6422284	747	7	3	4	552	470	293	2.90697	8.9902e-11	40S ribosomal protein S8 (probable)
Nbv5.1tr6261115	755	8	5	1	224	193	223	1.98147	0.000251962	Heat shock 70 kDa protein, mitochondrial (probable)
Nbv5.1tr6422962	758	23	26	10	1721	1293	1220	2.57002	8.6782e-19	Transcription factor GTE12 (probable)
Nbv5.1tr6421307	758	23	23	4	820	688	501	1.73902	6.9134e-10	40S ribosomal protein S2-2 (similar to)
Nbv5.1tr6261031	759	0	5	2	193	123	28	1.86429	0.0356938	ABC transporter C family member 3 (probable)
Nbv5.1tr6387618	760	10	3	4	284	255	191	1.79196	5.93835e-05	Putative exosome complex exonuclease RRP42 (probable)
Nbv5.1tr6396563	762	25	14	10	650	604	306	1.29178	0.000326898	60S ribosomal protein L13a-4 (probable)
Nbv5.1tr6236305	762	28	16	11	600	550	319	1.05826	0.00151764	60S ribosomal protein L13a-4 (probable)
Nbv5.1tr6261980	764	12	21	2	831	704	529	2.31238	4.23319e-13	60S ribosomal protein L7a (similar to)
Nbv5.1tr6295265	786	3	2	0	118	99	95	2.40085	0.0020945	Putative DNA repair protein RAD23-3 (probable)
Nbv5.1tr6330500	787	11	2	3	181	158	119	1.1948	0.0178136	Putative MYST-like histone acetyltransferase 1 (probable)
Nbv5.1tr6200855	793	28	41	2	2087	1864	1396	2.76169	2.6638e-14	60S ribosomal protein L7a (similar to)
Nbv5.1tr6396562	793	21	12	4	473	435	267	1.36604	5.87133e-05	60S ribosomal protein L13a-4 (probable)
Nbv5.1tr6326877	796	3	3	4	136	101	141	1.62216	0.0128756	rRNA-processing protein fcf2 (probable)
Nbv5.1tr6218870	797	17	3	15	2423	2209	1445	3.45628	7.33185e-08	60S ribosomal protein L17-2 (probable)
Nbv5.1tr6213510	797	6	13	1	532	453	365	2.51084	2.80679e-10	not determined by homology or low homology during annotation
Nbv5.1tr6200885	797	60	59	27	1551	1360	991	1.10408	1.65744e-06	60S ribosomal protein L8 (putative)
Nbv5.1tr6355009	800	7	9	1	257	194	61	1.2581	0.033222	Transcription factor GTE9 (probable)
Nbv5.1tr6421940	802	12	13	3	423	385	297	1.71905	9.9999e-07	40S ribosomal protein S2-2 (similar to)
Nbv5.1tr6236089	803	7	6	0	138	157	91	1.31663	0.0150053	Peptidyl-prolyl cis-trans isomerase CYP20-1 (probable)
Nbv5.1tr6400624	808	28	18	9	1337	1270	613	2.19367	2.20776e-10	40S ribosomal protein S8 (similar to)
Nbv5.1tr6422271	809	19	23	7	707	546	422	1.48911	6.61828e-08	40S ribosomal protein S2-2 (similar to)
Nbv5.1tr6337313	811	1	3	1	168	134	114	2.78665	0.000188643	Putative uncharacterized protein n=1 Tax=Vitis vinifera RepID=F6GWN3_VITVI (similar to)
Nbv5.1tr6337314	811	1	3	3	172	161	146	2.4993	0.000145368	Putative uncharacterized protein n=1 Tax=Vitis vinifera RepID=F6GWN3_VITVI (similar to)
Nbv5.1tr6419510	821	15	24	2	613	541	363	1.63498	1.2393e-07	60S ribosomal protein L7-4 (probable)
Nbv5.1tr6375197	823	19	10	8	554	457	235	1.36464	0.000319966	60S ribosomal protein L8 (similar to)
Nbv5.1tr6296862	823	6	13	1	242	149	138	1.1541	0.0110376	40S ribosomal protein S4 (similar to)
Nbv5.1tr6262711	833	2	5	3	184	183	186	2.22374	0.000178884	Putative uncharacterized protein n=1 Tax=Vitis vinifera RepID=F6H277_VITVI (similar to)
Nbv5.1tr6375198	839	25	8	6	466	391	225	1.10209	0.0104999	60S ribosomal protein L8 (similar to)
Nbv5.1tr6343728	840	4	7	3	162	209	475	2.49828	0.000694413	Putative uncharacterized protein n=1 Tax=Vitis vinifera RepID=A5BDH9_VITVI (probable)
Nbv5.1tr6254188	841	5	3	2	176	177	88	1.81653	0.00148556	5'-adenylylsulfate reductase 3, chloroplastic (similar to)
Nbv5.1tr6378941	845	13	20	1	351	313	212	1.11798	0.00115399	40S ribosomal protein SA (probable)
Nbv5.1tr6355696	855	7	3	2	159	116	105	1.37045	0.0107012	not determined by homology or low homology during annotation
Nbv5.1tr6215038	857	21	28	2	546	493	206	1.0372	0.01039	not determined by homology or low homology during annotation
Nbv5.1tr6263636	858	15	25	2	541	448	447	1.59938	1.72555e-05	40S ribosomal protein S2-4 (similar to)
Nbv5.1tr6393342	861	6	13	0	405	379	214	2.13303	6.13389e-07	40S ribosomal protein S8 (probable)
Nbv5.1tr6393341	862	5	3	0	293	249	179	2.89315	7.41012e-07	40S ribosomal protein S8 (probable)
Nbv5.1tr6393343	862	4	3	1	207	215	129	2.49799	3.48966e-05	40S ribosomal protein S8 (probable)
Nbv5.1tr6392954	862	16	4	5	565	488	307	2.08903	3.95756e-07	60S ribosomal protein L19-2 (similar to)
Nbv5.1tr6346879	866	2	4	5	373	323	313	2.90282	7.15866e-08	60S ribosomal protein L7-4 (probable)
Nbv5.1tr6349567	870	15	15	7	392	375	219	1.10396	0.000667389	60S ribosomal protein L8 (similar to)
Nbv5.1tr6332639	871	2	8	1	212	165	130	1.94092	0.000257659	Carbamoyl-phosphate synthase large chain (probable)
Nbv5.1tr6395193	871	17	22	7	850	653	582	1.91383	1.50222e-10	60S ribosomal protein L18a (probable)
Nbv5.1tr6200653	875	10	7	4	412	372	164	1.81631	3.67172e-05	40S ribosomal protein S8 (probable)
Nbv5.1tr6374612	876	7	5	1	211	198	142	1.812	0.000231264	Guanine nucleotide-binding protein subunit beta-like protein (similar to)
Nbv5.1tr6317834	879	4	5	2	120	100	110	1.34504	0.0228257	Prohibitin-2 (similar to)
Nbv5.1tr6379276	883	27	16	2	502	412	306	1.18167	0.00113198	60S ribosomal protein L6 (probable)
Nbv5.1tr6373913	887	10	18	4	349	250	200	1.04283	0.00223877	60S ribosomal protein L18a (probable)
Nbv5.1tr6265066	890	6	7	4	255	239	174	1.6877	9.7499e-05	Guanine nucleotide-binding protein subunit beta-like protein (similar to)
Nbv5.1tr6412915	891	7	8	2	181	169	90	1.07129	0.0216446	40S ribosomal protein S6-2 (probable)
Nbv5.1tr6407075	895	4	10	7	374	336	242	1.87731	1.91155e-06	Predicted protein n=1 Tax=Populus trichocarpa RepID=B9HHT5_POPTR (probable)
Nbv5.1tr6253086	896	5	6	3	255	268	152	1.97034	3.64558e-05	not determined by homology or low homology during annotation
Nbv5.1tr6260774	897	4	3	8	213	223	103	1.32551	0.0265659	Ribonuclease P protein subunit p25-like protein (probable)
Nbv5.1tr6318941	901	9	1	2	279	298	208	2.4121	5.25608e-06	60S ribosomal protein L7-4 (probable)
Nbv5.1tr6324467	901	29	16	8	582	450	371	1.0972	0.000859467	Mitochondrial import inner membrane translocase subunit Tim17 (probable)
Nbv5.1tr6243631	902	10	7	5	442	420	240	2.00211	2.61256e-07	40S ribosomal protein S8 (probable)
Nbv5.1tr6426756	904	92	82	32	2187	1903	1431	1.12555	2.75102e-06	60S ribosomal protein L8 (probable)
Nbv5.1tr6359010	906	4	6	4	169	107	118	1.19818	0.0227829	UDP-glucuronate 4-epimerase 1 (similar to)
Nbv5.1tr6243632	909	25	29	10	1174	1189	591	1.89265	1.64757e-10	60S ribosomal protein L15 (probable)
Nbv5.1tr6386446	916	3	6	0	187	146	98	1.98231	0.000680879	Peptidyl-prolyl cis-trans isomerase H (probable)
Nbv5.1tr6393041	916	60	46	13	1609	1415	991	1.48343	2.28585e-07	40S ribosomal protein S3-1 (probable)
Nbv5.1tr6200665	922	90	62	19	3070	2880	1490	1.82379	1.35556e-07	60S ribosomal protein L15 (probable)
Nbv5.1tr6424661	925	20	15	12	837	686	239	1.42535	0.0013659	60S ribosomal protein L18-2 (probable)
Nbv5.1tr6352466	927	1	3	0	93	80	114	2.69848	0.00391559	Heat shock 70 kDa protein, mitochondrial (probable)
Nbv5.1tr6346629	927	10	12	0	311	265	176	1.5081	0.00014064	60S ribosomal protein L18a-3 (probable)
Nbv5.1tr6278993	930	3	5	0	144	117	121	2.04289	0.00167674	FHA domain-containing protein DDL (probable)
Nbv5.1tr6394027	932	32	36	11	1109	924	646	1.47396	4.18285e-10	60S ribosomal protein L18a (probable)
Nbv5.1tr6423810	936	62	34	31	1720	1377	822	1.15159	0.00312879	60S ribosomal protein L19-2 (similar to)
Nbv5.1tr6280050	945	15	16	3	540	426	359	1.70195	2.10597e-07	Copia protein (probable)
Nbv5.1tr6425055	945	7	4	4	182	144	80	1.07873	0.0311885	Myosin IB heavy chain (probable)
Nbv5.1tr6422957	948	17	13	7	416	433	190	1.13693	0.00276909	60S ribosomal protein L13-1 (probable)
Nbv5.1tr6348018	952	65	59	11	1530	1362	875	1.24153	3.52935e-05	40S ribosomal protein S2-2 (similar to)
Nbv5.1tr6252241	954	3	4	1	269	232	135	2.68841	5.82656e-06	40S ribosomal protein S8 (probable)
Nbv5.1tr6261017	958	44	24	15	1701	1417	788	1.84655	1.5098e-07	60S ribosomal protein L19-2 (probable)
Nbv5.1tr6282955	959	14	22	4	683	600	216	1.59418	0.000124843	60S ribosomal protein L13-1 (probable)
Nbv5.1tr6302674	959	5	10	1	214	204	76	1.33149	0.0142586	Predicted protein n=1 Tax=Populus trichocarpa RepID=B9I9S4_POPTR (probable)
Nbv5.1tr6347458	960	7	4	4	388	365	209	2.35616	1.70394e-07	40S ribosomal protein S8 (probable)
Nbv5.1tr6204283	960	12	11	5	359	316	206	1.3525	9.7499e-05	60S ribosomal protein L13a-4 (probable)
Nbv5.1tr6426235	960	13	14	5	320	301	193	1.0566	0.00171852	60S ribosomal protein L13a-4 (probable)
Nbv5.1tr6207738	963	6	11	2	189	193	151	1.25163	0.00527955	Uncharacterized oxidoreductase SERP2049 sp|Q8CN40.1|Y2036_STAES Uncharacterized oxidoreductase SE_2036 (probable)
Nbv5.1tr6227477	964	31	37	4	1029	752	826	1.6986	3.8625e-06	GDSL esterase/lipase At1g28600 (probable)
Nbv5.1tr6399653	966	99	122	33	2990	2495	1497	1.17252	3.56448e-08	40S ribosomal protein S3a (probable)
Nbv5.1tr6322416	973	8	5	2	636	534	239	2.88272	2.39462e-09	40S ribosomal protein S8 (probable)
Nbv5.1tr6365003	973	33	30	4	603	522	588	1.2067	0.00301805	U4/U6 small nuclear ribonucleoprotein PRP4-like protein (probable)
Nbv5.1tr6423664	975	15	37	11	617	513	417	1.03584	0.000325793	Syntaxin-121 (similar to)
Nbv5.1tr6398012	979	42	50	23	2312	2062	1123	1.90576	6.53422e-14	40S ribosomal protein S3a (similar to)
Nbv5.1tr6352911	981	20	5	3	693	665	254	2.14456	5.18322e-05	40S ribosomal protein S8 (probable)
Nbv5.1tr6352912	981	16	5	3	525	495	216	2.00019	2.04994e-05	40S ribosomal protein S8 (probable)
Nbv5.1tr6263931	983	9	8	5	333	251	98	1.22461	0.0118968	Predicted protein n=1 Tax=Populus trichocarpa RepID=B9I9S4_POPTR (probable)
Nbv5.1tr6243808	984	35	23	19	1077	849	345	1.06731	0.0112253	60S ribosomal protein L18-2 (probable)
Nbv5.1tr6393334	984	50	57	9	1166	1017	611	1.02261	0.0002536	40S ribosomal protein S4 (probable)
Nbv5.1tr6253719	985	3	2	2	120	126	121	2.13369	0.00193374	Uncharacterized aarF domain-containing protein kinase At1g79600, chloroplastic (probable)
Nbv5.1tr6393335	986	32	47	6	952	795	540	1.18912	9.98453e-06	40S ribosomal protein S4 (probable)
Nbv5.1tr6390508	989	20	24	4	1667	1598	894	2.84079	8.65793e-21	Protein DCL, chloroplastic (probable)
Nbv5.1tr6406208	990	12	15	3	357	311	272	1.405	0.000102088	Probable WRKY transcription factor 11 (probable)
Nbv5.1tr6260364	991	7	6	3	197	130	114	1.16116	0.0136049	Protein SCO1 homolog 2, mitochondrial (probable)
Nbv5.1tr6414589	992	5	15	6	523	397	408	2.09638	1.49494e-07	Predicted protein n=1 Tax=Populus trichocarpa RepID=B9HHT5_POPTR (probable)
Nbv5.1tr6255668	992	29	17	5	999	961	370	1.85565	1.23141e-05	40S ribosomal protein S8 (probable)
Nbv5.1tr6207746	995	24	12	9	563	533	316	1.2979	0.000204135	Single-stranded DNA-binding protein, mitochondrial (probable)
Nbv5.1tr6220410	1000	23	28	11	933	755	656	1.64232	2.75059e-09	Putative uncharacterized protein n=1 Tax=Ricinus communis RepID=B9RYZ3_RICCO (probable)
Nbv5.1tr6255780	1006	19	17	6	769	659	340	1.74513	1.06039e-07	40S ribosomal protein S8 (probable)
Nbv5.1tr6424873	1007	14	11	3	320	292	197	1.24722	0.00045142	Putative uncharacterized protein n=1 Tax=Vitis vinifera RepID=F6HYI9_VITVI (probable)
Nbv5.1tr6345137	1008	10	8	1	252	237	101	1.32484	0.0061816	40S ribosomal protein S4 (probable)
Nbv5.1tr6345136	1011	11	4	2	277	304	130	1.72776	0.000611927	40S ribosomal protein S4 (probable)
Nbv5.1tr6284516	1013	89	192	23	2121	1885	2235	1.01155	0.0226367	Cucumber peeling cupredoxin (probable)
Nbv5.1tr6265440	1017	8	12	3	448	373	206	1.85063	1.62368e-06	40S ribosomal protein S8 (probable)
Nbv5.1tr6255351	1017	15	7	3	341	337	174	1.44754	0.000441359	40S ribosomal protein S4 (probable)
Nbv5.1tr6403456	1017	12	22	4	506	439	303	1.44668	2.45678e-06	40S ribosomal protein S2-4 (similar to)
Nbv5.1tr6265442	1019	13	8	2	801	680	412	2.73654	1.52811e-13	40S ribosomal protein S8 (probable)
Nbv5.1tr6328595	1022	10	5	11	344	243	209	1.13761	0.0213379	Protein BASIC PENTACYSTEINE2 (probable)
Nbv5.1tr6236344	1024	20	18	7	1028	872	370	1.97416	8.185e-08	40S ribosomal protein S8 (probable)
Nbv5.1tr6393673	1024	82	70	26	2320	2139	1035	1.28788	1.20329e-05	40S ribosomal protein S3a (similar to)
Nbv5.1tr6394651	1025	146	128	57	6251	5605	2638	1.74963	1.78722e-08	60S ribosomal protein L17-1 (probable)
Nbv5.1tr6331479	1026	1	8	3	177	144	113	1.57662	0.00248599	not determined by homology or low homology during annotation
Nbv5.1tr6390864	1026	4	11	3	289	156	152	1.44214	0.00212309	IST1 homolog (probable)
Nbv5.1tr6371682	1029	6	11	3	475	379	232	2.13736	5.87959e-08	40S ribosomal protein S8 (probable)
Nbv5.1tr6298067	1029	7	15	0	209	189	154	1.12715	0.0119664	Serine/arginine repetitive matrix protein 5 (probable)
Nbv5.1tr6325544	1030	43	34	12	1260	1139	518	1.37248	3.33229e-05	60S ribosomal protein L7-2 (probable)
Nbv5.1tr6392706	1031	11	6	1	301	274	127	1.6449	0.000537689	40S ribosomal protein S4 (probable)
Nbv5.1tr6200147	1031	98	59	35	2452	2078	1274	1.20803	0.000341109	40S ribosomal protein S6 (probable)
Nbv5.1tr6396305	1032	23	11	8	591	526	327	1.43703	3.17135e-05	60S ribosomal protein L8 (probable)
Nbv5.1tr6396304	1032	22	20	4	531	460	274	1.16823	0.0001293	60S ribosomal protein L8 (probable)
Nbv5.1tr6265441	1033	5	8	1	360	324	162	2.29488	2.0512e-06	40S ribosomal protein S8 (probable)
Nbv5.1tr6265443	1035	10	1	1	744	618	370	3.52719	8.55791e-13	40S ribosomal protein S8 (probable)
Nbv5.1tr6266706	1041	16	13	7	812	778	373	2.09839	3.29039e-09	40S ribosomal protein S8 (probable)
Nbv5.1tr6301380	1041	15	14	8	551	457	309	1.51856	7.41012e-07	Eukaryotic translation initiation factor 3 subunit G (probable)
Nbv5.1tr6384325	1042	4	6	3	223	193	118	1.73041	0.000381487	Putative uncharacterized protein n=1 Tax=Medicago truncatula RepID=G7KW84_MEDTR (probable)
Nbv5.1tr6425961	1043	8	3	1	232	187	129	1.89147	0.000191815	Protein transport protein SFT2 (probable)
Nbv5.1tr6374611	1043	17	15	1	481	402	317	1.61241	2.53274e-06	Guanine nucleotide-binding protein subunit beta-like protein (similar to)
Nbv5.1tr6384323	1045	4	9	2	239	143	136	1.51186	0.00197218	not determined by homology or low homology during annotation
Nbv5.1tr6371681	1046	12	6	5	430	326	176	1.64802	8.18728e-05	40S ribosomal protein S8 (probable)
Nbv5.1tr6226082	1046	10	7	3	231	201	166	1.30465	0.0019324	Prohibitin-1, mitochondrial (probable)
Nbv5.1tr6225962	1046	64	144	28	2769	2581	1217	1.23972	0.000116814	60S ribosomal protein L15 (probable)
Nbv5.1tr6423927	1046	58	39	21	1452	1248	595	1.08645	0.0014989	40S ribosomal protein S9-2 (probable)
Nbv5.1tr6230207	1050	71	51	18	2002	1790	935	1.43148	6.27296e-06	60S ribosomal protein L7-2 (probable)
Nbv5.1tr6298070	1050	6	11	2	212	181	146	1.24817	0.00365632	Serine/arginine repetitive matrix protein 5 (probable)
Nbv5.1tr6298068	1050	11	7	2	209	163	166	1.17633	0.0104143	Serine/arginine repetitive matrix protein 5 (probable)
Nbv5.1tr6345515	1051	33	26	7	1361	1214	756	2.04495	4.86845e-13	40S ribosomal protein S3-1 (probable)
Nbv5.1tr6200754	1054	17	18	4	715	626	406	1.87837	3.25366e-10	Putative uncharacterized protein n=2 Tax=Vitis vinifera RepID=D7T3K4_VITVI (probable)
Nbv5.1tr6421080	1054	37	15	9	885	890	537	1.58242	8.61394e-05	40S ribosomal protein SA (probable)
Nbv5.1tr6424837	1059	5	5	0	210	214	166	2.32343	3.54383e-05	Ornithine decarboxylase (similar to)
Nbv5.1tr6262616	1059	33	54	4	881	760	674	1.22534	0.000978468	40S ribosomal protein S4 (probable)
Nbv5.1tr6222005	1060	22	35	11	1175	617	454	1.38774	2.20245e-05	NAC domain-containing protein 78 (probable)
Nbv5.1tr6254492	1062	9	11	5	1314	1106	555	3.23063	2.49416e-17	Putative uncharacterized protein n=1 Tax=Ricinus communis RepID=B9RLY4_RICCO (probable)
Nbv5.1tr6327115	1062	17	21	3	786	635	395	1.86191	9.43688e-10	Eukaryotic translation initiation factor 3 subunit G (probable)
Nbv5.1tr6216905	1062	9	9	1	258	238	169	1.54312	0.000227596	Probable inactive poly [ADP-ribose] polymerase SRO2 (probable)
Nbv5.1tr6264769	1063	14	17	1	988	833	540	2.61285	1.31998e-15	60S ribosomal protein L7-4 (probable)
Nbv5.1tr6341878	1066	5	10	2	324	199	127	1.6188	0.000559339	IST1 homolog (probable)
Nbv5.1tr6384382	1068	7	8	3	275	220	179	1.62479	0.000113033	3-ketodihydrosphingosine reductase (probable)
Nbv5.1tr6402164	1069	14	14	1	365	284	263	1.42135	0.000183509	Putative uncharacterized protein n=2 Tax=Vitis vinifera RepID=A5BBW3_VITVI (probable)
Nbv5.1tr6226010	1071	35	28	5	932	815	433	1.39772	2.91876e-05	60S ribosomal protein L13-1 (probable)
Nbv5.1tr6219157	1072	18	6	2	764	642	418	2.50267	2.27197e-10	50S ribosomal protein L7/L12 (probable)
Nbv5.1tr6262201	1074	8	5	4	250	226	138	1.53385	0.000465061	Chaperone protein DnaJ (probable)
Nbv5.1tr6204285	1077	79	47	46	2784	2361	1737	1.51919	0.00014936	40S ribosomal protein S3-3 (probable)
Nbv5.1tr6393521	1078	42	27	17	1511	1213	1081	1.81208	2.74016e-08	40S ribosomal protein S5-2 (probable)
Nbv5.1tr6393520	1078	32	12	17	1125	923	647	1.66572	0.00020403	40S ribosomal protein S5-2 (probable)
Nbv5.1tr6393523	1078	27	15	10	762	603	486	1.504	4.12605e-06	40S ribosomal protein S5-2 (probable)
Nbv5.1tr6393519	1078	41	28	11	1026	811	682	1.36576	5.88832e-06	40S ribosomal protein S5-2 (probable)
Nbv5.1tr6394672	1079	11	13	9	401	356	312	1.39865	9.90787e-05	Transmembrane emp24 domain-containing protein A (probable)
Nbv5.1tr6237546	1080	17	20	14	773	608	412	1.4643	7.07638e-07	Copia protein (probable)
Nbv5.1tr6285194	1085	5	17	3	281	254	180	1.26111	0.00106553	Catalytic, putative n=1 Tax=Ricinus communis RepID=B9STJ1_RICCO (probable)
Nbv5.1tr6259519	1088	1	2	0	238	198	187	4.13343	9.0416e-06	Protein SYM1 (probable)
Nbv5.1tr6265033	1088	75	40	39	3454	3153	2032	2.01321	7.27233e-07	40S ribosomal protein S3-1 (probable)
Nbv5.1tr6227176	1089	13	16	6	501	437	388	1.66154	9.18425e-07	Ethylene-responsive transcription factor 4 (probable)
Nbv5.1tr6394826	1090	12	11	4	379	361	111	1.28516	0.00801347	60S ribosomal protein L13-1 (probable)
Nbv5.1tr6243637	1092	29	32	11	807	704	587	1.27673	2.22447e-06	Probable glutathione S-transferase (probable)
Nbv5.1tr6200796	1093	59	74	14	2753	2406	2225	2.14754	3.10608e-13	40S ribosomal protein S4 (probable)
Nbv5.1tr6265064	1094	14	8	9	369	273	197	1.07197	0.00402314	20 kDa chaperonin, chloroplastic (probable)
Nbv5.1tr6256913	1095	4	5	5	289	198	285	2.17358	0.000104804	Nucleoporin NUP53 (probable)
Nbv5.1tr6241858	1098	52	22	22	1605	1260	817	1.48362	0.000389713	60S ribosomal protein L19-2 (probable)
Nbv5.1tr6226822	1098	10	4	7	290	279	133	1.31834	0.00583668	Mitochondrial import inner membrane translocase subunit tim23 (probable)
Nbv5.1tr6417232	1103	35	61	5	1673	1305	1126	1.88634	1.04493e-07	Probable mitochondrial chaperone BCS1-A (probable)
Nbv5.1tr6397648	1104	3	9	3	185	160	131	1.40102	0.00326869	Putative nicotinamide N-methyltransferase (probable)
Nbv5.1tr6242718	1107	8	8	1	196	164	133	1.27643	0.00480432	UPF0454 protein C12orf49 homolog (probable)
Nbv5.1tr6233174	1108	24	6	17	897	827	491	1.63779	0.0040112	60S ribosomal protein L19-2 (probable)
Nbv5.1tr6346166	1108	92	116	27	2643	2344	1249	1.13678	5.95869e-06	40S ribosomal protein S3a (similar to)
Nbv5.1tr6236330	1109	20	4	5	438	440	192	1.47072	0.00519004	60S ribosomal protein L19-2 (probable)
Nbv5.1tr6351550	1110	21	15	4	544	442	418	1.56247	8.75948e-06	Serine/threonine-protein kinase fray2 (probable)
Nbv5.1tr6298069	1112	6	4	2	208	189	158	1.93983	0.00016261	Serine/arginine repetitive matrix protein 5 (probable)
Nbv5.1tr6404611	1113	7	10	2	295	212	147	1.48735	0.000367025	Probable mitochondrial chaperone bcs1 (probable)
Nbv5.1tr6404610	1113	15	14	1	437	277	193	1.30645	0.000653661	Probable mitochondrial chaperone bcs1 (probable)
Nbv5.1tr6412941	1113	90	159	27	2349	2178	1702	1.01307	0.000403562	40S ribosomal protein SA (probable)
Nbv5.1tr6224735	1114	25	16	9	921	756	290	1.56234	0.000158731	40S ribosomal protein S3-1 (probable)
Nbv5.1tr6325545	1114	27	28	6	858	724	355	1.36144	2.35952e-05	60S ribosomal protein L7-2 (probable)
Nbv5.1tr6375888	1116	7	12	7	279	249	190	1.17211	0.00163682	20 kDa chaperonin, chloroplastic (probable)
Nbv5.1tr6372672	1118	17	19	7	1156	989	658	2.40722	1.32253e-17	60S ribosomal protein L7-4 (probable)
Nbv5.1tr6261224	1119	11	15	2	289	310	156	1.15946	0.0032266	60S ribosomal protein L5 (probable)
Nbv5.1tr6221224	1121	8	3	5	216	210	102	1.33655	0.00806538	Putative uncharacterized protein n=2 Tax=Vitis vinifera RepID=D7T3K4_VITVI (probable)
Nbv5.1tr6202716	1128	32	9	22	4173	8181	9213	4.61752	1.4025e-09	Transcription factor bHLH149 (probable)
Nbv5.1tr6369641	1130	5	6	1	209	211	183	2.09925	7.76453e-05	Probable inactive poly [ADP-ribose] polymerase SRO2 (probable)
Nbv5.1tr6218718	1130	24	16	5	736	602	273	1.49622	8.8004e-05	40S ribosomal protein S8 (probable)
Nbv5.1tr6422681	1130	10	8	2	237	162	110	1.03699	0.0169156	Putative uncharacterized protein n=1 Tax=Vitis vinifera RepID=F6HYI9_VITVI (probable)
Nbv5.1tr6397609	1131	17	14	20	567	520	386	1.0146	0.028008	ATP synthase subunit O, mitochondrial (probable)
Nbv5.1tr6264841	1134	8	11	12	503	459	374	1.73381	1.9795e-05	ATP synthase subunit O, mitochondrial (probable)
Nbv5.1tr6230208	1134	101	71	32	3548	3284	1736	1.71663	4.63207e-08	60S ribosomal protein L7-2 (probable)
Nbv5.1tr6224955	1135	11	7	7	516	435	229	1.86339	2.63656e-06	40S ribosomal protein S8 (probable)
Nbv5.1tr6378799	1139	43	53	8	2098	1746	1168	2.02636	6.97562e-15	60S ribosomal protein L7a (probable)
Nbv5.1tr6257561	1139	24	17	12	685	603	411	1.34488	7.59614e-06	Desumoylating isopeptidase 1 (probable)
Nbv5.1tr6321081	1141	10	11	2	558	436	314	2.22203	7.89542e-10	50S ribosomal protein L7/L12 (probable)
Nbv5.1tr6251742	1145	7	3	2	335	260	187	2.39972	8.58938e-07	5'-adenylylsulfate reductase 3, chloroplastic (similar to)
Nbv5.1tr6422966	1146	4	4	3	187	157	134	1.83464	0.000560879	Ribosomal RNA small subunit methyltransferase NEP1 (probable)
Nbv5.1tr6261462	1146	8	8	4	218	183	162	1.21772	0.00427023	S-adenosylmethionine synthase 2 (similar to)
Nbv5.1tr6199509	1147	10	8	2	201	187	164	1.21759	0.00608219	Predicted protein n=1 Tax=Populus trichocarpa RepID=B9GMN4_POPTR (probable)
Nbv5.1tr6237622	1147	8	5	4	229	134	94	1.06081	0.0303986	Putative uncharacterized protein n=1 Tax=Ricinus communis RepID=B9SMX3_RICCO (probable)
Nbv5.1tr6221225	1149	5	3	3	265	249	122	2.18681	5.00748e-05	Putative uncharacterized protein n=2 Tax=Vitis vinifera RepID=D7T3K4_VITVI (probable)
Nbv5.1tr6329930	1150	14	25	3	386	358	340	1.18707	0.00139398	Probable WRKY transcription factor 11 (probable)
Nbv5.1tr6245797	1152	22	17	5	625	546	339	1.48004	9.30744e-07	40S ribosomal protein S4 (probable)
Nbv5.1tr6205874	1152	10	16	5	399	371	245	1.42883	1.78874e-05	40S ribosomal protein S4 (probable)
Nbv5.1tr6376131	1153	12	13	4	355	330	211	1.33965	0.000103126	Protein SET (probable)
Nbv5.1tr6346937	1155	4	11	0	257	243	226	2.09634	4.33133e-05	Malate dehydrogenase, mitochondrial (similar to)
Nbv5.1tr6336534	1158	11	9	2	471	365	248	2.00361	9.79749e-08	Alpha-ketoglutarate-dependent dioxygenase alkB (probable)
Nbv5.1tr6251924	1158	3	5	2	238	182	86	1.99422	0.000616868	Scarecrow-like protein 14 (probable)
Nbv5.1tr6346882	1159	10	20	5	982	867	515	2.46495	7.47155e-15	60S ribosomal protein L7-4 (probable)
Nbv5.1tr6370985	1159	26	20	8	716	589	346	1.28685	1.52586e-05	40S ribosomal protein S4 (probable)
Nbv5.1tr6329929	1159	6	25	1	323	264	250	1.26405	0.00770622	Probable WRKY transcription factor 11 (probable)
Nbv5.1tr6321082	1160	12	6	4	345	344	254	1.81174	7.40804e-06	50S ribosomal protein L7/L12 (probable)
Nbv5.1tr6400453	1160	9	9	2	211	172	165	1.2089	0.00623143	Putative uncharacterized protein n=2 Tax=Vitis vinifera RepID=A5BBW3_VITVI (probable)
Nbv5.1tr6234325	1167	6	6	0	251	155	161	1.99112	0.000214586	Putative uncharacterized protein n=1 Tax=Vitis vinifera RepID=D7TBS7_VITVI (similar to)
Nbv5.1tr6319700	1167	14	7	4	386	348	146	1.44487	0.00125948	60S ribosomal protein L13-1 (probable)
Nbv5.1tr6396570	1167	9	16	1	275	214	149	1.031	0.00711806	Nucleolar protein 56 (probable)
Nbv5.1tr6397283	1171	23	27	10	768	697	595	1.51711	1.86893e-07	Thioredoxin reductase 2 (similar to)
Nbv5.1tr6298071	1175	9	10	3	366	310	265	1.83443	2.64125e-06	FHA domain-containing protein DDL (probable)
Nbv5.1tr6374475	1178	12	5	5	369	290	290	1.80801	3.42108e-05	Malate dehydrogenase, mitochondrial (similar to)
Nbv5.1tr6397610	1179	19	19	14	578	503	414	1.19514	0.000171721	ATP synthase subunit O, mitochondrial (probable)
Nbv5.1tr6243677	1180	24	26	8	761	683	503	1.47318	4.17694e-08	Pre-mRNA-splicing factor SPF27 homolog (probable)
Nbv5.1tr6346232	1187	7	7	6	232	207	114	1.12075	0.0094233	Eukaryotic translation initiation factor 3 subunit B (similar to)
Nbv5.1tr6336352	1189	16	25	3	463	343	486	1.43141	0.00119839	Putative uncharacterized protein n=2 Tax=Vitis vinifera RepID=A5ANN1_VITVI (probable)
Nbv5.1tr6234551	1192	18	43	2	664	514	647	1.50302	0.00197173	Putative uncharacterized protein n=2 Tax=Vitis vinifera RepID=A5ANN1_VITVI (probable)
Nbv5.1tr6346881	1196	20	20	6	1026	903	522	2.10856	8.22941e-13	60S ribosomal protein L7-4 (probable)
Nbv5.1tr6294981	1197	13	7	2	514	450	325	2.26786	2.016e-09	Eukaryotic translation initiation factor 3 subunit I (probable)
Nbv5.1tr6346880	1199	20	24	3	880	756	411	1.84284	8.04112e-09	60S ribosomal protein L7-4 (probable)
Nbv5.1tr6315619	1202	8	7	0	257	248	160	1.88295	5.10185e-05	Probable inactive poly [ADP-ribose] polymerase SRO2 (probable)
Nbv5.1tr6406340	1204	2	5	1	260	230	144	2.69831	4.80182e-06	Coiled-coil domain-containing protein 124 (probable)
Nbv5.1tr6318944	1204	12	18	6	901	676	468	2.20367	4.00718e-13	60S ribosomal protein L7-4 (probable)
Nbv5.1tr6405128	1205	5	7	5	291	253	128	1.63306	0.000341391	Peptidyl-prolyl cis-trans isomerase H (probable)
Nbv5.1tr6375885	1205	12	11	5	306	231	196	1.09901	0.00231719	20 kDa chaperonin, chloroplastic (probable)
Nbv5.1tr6231000	1206	11	4	6	290	225	131	1.23249	0.00605503	PRA1 family protein F2 (probable)
Nbv5.1tr6204163	1207	21	18	12	622	518	416	1.2927	1.74633e-05	ATP synthase subunit O, mitochondrial (probable)
Nbv5.1tr6423225	1207	6	14	5	277	190	166	1.05503	0.00669632	Auxin-induced in root cultures protein 12 (probable)
Nbv5.1tr6351783	1208	45	37	7	1171	1002	694	1.43403	1.43828e-06	40S ribosomal protein S3a (similar to)
Nbv5.1tr6233525	1208	195	268	24	4755	4349	3157	1.26628	0.00967053	Histone deacetylase HDT1 (probable)
Nbv5.1tr6398134	1208	37	39	13	983	768	673	1.17465	5.50138e-06	THO complex subunit 4 (probable)
Nbv5.1tr6397284	1216	28	15	10	564	554	520	1.33079	0.000677749	Thioredoxin reductase 2 (similar to)
Nbv5.1tr6424973	1219	6	11	5	248	204	161	1.19252	0.00250599	RNA-binding protein EWS (probable)
Nbv5.1tr6346672	1219	14	21	5	432	372	213	1.05015	0.000919516	Epoxide hydrolase 2 (probable)
Nbv5.1tr6203455	1222	130	49	85	4985	4353	3052	1.62081	0.00440782	60S ribosomal protein L17-1 (probable)
Nbv5.1tr6341978	1222	25	79	3	1029	701	908	1.34841	0.0198641	GDSL esterase/lipase At1g28650 (probable)
Nbv5.1tr6318758	1226	43	59	8	1222	961	521	1.05199	0.00080724	60S ribosomal protein L7a (probable)
Nbv5.1tr6391731	1226	19	17	1	344	294	240	1.01451	0.00458938	Probable inactive poly [ADP-ribose] polymerase SRO2 (probable)
Nbv5.1tr6348865	1229	14	9	1	302	277	179	1.38155	0.000399647	Guanine nucleotide-binding protein subunit beta-like protein (similar to)
Nbv5.1tr6237958	1230	9	14	2	423	234	483	2.0733	0.00015948	Predicted protein n=1 Tax=Populus trichocarpa RepID=B9I4X4_POPTR (probable)
Nbv5.1tr6399418	1230	14	16	3	671	542	399	2.01144	1.49601e-10	40S ribosomal protein SA (probable)
Nbv5.1tr6399415	1230	40	22	5	744	672	455	1.21914	0.00125948	40S ribosomal protein SA (probable)
Nbv5.1tr6399416	1230	27	23	7	665	551	383	1.1965	1.07986e-05	40S ribosomal protein SA (probable)
Nbv5.1tr6399420	1230	37	26	5	760	654	452	1.19364	0.000198897	40S ribosomal protein SA (probable)
Nbv5.1tr6207688	1231	28	32	10	722	494	572	1.11197	0.0006893	DNA-damage-repair/toleration protein DRT102 (probable)
Nbv5.1tr6402744	1232	15	17	4	692	535	514	2.02898	2.46e-09	WD repeat-containing protein LWD1 (probable)
Nbv5.1tr6394157	1232	21	22	7	738	576	485	1.57291	3.90238e-08	Threonine--tRNA ligase, mitochondrial (probable)
Nbv5.1tr6234836	1233	27	14	13	533	397	521	1.08573	0.0175401	Short-chain type dehydrogenase/reductase (probable)
Nbv5.1tr6418899	1236	2	3	3	259	222	188	2.78011	2.78398e-06	Putative uncharacterized protein n=2 Tax=Vitis vinifera RepID=A5BQN4_VITVI (probable)
Nbv5.1tr6351988	1236	4	11	0	209	162	227	1.8945	0.00158199	NPL4-like protein 1 (similar to)
Nbv5.1tr6351987	1236	7	15	4	252	203	233	1.19205	0.0066106	NPL4-like protein 1 (similar to)
Nbv5.1tr6397652	1243	7	6	5	275	189	159	1.47347	0.000653216	Putative uncharacterized protein c406 n=1 Tax=Nicotiana tabacum RepID=Q53HY5_TOBAC (probable)
Nbv5.1tr6219112	1244	16	11	13	485	380	246	1.05661	0.00492321	Cation transport regulator-like protein 2 (probable)
Nbv5.1tr6357520	1247	14	11	5	398	374	330	1.61405	1.54472e-05	Predicted protein n=1 Tax=Populus trichocarpa RepID=B9HHT5_POPTR (probable)
Nbv5.1tr6387622	1248	6	4	7	413	326	267	2.22806	4.05541e-07	Nitric oxide synthase-interacting protein (probable)
Nbv5.1tr6394671	1248	16	28	6	623	577	316	1.31598	1.32371e-05	Transmembrane emp24 domain-containing protein A (probable)
Nbv5.1tr6396707	1249	28	49	8	1092	905	577	1.34261	3.17944e-07	40S ribosomal protein S4 (probable)
Nbv5.1tr6322415	1250	17	13	8	935	786	300	1.99612	1.54039e-06	40S ribosomal protein S8 (probable)
Nbv5.1tr6395831	1252	22	25	7	682	533	416	1.31557	1.13654e-06	Guanine nucleotide-binding protein subunit beta-like protein (probable)
Nbv5.1tr6395832	1252	20	18	4	473	424	310	1.25446	4.29985e-05	Guanine nucleotide-binding protein subunit beta-like protein (probable)
Nbv5.1tr6374800	1252	40	42	7	1048	817	484	1.12666	0.000113109	40S ribosomal protein S2-4 (probable)
Nbv5.1tr6237143	1253	4	5	0	385	354	199	3.09205	3.00421e-08	F-box protein CPR30 (probable)
Nbv5.1tr6357521	1253	11	11	2	453	350	317	1.96734	2.47579e-07	Predicted protein n=1 Tax=Populus trichocarpa RepID=B9HHT5_POPTR (probable)
Nbv5.1tr6374799	1254	19	23	4	754	633	530	1.81533	2.0563e-09	40S ribosomal protein S2-4 (probable)
Nbv5.1tr6268672	1254	37	37	6	863	765	470	1.1289	6.56036e-05	40S ribosomal protein S4 (probable)
Nbv5.1tr6200712	1263	30	22	17	1434	1102	955	1.97693	8.96512e-10	E3 ubiquitin-protein ligase RLIM (probable)
Nbv5.1tr6423883	1263	9	7	4	335	280	168	1.64854	4.52725e-05	Protein SET (probable)
Nbv5.1tr6319895	1263	12	9	9	438	364	299	1.54965	1.99542e-05	ATP synthase subunit O, mitochondrial (probable)
Nbv5.1tr6326879	1264	13	17	7	446	363	306	1.31319	3.99684e-05	rRNA-processing protein fcf2 (probable)
Nbv5.1tr6319687	1268	12	7	4	686	555	425	2.56132	1.777e-12	Eukaryotic translation initiation factor 3 subunit I (probable)
Nbv5.1tr6319686	1271	7	8	3	573	503	379	2.73763	6.85213e-12	Eukaryotic translation initiation factor 3 subunit I (probable)
Nbv5.1tr6387939	1271	22	14	7	417	391	368	1.18334	0.00145689	RPM1-interacting protein 4 (probable)
Nbv5.1tr6298074	1276	7	20	7	400	356	231	1.24763	0.00016261	DNA-binding protein HEXBP (probable)
Nbv5.1tr6319548	1277	12	8	11	395	322	160	1.02899	0.0212693	40S ribosomal protein S8 (probable)
Nbv5.1tr6262670	1277	45	40	13	928	808	654	1.01848	0.000134239	Guanine nucleotide-binding protein subunit beta-like protein (probable)
Nbv5.1tr6320980	1292	17	23	4	605	493	397	1.50906	3.99432e-07	40S ribosomal protein S2-2 (probable)
Nbv5.1tr6320979	1292	19	22	6	626	521	363	1.39806	4.85395e-07	40S ribosomal protein S2-2 (probable)
Nbv5.1tr6351781	1294	33	42	10	1432	1288	948	1.85275	2.59353e-14	40S ribosomal protein S3a (similar to)
Nbv5.1tr6236200	1294	59	74	12	1657	1506	1041	1.32006	6.26439e-07	40S ribosomal protein S2-2 (probable)
Nbv5.1tr6323757	1295	6	4	1	142	117	168	1.76974	0.00584388	NPL4-like protein 2 (similar to)
Nbv5.1tr6245222	1297	84	54	26	3349	2847	1711	1.91544	1.52872e-09	60S ribosomal protein L7a-1 (probable)
Nbv5.1tr6424397	1299	8	10	2	263	210	120	1.26361	0.00286464	Translocase of chloroplast 34 (probable)
Nbv5.1tr6245219	1301	42	40	10	1493	1346	981	1.7934	2.5266e-12	60S ribosomal protein L7a-1 (probable)
Nbv5.1tr6335959	1302	14	3	2	252	216	145	1.37189	0.00378483	Exosome complex component RRP42 (probable)
Nbv5.1tr6251255	1303	0	2	4	246	213	132	2.96317	1.14957e-05	Probable carboxylesterase 16 (probable)
Nbv5.1tr6342542	1303	16	26	1	527	393	398	1.45066	0.000160862	E3 ubiquitin-protein ligase ATL6 (probable)
Nbv5.1tr6396929	1305	13	8	11	408	317	265	1.24369	0.00183906	Exosome complex component RRP42 (probable)
Nbv5.1tr6332768	1307	8	12	7	549	408	344	1.96997	2.2118e-08	60S ribosomal protein L4 (similar to)
Nbv5.1tr6246249	1307	6	8	2	190	223	92	1.35671	0.00790516	F-box/kelch-repeat protein SKIP6 (probable)
Nbv5.1tr6340781	1308	8	19	4	455	365	320	1.63288	3.39387e-06	ABC transporter B family member 27 (similar to)
Nbv5.1tr6229959	1308	10	7	2	299	274	151	1.6234	0.000135429	Protein SET (probable)
Nbv5.1tr6259359	1310	8	6	7	474	405	298	2.16729	2.43312e-08	Protein BASIC PENTACYSTEINE2 (probable)
Nbv5.1tr6204274	1312	20	18	8	1260	1021	695	2.38433	1.44409e-17	rRNA-processing protein fcf2 (probable)
Nbv5.1tr6205876	1313	22	25	8	808	678	377	1.44426	5.715e-07	40S ribosomal protein S4 (probable)
Nbv5.1tr6205872	1313	38	47	4	999	825	527	1.19131	0.000255645	40S ribosomal protein S4 (probable)
Nbv5.1tr6428608	1313	29	41	7	853	774	426	1.1464	4.78917e-05	40S ribosomal protein S4 (probable)
Nbv5.1tr6245798	1313	24	38	6	705	589	374	1.02842	0.000133205	40S ribosomal protein S4 (probable)
Nbv5.1tr6386783	1315	7	7	2	241	203	132	1.55301	0.00046981	Cyclin-dependent kinase inhibitor 3 (probable)
Nbv5.1tr6357482	1316	7	3	4	197	167	162	1.61149	0.0017222	Putative uncharacterized protein n=2 Tax=Vitis vinifera RepID=A5BBW3_VITVI (probable)
Nbv5.1tr6407690	1317	8	8	3	294	255	192	1.68268	3.67833e-05	Double-stranded RNA-binding protein 1 (probable)
Nbv5.1tr6261844	1317	7	3	3	242	141	124	1.62734	0.00170923	Phosphoglycerate kinase, cytosolic (similar to)
Nbv5.1tr6422169	1317	21	34	9	590	575	545	1.20663	0.000239634	Thioredoxin reductase 2 (probable)
Nbv5.1tr6312758	1318	4	2	1	168	142	254	2.84062	0.000219505	Protein binding protein, putative n=1 Tax=Ricinus communis RepID=B9SX26_RICCO (probable)
Nbv5.1tr6312759	1318	2	4	1	155	88	170	2.38509	0.00179332	Predicted protein n=1 Tax=Populus trichocarpa RepID=B9I4X4_POPTR (probable)
Nbv5.1tr6312757	1318	6	6	1	266	139	273	2.21197	0.000397778	Protein binding protein, putative n=1 Tax=Ricinus communis RepID=B9SX26_RICCO (probable)
Nbv5.1tr6220946	1321	11	20	8	515	395	304	1.34529	9.12525e-06	Uncharacterized protein n=2 Tax=Glycine max RepID=I1L505_SOYBN (probable)
Nbv5.1tr6236529	1323	7	15	4	330	329	171	1.38163	0.000341109	Ribonuclease P protein subunit p25-like protein (probable)
Nbv5.1tr6298072	1328	20	25	5	551	468	413	1.2816	3.30828e-05	FHA domain-containing protein DDL (probable)
Nbv5.1tr6385718	1329	15	5	1	343	288	240	1.78408	5.81231e-05	Putative uncharacterized protein n=1 Tax=Vitis vinifera RepID=D7TBS7_VITVI (similar to)
Nbv5.1tr6283186	1330	27	47	11	1072	789	778	1.40744	1.06341e-06	Probable mitochondrial chaperone BCS1-B (probable)
Nbv5.1tr6350127	1331	32	67	7	1136	995	649	1.21423	0.000208014	40S ribosomal protein S4 (probable)
Nbv5.1tr6314015	1333	3	4	2	49	88	233	1.97037	0.0343148	Putative uncharacterized protein n=1 Tax=Vitis vinifera RepID=A5AZ16_VITVI (probable)
Nbv5.1tr6257251	1335	20	31	8	935	744	622	1.70402	3.76311e-10	WD repeat-containing protein LWD1 (probable)
Nbv5.1tr6304236	1337	16	8	10	840	587	484	2.10762	2.76721e-08	E3 ubiquitin-protein ligase ZNRF3 (probable)
Nbv5.1tr6421584	1340	25	21	4	916	743	620	1.93573	2.82363e-10	WD repeat-containing protein LWD1 (probable)
Nbv5.1tr6376129	1341	14	10	5	459	408	276	1.67921	7.60736e-07	Protein SET (probable)
Nbv5.1tr6376130	1341	12	17	3	472	393	285	1.57306	1.17419e-06	Protein SET (probable)
Nbv5.1tr6317686	1343	58	63	23	1520	1259	937	1.07474	3.77911e-07	60S ribosomal protein L8 (probable)
Nbv5.1tr6405020	1345	12	5	0	307	254	242	2.00566	3.8931e-05	Pre-mRNA-processing factor 17 (probable)
Nbv5.1tr6223703	1345	44	102	15	2439	1828	1803	1.77934	2.17791e-07	L-lactate dehydrogenase A (probable)
Nbv5.1tr6233541	1347	7	13	1	377	320	227	1.87317	1.48037e-06	Protein SET (probable)
Nbv5.1tr6240853	1347	19	18	15	609	588	315	1.14366	0.000848759	Nuclear RNA binding protein-like n=1 Tax=Solanum tuberosum RepID=Q38M48_SOLTU (probable)
Nbv5.1tr6230686	1350	32	33	6	1263	1062	559	1.73466	1.62232e-08	60S ribosomal protein L10 (probable)
Nbv5.1tr6367562	1350	17	21	4	477	337	313	1.17029	0.000294668	ABC transporter B family member 27 (similar to)
Nbv5.1tr6343445	1350	8	14	0	259	174	146	1.15398	0.00764729	Probable inactive poly [ADP-ribose] polymerase SRO2 (probable)
Nbv5.1tr6205875	1353	33	40	6	1057	991	727	1.58699	1.34466e-08	40S ribosomal protein S4 (probable)
Nbv5.1tr6300801	1355	14	17	5	357	277	293	1.12553	0.00219903	Putative uncharacterized protein n=2 Tax=Vitis vinifera RepID=A5BBW3_VITVI (probable)
Nbv5.1tr6224874	1355	31	42	15	1015	815	462	1.05513	4.73756e-05	60S ribosomal protein L7a (probable)
Nbv5.1tr6403689	1357	5	16	0	202	170	163	1.19923	0.0177679	3-ketodihydrosphingosine reductase (probable)
Nbv5.1tr6224970	1358	7	5	3	575	511	357	2.97407	3.6522e-12	Eukaryotic translation initiation factor 3 subunit I (probable)
Nbv5.1tr6321015	1359	7	14	7	302	230	191	1.07446	0.00306573	Nitric oxide synthase-interacting protein (probable)
Nbv5.1tr6349053	1361	14	22	3	706	549	439	1.86261	1.35683e-09	40S ribosomal protein S2-4 (probable)
Nbv5.1tr6349054	1361	21	20	3	613	513	374	1.50199	4.27364e-07	40S ribosomal protein S2-4 (probable)
Nbv5.1tr6380577	1363	2	8	1	298	281	253	2.70141	6.14341e-07	ATPase family AAA domain-containing protein 3 (probable)
Nbv5.1tr6205264	1366	42	62	12	1060	893	823	1.05897	0.000170505	40S ribosomal protein SA (probable)
Nbv5.1tr6349077	1369	13	15	4	459	356	337	1.59493	5.81052e-06	Nitric oxide synthase-interacting protein (probable)
Nbv5.1tr6377445	1369	33	28	17	917	689	561	1.13815	4.88122e-05	THO complex subunit 4 (probable)
Nbv5.1tr6245221	1372	26	38	7	931	940	559	1.5205	4.17694e-08	60S ribosomal protein L7a (probable)
Nbv5.1tr6318781	1376	18	12	2	395	341	255	1.36193	9.24845e-05	Epoxide hydrolase 2 (probable)
Nbv5.1tr6346673	1376	17	23	4	482	427	275	1.15349	9.83626e-05	Epoxide hydrolase 2 (probable)
Nbv5.1tr6318942	1377	17	20	7	819	718	382	1.80473	6.29324e-09	60S ribosomal protein L7-4 (probable)
Nbv5.1tr6259491	1379	23	9	15	598	473	359	1.12438	0.0137737	Nitrile-specifier protein 5 (probable)
Nbv5.1tr6326878	1381	27	32	10	874	672	398	1.17756	1.39518e-05	rRNA-processing protein fcf2 (probable)
Nbv5.1tr6245220	1384	49	47	15	1326	1077	776	1.22824	1.04493e-07	60S ribosomal protein L7a-1 (probable)
Nbv5.1tr6356758	1385	3	2	2	249	189	124	2.68489	1.94178e-05	Putative uncharacterized protein n=2 Tax=Vitis vinifera RepID=F6HKS1_VITVI (probable)
Nbv5.1tr6419790	1385	6	15	1	562	463	355	2.39775	2.77956e-10	WD repeat-containing protein LWD1 (probable)
Nbv5.1tr6357483	1385	14	17	2	345	262	312	1.29673	0.00197218	Putative uncharacterized protein n=2 Tax=Vitis vinifera RepID=A5BBW3_VITVI (probable)
Nbv5.1tr6357481	1385	14	14	4	366	266	281	1.26424	0.00077706	Putative uncharacterized protein n=2 Tax=Vitis vinifera RepID=A5BBW3_VITVI (probable)
Nbv5.1tr6326489	1386	14	18	2	361	224	269	1.1242	0.00612351	Putative uncharacterized protein n=2 Tax=Vitis vinifera RepID=A5BBW3_VITVI (probable)
Nbv5.1tr6383128	1387	14	22	2	667	575	432	1.89461	1.78254e-09	WD repeat-containing protein LWD1 (probable)
Nbv5.1tr6297027	1387	49	70	9	1608	1359	1128	1.50552	6.2957e-07	Histone deacetylase HDT1 (probable)
Nbv5.1tr6259756	1390	5	0	4	170	156	175	2.11573	0.00189705	Heat shock 70 kDa protein, mitochondrial (probable)
Nbv5.1tr6298424	1398	37	26	15	879	665	541	1.08696	0.000214955	THO complex subunit 4 (probable)
Nbv5.1tr6300802	1399	10	20	1	374	251	305	1.43127	0.00125952	Putative uncharacterized protein n=2 Tax=Vitis vinifera RepID=A5BBW3_VITVI (probable)
Nbv5.1tr6300803	1399	7	18	5	299	226	257	1.16155	0.0052932	Putative uncharacterized protein n=2 Tax=Vitis vinifera RepID=A5BBW3_VITVI (probable)
Nbv5.1tr6374533	1404	7	2	1	282	266	256	2.76075	1.49891e-06	Stomatin-like protein 2 (probable)
Nbv5.1tr6417969	1406	10	8	5	372	304	199	1.6122	1.65472e-05	WD repeat-containing protein 5 (probable)
Nbv5.1tr6204370	1408	20	31	3	509	330	409	1.05441	0.00796318	Putative uncharacterized protein n=2 Tax=Vitis vinifera RepID=A5BBW3_VITVI (probable)
Nbv5.1tr6257737	1410	98	109	28	3263	3031	2465	1.67492	3.33088e-11	40S ribosomal protein SA (probable)
Nbv5.1tr6300804	1410	8	20	2	292	216	248	1.16549	0.00804935	Putative uncharacterized protein n=2 Tax=Vitis vinifera RepID=A5BBW3_VITVI (probable)
Nbv5.1tr6395833	1411	21	16	1	458	404	300	1.36691	7.99786e-05	Guanine nucleotide-binding protein subunit beta-like protein (probable)
Nbv5.1tr6215976	1411	9	8	2	251	137	119	1.10878	0.0170342	IST1 homolog (probable)
Nbv5.1tr6383129	1414	6	6	2	480	421	335	2.87303	1.87226e-10	WD repeat-containing protein LWD1 (probable)
Nbv5.1tr6383130	1414	12	12	3	531	434	396	2.08171	1.45643e-08	WD repeat-containing protein LWD1 (probable)
Nbv5.1tr6318943	1417	11	37	4	958	790	528	1.92163	6.99571e-08	60S ribosomal protein L7-4 (probable)
Nbv5.1tr6213897	1422	17	18	10	2065	1803	1211	3.18235	3.90384e-29	Predicted protein n=1 Tax=Populus trichocarpa RepID=B9I7T1_POPTR (probable)
Nbv5.1tr6258549	1423	16	15	10	809	721	446	1.93763	2.38176e-10	Eukaryotic translation initiation factor 3 subunit I (probable)
Nbv5.1tr6224934	1423	18	31	4	635	491	429	1.3274	1.52004e-05	40S ribosomal protein S4 (probable)
Nbv5.1tr6233659	1425	22	9	12	649	546	348	1.41233	0.000490743	Nitrile-specifier protein 5 (probable)
Nbv5.1tr6385366	1426	14	10	3	533	393	307	1.89955	5.70564e-08	60S ribosomal protein L4-1 (similar to)
Nbv5.1tr6376350	1432	24	28	11	748	741	556	1.42501	4.15128e-07	Thioredoxin reductase 2 (probable)
Nbv5.1tr6376349	1432	34	33	22	933	821	721	1.13259	0.000302316	Thioredoxin reductase 2 (probable)
Nbv5.1tr6376348	1432	23	32	10	561	544	536	1.11464	0.000800796	Thioredoxin reductase 2 (probable)
Nbv5.1tr6220849	1432	18	19	18	663	564	320	1.04486	0.00466477	Ran-binding protein 1 homolog a (probable)
Nbv5.1tr6289169	1433	15	11	2	357	234	335	1.53283	0.00126262	Protein binding protein, putative n=1 Tax=Ricinus communis RepID=B9SX26_RICCO (probable)
Nbv5.1tr6367560	1433	12	28	6	488	313	307	1.02126	0.00251982	ABC transporter B family member 27 (similar to)
Nbv5.1tr6233526	1434	9	5	5	325	220	166	1.56549	0.000227568	Exosome complex component RRP42 (probable)
Nbv5.1tr6304101	1437	21	24	6	787	553	507	1.59275	9.25645e-08	Probable mitochondrial chaperone BCS1-B (probable)
Nbv5.1tr6424523	1437	12	20	5	586	436	322	1.57422	2.76649e-07	Elongation factor G, mitochondrial (similar to)
Nbv5.1tr6254084	1438	8	11	5	524	448	365	2.20138	1.67437e-09	WD repeat-containing protein LWD1 (probable)
Nbv5.1tr6351673	1447	200	257	35	5024	4592	3423	1.28763	0.00100427	Histone deacetylase HDT1 (probable)
Nbv5.1tr6206242	1451	83	48	31	1690	1554	1300	1.13872	0.00158811	40S ribosomal protein S5-2 (probable)
Nbv5.1tr6350829	1454	20	25	8	668	653	497	1.51779	1.99149e-07	Thioredoxin reductase 2 (probable)
Nbv5.1tr6230261	1457	12	18	7	512	342	250	1.2621	9.17121e-05	Putative uncharacterized protein n=1 Tax=Vitis vinifera RepID=F6HCH5_VITVI (probable)
Nbv5.1tr6320804	1462	17	16	1	448	368	283	1.43825	1.98201e-05	Guanine nucleotide-binding protein subunit beta-like protein (similar to)
Nbv5.1tr6348866	1463	24	19	2	402	382	305	1.05348	0.00326869	Guanine nucleotide-binding protein subunit beta-like protein (probable)
Nbv5.1tr6249842	1465	8	6	5	330	252	260	1.85894	2.9424e-05	Activator of 90 kDa heat shock protein ATPase homolog (probable)
Nbv5.1tr6260050	1470	9	6	7	291	176	203	1.25952	0.00692652	Nucleoporin NUP53 (probable)
Nbv5.1tr6233351	1471	121	166	29	3318	2753	2113	1.18896	1.51449e-05	40S ribosomal protein S2-2 (probable)
Nbv5.1tr6274368	1473	6	11	4	282	211	158	1.33802	0.000716208	FAM203 family protein DDB_G0276861 (probable)
Nbv5.1tr6268024	1475	8	12	5	441	390	353	1.98538	2.27187e-07	Serine/arginine-rich splicing factor RS2Z33 (probable)
Nbv5.1tr6264724	1479	200	282	21	4527	4225	2999	1.17885	0.0274022	Histone deacetylase HDT1 (probable)
Nbv5.1tr6358352	1481	47	74	9	1037	874	972	1.05164	0.0062419	Probable WRKY transcription factor 11 (probable)
Nbv5.1tr6320805	1486	18	14	9	464	409	319	1.23611	0.000104414	Guanine nucleotide-binding protein subunit beta-like protein (similar to)
Nbv5.1tr6400631	1487	13	8	7	473	365	222	1.56494	2.18199e-05	Probable RNA 3'-terminal phosphate cyclase-like protein (probable)
Nbv5.1tr6348868	1487	18	25	4	520	463	355	1.2622	2.30419e-05	Guanine nucleotide-binding protein subunit beta-like protein (probable)
Nbv5.1tr6320806	1487	18	16	4	373	364	266	1.13821	0.000559262	Guanine nucleotide-binding protein subunit beta-like protein (probable)
Nbv5.1tr6348867	1487	15	26	5	447	442	309	1.13301	0.000224529	Guanine nucleotide-binding protein subunit beta-like protein (probable)
Nbv5.1tr6352414	1490	8	5	2	265	199	218	1.93233	0.000101675	Nucleoporin NUP53 (probable)
Nbv5.1tr6346939	1491	23	20	8	504	473	470	1.25869	0.000374553	Malate dehydrogenase, mitochondrial (probable)
Nbv5.1tr6426184	1491	16	14	7	364	282	273	1.03233	0.00329532	Serine acetyltransferase 3, mitochondrial (probable)
Nbv5.1tr6337325	1493	8	17	1	286	261	221	1.35674	0.000814855	Putative uncharacterized protein n=2 Tax=Vitis vinifera RepID=F6GVC2_VITVI (probable)
Nbv5.1tr6337323	1496	8	17	3	320	288	212	1.29371	0.000309598	Putative uncharacterized protein n=2 Tax=Vitis vinifera RepID=F6GVC2_VITVI (probable)
Nbv5.1tr6396704	1497	22	17	10	1054	875	376	1.83159	9.97211e-07	Nucleolin 2 (probable)
Nbv5.1tr6374476	1501	30	15	5	443	369	375	1.00382	0.0156866	Malate dehydrogenase, mitochondrial (probable)
Nbv5.1tr6337324	1502	6	29	8	391	381	306	1.09565	0.00491708	Putative uncharacterized protein n=2 Tax=Vitis vinifera RepID=F6GVC2_VITVI (probable)
Nbv5.1tr6399417	1507	33	33	5	718	602	395	1.00731	0.000300691	40S ribosomal protein SA (probable)
Nbv5.1tr6293375	1508	14	8	5	304	243	170	1.09391	0.00289085	5'-adenylylsulfate reductase 3, chloroplastic (similar to)
Nbv5.1tr6394807	1509	15	8	7	798	643	500	2.37537	5.63536e-12	Eukaryotic translation initiation factor 3 subunit I (probable)
Nbv5.1tr6245491	1509	48	55	13	1688	1506	675	1.4383	3.01447e-06	40S ribosomal protein S3a (probable)
Nbv5.1tr6404916	1514	9	11	4	494	455	319	2.12047	3.62236e-09	Parafibromin (probable)
Nbv5.1tr6345245	1517	3	2	2	327	284	267	3.38407	8.83863e-08	Putative uncharacterized protein n=2 Tax=Vitis vinifera RepID=A5BQN4_VITVI (probable)
Nbv5.1tr6230006	1517	26	47	6	756	647	457	1.00857	0.000302316	Histone deacetylase HDT1 (probable)
Nbv5.1tr6396705	1521	27	31	15	1291	1151	508	1.63458	4.94015e-07	Nucleolin 2 (probable)
Nbv5.1tr6205136	1524	23	15	17	1469	1013	928	2.19569	2.51321e-08	E3 ubiquitin-protein ligase RNF12-A (probable)
Nbv5.1tr6332799	1527	11	11	9	513	430	262	1.61376	2.71906e-06	Probable RNA 3'-terminal phosphate cyclase-like protein (probable)
Nbv5.1tr6380343	1527	11	11	7	354	308	194	1.24282	0.000349411	Probable RNA 3'-terminal phosphate cyclase-like protein (probable)
Nbv5.1tr6203890	1529	321	264	111	12198	10491	6684	1.74017	8.83863e-08	60S ribosomal protein L13-2 (probable)
Nbv5.1tr6387598	1543	15	7	2	394	312	195	1.59628	5.04487e-05	Protein BASIC PENTACYSTEINE4 (probable)
Nbv5.1tr6332800	1545	16	12	10	459	446	278	1.2997	0.000112376	Probable RNA 3'-terminal phosphate cyclase-like protein (probable)
Nbv5.1tr6396011	1553	30	24	7	694	524	445	1.17211	5.93099e-05	Splicing factor 3B subunit 4 (probable)
Nbv5.1tr6320718	1554	7	5	0	283	256	268	2.54662	3.50673e-06	Stomatin-like protein 2 (probable)
Nbv5.1tr6421857	1557	7	2	0	179	153	195	2.3548	0.000471234	Heat shock 70 kDa protein, mitochondrial (similar to)
Nbv5.1tr6394228	1559	16	14	6	368	327	337	1.27019	0.000852116	Malate dehydrogenase, mitochondrial (probable)
Nbv5.1tr6297381	1560	12	11	3	300	302	254	1.47652	0.000191815	Thioredoxin reductase 2 (probable)
Nbv5.1tr6206786	1561	20	23	7	624	612	535	1.58628	9.9246e-07	Thioredoxin reductase 2 (probable)
Nbv5.1tr6380670	1564	9	4	4	294	232	211	1.81895	5.53737e-05	Parafibromin (probable)
Nbv5.1tr6212117	1565	14	23	7	411	340	315	1.02689	0.00157217	Serine acetyltransferase 3, mitochondrial (probable)
Nbv5.1tr6361017	1575	36	24	10	958	715	474	1.28707	1.74486e-05	60S ribosomal protein L4 (probable)
Nbv5.1tr6397187	1577	6	3	0	251	256	152	2.59197	6.02735e-06	Putative uncharacterized protein n=1 Tax=Vitis vinifera RepID=F6HPG1_VITVI (probable)
Nbv5.1tr6404321	1577	33	33	10	1063	875	662	1.49479	1.64651e-09	60S ribosomal protein L4 (probable)
Nbv5.1tr6373470	1580	11	5	3	580	523	333	2.61264	4.72586e-11	Eukaryotic translation initiation factor 3 subunit I (probable)
Nbv5.1tr6341163	1582	11	8	0	292	201	100	1.33379	0.00862307	Scarecrow-like protein 14 (probable)
Nbv5.1tr6379948	1583	1	2	3	343	271	299	3.65409	1.25305e-07	Putative uncharacterized protein n=2 Tax=Vitis vinifera RepID=A5BQN4_VITVI (probable)
Nbv5.1tr6404319	1587	19	15	6	617	454	435	1.63699	9.65312e-07	60S ribosomal protein L4 (probable)
Nbv5.1tr6404322	1587	6	20	8	565	397	309	1.60081	2.1088e-06	60S ribosomal protein L4 (probable)
Nbv5.1tr6396834	1590	0	1	2	180	130	200	3.83561	0.000103532	Heat shock 70 kDa protein, mitochondrial (similar to)
Nbv5.1tr6253962	1592	13	15	8	492	444	301	1.47922	2.1091e-06	Alpha-ketoglutarate-dependent dioxygenase alkB (probable)
Nbv5.1tr6358349	1592	44	63	8	908	782	860	1.03742	0.00617893	Probable WRKY transcription factor 11 (probable)
Nbv5.1tr6293171	1601	3	3	1	283	254	199	3.12539	5.17937e-07	Putative uncharacterized protein n=2 Tax=Vitis vinifera RepID=A5BQN4_VITVI (probable)
Nbv5.1tr6401818	1605	7	10	5	471	416	214	1.99095	5.8036e-07	F-box protein At1g78100 (probable)
Nbv5.1tr6347652	1606	10	9	7	546	471	375	2.12071	3.51184e-09	Eukaryotic translation initiation factor 3 subunit I (probable)
Nbv5.1tr6394808	1608	12	12	6	856	731	579	2.56706	8.90591e-15	Eukaryotic translation initiation factor 3 subunit I (probable)
Nbv5.1tr6398163	1609	10	7	4	333	302	250	1.7976	9.0416e-06	Putative uncharacterized protein n=1 Tax=Ricinus communis RepID=B9S2D8_RICCO (probable)
Nbv5.1tr6398551	1612	16	26	5	549	392	486	1.41586	0.000198929	Nucleoporin NUP53 (probable)
Nbv5.1tr6378938	1618	13	18	5	374	365	223	1.1352	0.000466488	40S ribosomal protein SA (probable)
Nbv5.1tr6404320	1623	15	8	7	595	462	413	1.97923	7.75341e-08	60S ribosomal protein L4 (probable)
Nbv5.1tr6213884	1628	8	13	0	827	627	481	2.94253	1.0017e-14	Pentatricopeptide repeat-containing protein At4g36680, mitochondrial (probable)
Nbv5.1tr6358936	1628	6	7	4	271	206	203	1.72427	0.000140141	Activator of 90 kDa heat shock protein ATPase homolog (probable)
Nbv5.1tr6315295	1633	13	31	4	489	401	304	1.07756	0.000537464	E3 ubiquitin-protein ligase ATL6 (probable)
Nbv5.1tr6395033	1637	16	14	8	443	393	167	1.0195	0.00853648	Nuclear RNA binding protein-like n=1 Tax=Solanum tuberosum RepID=Q38M48_SOLTU (probable)
Nbv5.1tr6231425	1643	16	40	7	778	533	561	1.37464	7.25072e-05	Serine/threonine-protein kinase OXI1 (probable)
Nbv5.1tr6315294	1651	5	13	4	345	204	171	1.40968	0.000698438	E3 ubiquitin-protein ligase ATL6 (probable)
Nbv5.1tr6346938	1651	24	17	9	488	479	473	1.2594	0.000792995	Malate dehydrogenase, mitochondrial (probable)
Nbv5.1tr6320717	1652	8	2	0	253	218	242	2.61512	1.98878e-05	Stomatin-like protein 2 (probable)
Nbv5.1tr6349810	1653	1	3	2	240	193	195	3.12867	5.85381e-06	Putative uncharacterized protein n=1 Tax=Ricinus communis RepID=B9S2D8_RICCO (probable)
Nbv5.1tr6315296	1664	14	24	3	555	457	296	1.40236	4.73613e-06	E3 ubiquitin-protein ligase ATL6 (probable)
Nbv5.1tr6402056	1665	8	5	8	432	309	282	1.9257	8.19026e-06	Putative uncharacterized protein n=2 Tax=Vitis vinifera RepID=A5BQN4_VITVI (probable)
Nbv5.1tr6310395	1666	13	9	4	343	247	179	1.25268	0.000673998	Serine/threonine-protein kinase OXI1 (probable)
Nbv5.1tr6361016	1669	5	12	5	543	413	346	2.28321	1.47539e-09	60S ribosomal protein L4 (probable)
Nbv5.1tr6230844	1669	11	10	5	511	403	323	1.95945	2.36418e-08	60S ribosomal protein L4 (probable)
Nbv5.1tr6361018	1669	17	15	6	513	361	320	1.36228	2.54941e-05	60S ribosomal protein L4 (probable)
Nbv5.1tr6283269	1680	24	18	8	1134	792	684	2.08145	5.85789e-12	E3 ubiquitin-protein ligase RNF12-A (probable)
Nbv5.1tr6372848	1684	17	12	5	395	346	375	1.47255	0.000265416	Cysteine desulfurase 1, mitochondrial (probable)
Nbv5.1tr6372847	1684	12	10	4	284	267	246	1.36393	0.000707741	Cysteine desulfurase 1, mitochondrial (probable)
Nbv5.1tr6372849	1684	16	16	3	370	300	346	1.33946	0.000961801	Cysteine desulfurase 1, mitochondrial (probable)
Nbv5.1tr6420479	1702	19	19	3	526	480	394	1.53435	2.83061e-06	Carbamoyl-phosphate synthase large chain (probable)
Nbv5.1tr6224888	1709	28	30	12	783	630	398	1.05391	4.10554e-05	Putative AC9 transposase (probable)
Nbv5.1tr6268721	1710	12	9	14	512	454	314	1.40524	0.00121414	Transcription elongation factor S-II (probable)
Nbv5.1tr6225390	1715	5	11	2	306	203	83	1.38132	0.00982534	Eukaryotic translation initiation factor 2 subunit 3, X-linked (probable)
Nbv5.1tr6233808	1717	4	6	5	331	299	305	2.36564	1.62081e-06	Putative uncharacterized protein n=2 Tax=Vitis vinifera RepID=A5BQN4_VITVI (probable)
Nbv5.1tr6366279	1717	9	9	3	123	190	232	1.2261	0.040145	Retrovirus-related Pol polyprotein from transposon TNT 1-94 (probable)
Nbv5.1tr6408101	1729	7	23	0	325	228	135	1.00955	0.0435468	DNA damage response protein WSS1 (probable)
Nbv5.1tr6353142	1730	12	12	5	355	340	293	1.50913	5.27358e-05	Chaperonin CPN60-2, mitochondrial (similar to)
Nbv5.1tr6353141	1730	11	15	5	405	339	258	1.41279	1.90399e-05	Chaperonin CPN60-2, mitochondrial (similar to)
Nbv5.1tr6284289	1733	7	5	2	757	613	447	3.40713	5.07836e-15	Pentatricopeptide repeat-containing protein At4g36680, mitochondrial (probable)
Nbv5.1tr6346855	1739	32	29	15	809	589	608	1.10076	0.000450069	Threonine--tRNA ligase, mitochondrial (probable)
Nbv5.1tr6421483	1749	17	14	14	514	534	410	1.32692	0.000458497	Nuclear RNA binding protein-like n=1 Tax=Solanum tuberosum RepID=Q38M48_SOLTU (probable)
Nbv5.1tr6385752	1770	14	12	2	733	499	219	2.03429	4.63258e-06	Probable mitochondrial chaperone bcs1 (probable)
Nbv5.1tr6222863	1770	7	19	0	411	293	192	1.54858	0.000241768	E3 ubiquitin-protein ligase ATL6 (probable)
Nbv5.1tr6430647	1777	13	5	5	319	291	220	1.541	0.000141141	Parafibromin (probable)
Nbv5.1tr6377979	1778	4	3	2	286	239	239	2.82724	1.09615e-06	RuvB-like 2 (probable)
Nbv5.1tr6212822	1778	26	24	17	698	592	477	1.05877	0.000450069	Zinc finger CCCH domain-containing protein 18 (probable)
Nbv5.1tr6401300	1780	4	10	7	363	232	116	1.33807	0.0061472	Uncharacterized protein n=1 Tax=Lotus japonicus RepID=I3S5V0_LOTJA (probable)
Nbv5.1tr6215766	1782	8	14	11	432	305	196	1.11716	0.00284983	CRS2-associated factor 1, mitochondrial (probable)
Nbv5.1tr6297704	1790	17	14	5	382	289	308	1.19021	0.00144428	Ornithine decarboxylase (probable)
Nbv5.1tr6283187	1800	20	46	5	1321	955	808	1.92791	3.85747e-09	Probable mitochondrial chaperone bcs1 (probable)
Nbv5.1tr6281171	1806	11	7	4	390	338	217	1.79388	2.43087e-06	ATPase family AAA domain-containing protein 3 (probable)
Nbv5.1tr6227750	1806	15	36	4	672	505	376	1.26529	5.56361e-05	E3 ubiquitin-protein ligase ATL6 (probable)
Nbv5.1tr6368936	1808	38	88	13	1705	1435	1098	1.43332	2.9271e-06	E3 ubiquitin-protein ligase ATL6 (probable)
Nbv5.1tr6401915	1812	11	8	9	394	293	227	1.35761	0.000261968	Protein BASIC PENTACYSTEINE2 (probable)
Nbv5.1tr6278782	1817	19	9	11	559	382	507	1.52115	0.0013659	Ornithine decarboxylase (probable)
Nbv5.1tr6258476	1818	13	13	12	399	342	377	1.2166	0.00410217	Cysteine desulfurase 1, mitochondrial (probable)
Nbv5.1tr6237579	1821	37	45	6	835	657	603	1.05659	0.000667882	U3 small nucleolar RNA-associated protein 15 homolog (probable)
Nbv5.1tr6351176	1824	13	7	3	327	295	249	1.65108	4.59249e-05	Ornithine decarboxylase (probable)
Nbv5.1tr6233583	1827	9	16	4	334	306	274	1.42116	0.000161081	Ornithine decarboxylase (probable)
Nbv5.1tr6232114	1828	13	48	1	818	588	361	1.4281	0.00747898	Eukaryotic translation initiation factor 2 subunit 3, X-linked (probable)
Nbv5.1tr6204442	1829	33	31	18	1268	881	1319	1.79101	1.32805e-05	Ornithine decarboxylase (probable)
Nbv5.1tr6321876	1835	102	139	27	2534	2255	1500	1.01019	3.01595e-05	Nucleolin 2 (probable)
Nbv5.1tr6399145	1853	24	26	4	700	701	576	1.66255	4.44187e-07	Chaperonin CPN60-2, mitochondrial (probable)
Nbv5.1tr6399146	1853	15	16	3	405	398	322	1.48977	2.40635e-05	Chaperonin CPN60-2, mitochondrial (probable)
Nbv5.1tr6399144	1853	18	17	4	421	395	308	1.27177	9.63283e-05	Chaperonin CPN60-2, mitochondrial (probable)
Nbv5.1tr6399143	1853	13	18	12	463	410	328	1.17017	0.000291685	Chaperonin CPN60-2, mitochondrial (probable)
Nbv5.1tr6303854	1857	19	30	1	474	439	431	1.3145	0.00164318	Probable WRKY transcription factor 11 (probable)
Nbv5.1tr6303853	1866	8	18	1	348	300	287	1.61012	0.000114502	Probable WRKY transcription factor 11 (probable)
Nbv5.1tr6257667	1868	7	17	6	598	452	426	2.03656	1.35131e-08	Stomatin-like protein 2 (probable)
Nbv5.1tr6320312	1879	16	12	13	804	638	475	1.84244	1.324e-07	Solute carrier family 25 member 39 (probable)
Nbv5.1tr6204125	1882	18	21	5	941	661	279	1.75234	9.55081e-06	Mitochondrial chaperone BCS1 (probable)
Nbv5.1tr6213355	1903	12	19	6	371	331	257	1.10602	0.000555354	Predicted protein n=1 Tax=Populus trichocarpa RepID=B9HHT5_POPTR (probable)
Nbv5.1tr6323663	1919	15	24	1	420	356	213	1.0567	0.00224545	Eukaryotic translation initiation factor 2 subunit 3 (probable)
Nbv5.1tr6215747	1947	13	7	1	389	181	135	1.41279	0.00608219	Zinc finger CCCH domain-containing protein 48 (probable)
Nbv5.1tr6394323	1952	11	10	5	390	336	357	1.80534	1.26083e-05	Cysteine desulfurase 1, mitochondrial (probable)
Nbv5.1tr6394322	1952	12	12	5	357	320	385	1.64925	0.000157036	Cysteine desulfurase 1, mitochondrial (probable)
Nbv5.1tr6394324	1952	14	8	6	350	305	361	1.58657	0.000474525	Cysteine desulfurase 1, mitochondrial (probable)
Nbv5.1tr6229619	1973	16	10	4	418	404	342	1.69507	7.4467e-06	Nuclear RNA binding protein-like n=1 Tax=Solanum tuberosum RepID=Q38M48_SOLTU (probable)
Nbv5.1tr6426087	2022	48	61	13	960	870	1065	1.10659	0.00308238	Probable WRKY transcription factor 11 (probable)
Nbv5.1tr6401800	2027	15	24	13	675	613	414	1.39794	9.5559e-07	T-complex protein 1 subunit theta (probable)
Nbv5.1tr6267862	2033	3	6	3	373	289	227	2.59974	7.30681e-08	RuvB-like 2 (probable)
Nbv5.1tr6395733	2037	3	3	5	414	336	335	2.99759	2.26264e-08	Stomatin-like protein 2 (probable)
Nbv5.1tr6395734	2037	11	7	5	439	342	313	1.95876	6.27706e-07	Stomatin-like protein 2 (probable)
Nbv5.1tr6255953	2050	21	23	13	598	504	420	1.11435	0.000131448	Chaperonin CPN60-2, mitochondrial (probable)
Nbv5.1tr6200413	2069	18	14	9	464	414	359	1.29738	0.000130001	Chaperonin CPN60-2, mitochondrial (probable)
Nbv5.1tr6345682	2073	13	14	3	919	871	466	2.61427	6.1037e-14	GDSL esterase/lipase At5g33370 (probable)
Nbv5.1tr6260405	2091	24	25	12	1177	979	482	1.74726	2.77846e-08	NF-X1-type zinc finger protein NFXL1 (similar to)
Nbv5.1tr6310399	2095	5	14	2	401	298	252	1.92263	1.47386e-06	Serine/threonine-protein kinase OXI1 (probable)
Nbv5.1tr6310396	2095	5	13	1	371	280	197	1.88516	5.0466e-06	Serine/threonine-protein kinase OXI1 (probable)
Nbv5.1tr6310398	2095	12	8	5	388	312	249	1.62745	9.0416e-06	Serine/threonine-protein kinase OXI1 (probable)
Nbv5.1tr6310397	2096	6	16	5	378	311	210	1.44524	4.33485e-05	Serine/threonine-protein kinase OXI1 (probable)
Nbv5.1tr6278592	2109	10	12	0	247	254	254	1.62713	0.000794083	Thioredoxin reductase 2 (probable)
Nbv5.1tr6234554	2115	33	82	12	1556	1396	623	1.27485	0.000556618	Endoglucanase 12 (probable)
Nbv5.1tr6347028	2118	10	9	3	341	249	256	1.68486	5.2483e-05	Cysteine desulfurase 1, mitochondrial (probable)
Nbv5.1tr6347027	2118	13	7	6	298	251	298	1.41894	0.0022928	Cysteine desulfurase 1, mitochondrial (probable)
Nbv5.1tr6347029	2118	13	17	1	288	281	277	1.28414	0.00266984	Cysteine desulfurase 1, mitochondrial (probable)
Nbv5.1tr6347031	2118	12	17	4	362	299	283	1.2774	0.000369732	Cysteine desulfurase 1, mitochondrial (probable)
Nbv5.1tr6347030	2118	12	14	7	319	255	267	1.08187	0.00453122	Cysteine desulfurase 1, mitochondrial (probable)
Nbv5.1tr6355111	2122	40	44	6	1089	774	565	1.18362	4.53813e-05	External alternative NADH-ubiquinone oxidoreductase, mitochondrial (probable)
Nbv5.1tr6206215	2135	58	44	14	1394	964	740	1.11813	0.000107318	Pyruvate kinase, cytosolic isozyme (probable)
Nbv5.1tr6422580	2141	29	36	5	754	560	461	1.09989	8.81173e-05	Elongation factor G, mitochondrial (probable)
Nbv5.1tr6203810	2152	44	46	15	1336	1097	606	1.21176	3.09799e-06	Solute carrier family 25 member 39 (probable)
Nbv5.1tr6204961	2159	36	27	24	1466	1226	670	1.48205	4.14224e-05	60S ribosomal protein L19-2 (probable)
Nbv5.1tr6266465	2166	47	28	22	1727	1416	758	1.56504	1.641e-05	60S ribosomal protein L19-2 (probable)
Nbv5.1tr6347026	2193	14	10	4	276	248	277	1.28383	0.00342873	Cysteine desulfurase 1, mitochondrial (probable)
Nbv5.1tr6304102	2201	25	38	5	1295	861	616	1.76693	2.25558e-09	Probable mitochondrial chaperone bcs1 (probable)
Nbv5.1tr6300945	2214	28	22	10	1168	808	500	1.69238	3.83559e-08	Transcription factor GTE12 (probable)
Nbv5.1tr6345683	2219	8	9	5	910	815	509	3.03653	9.53095e-17	GDSL esterase/lipase At5g33370 (probable)
Nbv5.1tr6345681	2219	14	6	5	1069	1033	517	3.03038	7.0697e-14	GDSL esterase/lipase At5g33370 (probable)
Nbv5.1tr6345684	2219	22	9	6	968	863	511	2.31685	3.71313e-10	GDSL esterase/lipase At5g33370 (probable)
Nbv5.1tr6205134	2261	24	31	5	1447	996	652	2.08182	1.48859e-12	Probable mitochondrial chaperone bcs1 (probable)
Nbv5.1tr6400586	2270	34	34	6	1660	1271	560	1.93811	1.62185e-07	Transcription factor GTE12 (probable)
Nbv5.1tr6355010	2327	21	24	7	1026	741	379	1.70828	2.72587e-07	Transcription factor GTE12 (probable)
Nbv5.1tr6380301	2327	23	34	8	1088	760	419	1.48832	1.5667e-06	Transcription factor GTE12 (probable)
Nbv5.1tr6233843	2348	37	41	12	1278	862	548	1.25909	3.50654e-06	Transcription factor GTE12 (probable)
Nbv5.1tr6299128	2362	14	23	5	526	434	331	1.35313	4.80182e-06	Elongation factor G, mitochondrial (similar to)
Nbv5.1tr6326631	2369	44	30	7	1059	794	418	1.17894	0.00144518	Transcription factor GTE12 (probable)
Nbv5.1tr6225576	2378	32	52	27	1470	1186	649	1.18011	7.19013e-05	Large subunit GTPase 1 homolog (probable)
Nbv5.1tr6258718	2407	8	18	9	437	332	238	1.21217	0.000195793	Probable alpha-ketoglutarate-dependent dioxygenase ABH5 (probable)
Nbv5.1tr6380401	2427	39	58	13	1433	908	549	1.09248	0.000190598	External alternative NADH-ubiquinone oxidoreductase, mitochondrial (probable)
Nbv5.1tr6307928	2437	20	14	3	589	522	358	1.70949	8.93513e-08	ATPase family AAA domain-containing protein 3 (probable)
Nbv5.1tr6395804	2450	18	17	3	474	348	234	1.18009	0.0002536	Probable alpha-ketoglutarate-dependent dioxygenase ABH5 (probable)
Nbv5.1tr6348828	2453	6	7	7	448	370	208	1.99771	1.47491e-06	Probable alpha-ketoglutarate-dependent dioxygenase ABH5 (probable)
Nbv5.1tr6278072	2459	11	10	4	493	435	281	1.97591	2.29652e-08	WD repeat-containing protein LWD1 (probable)
Nbv5.1tr6374576	2462	13	4	7	493	372	255	1.84215	7.95172e-06	Probable alpha-ketoglutarate-dependent dioxygenase ABH5 (probable)
Nbv5.1tr6303892	2464	10	8	4	461	384	321	2.12635	2.80825e-08	WD repeat-containing protein LWD1 (probable)
Nbv5.1tr6313129	2485	17	17	6	722	520	450	1.79661	5.58883e-09	U3 small nucleolar RNA-associated protein 15 homolog (probable)
Nbv5.1tr6348827	2492	20	9	5	489	371	259	1.3931	8.406e-05	Probable alpha-ketoglutarate-dependent dioxygenase ABH5 (probable)
Nbv5.1tr6286635	2526	58	93	11	1317	1053	1130	1.01441	0.00740265	U4/U6 small nuclear ribonucleoprotein PRP4-like protein (probable)
Nbv5.1tr6374575	2534	18	20	8	501	423	295	1.11004	8.90949e-05	Probable alpha-ketoglutarate-dependent dioxygenase ABH5 (probable)
Nbv5.1tr6206494	2540	35	50	17	1607	1052	680	1.37846	1.68539e-07	External alternative NADH-ubiquinone oxidoreductase, mitochondrial (probable)
Nbv5.1tr6280974	2553	24	47	10	1405	1030	570	1.59962	1.04962e-07	Transcription factor GTE12 (probable)
Nbv5.1tr6398816	2603	25	28	11	749	602	432	1.17879	2.97659e-06	Elongation factor G, mitochondrial (similar to)
Nbv5.1tr6378228	2645	34	34	3	772	590	470	1.15013	0.000389899	Elongation factor G, mitochondrial (similar to)
Nbv5.1tr6357876	2680	13	27	1	637	457	314	1.54603	1.26115e-05	Scarecrow-like protein 14 (probable)
Nbv5.1tr6299130	2760	15	21	16	658	563	394	1.2745	5.90173e-05	Elongation factor G, mitochondrial (probable)
Nbv5.1tr6393264	2804	43	55	13	1440	1338	1106	1.5803	1.40406e-09	Protein TOC75-3, chloroplastic (similar to)
Nbv5.1tr6293529	2859	92	107	13	2484	2029	1842	1.46404	0.000130636	Protein TOC75-3, chloroplastic (similar to)
Nbv5.1tr6382703	2861	16	16	7	540	387	242	1.25108	0.000106364	Scarecrow-like protein 14 (probable)
Nbv5.1tr6272034	2934	15	17	5	589	445	256	1.48189	7.21197e-06	Scarecrow-like protein 14 (probable)
Nbv5.1tr6272033	3104	14	25	5	630	493	280	1.37634	1.45989e-05	Scarecrow-like protein 14 (probable)
Nbv5.1tr6271702	3107	47	59	19	2148	1715	940	1.61813	7.96156e-11	Pentatricopeptide repeat-containing protein At1g74750 (probable)
Nbv5.1tr6329970	3571	19	21	4	657	538	383	1.56537	4.95377e-08	WD repeat-containing protein LWD1 (probable)
Nbv5.1tr6329969	3582	18	26	7	765	603	408	1.50774	2.68955e-08	WD repeat-containing protein LWD1 (probable)
Nbv5.1tr6255256	3717	27	48	13	962	834	461	1.06224	6.34581e-05	NF-X1-type zinc finger protein NFXL1 (similar to)
Nbv5.1tr6337697	3852	16	26	6	771	626	465	1.68327	1.14788e-09	Putative uncharacterized protein n=1 Tax=Vitis vinifera RepID=F6GVK1_VITVI (probable)
Nbv5.1tr6298425	3940	29	27	18	1042	968	692	1.52705	1.11765e-07	Valine--tRNA ligase (probable)
Nbv5.1tr6219778	3973	49	52	12	1551	1207	968	1.46474	1.99792e-09	Retrovirus-related Pol polyprotein from transposon 17.6 (probable)
Nbv5.1tr6213431	4405	22	36	6	817	684	499	1.39003	1.5098e-07	Predicted protein n=1 Tax=Populus trichocarpa RepID=B9HTF1_POPTR (probable)
Nbv5.1tr6361886	4507	101	115	37	2937	2349	1180	1.0217	9.16305e-05	ABC transporter B family member 4 (probable)
Nbv5.1tr6374477	1501	18	23	7	406	333	376	0.994656	0.0063676	Malate dehydrogenase, mitochondrial (probable)
Nbv5.1tr6348022	942	50	68	14	1260	1049	803	0.994532	1.72602e-05	40S ribosomal protein S2-2 (similar to)
Nbv5.1tr6248835	586	4	13	1	149	146	118	0.994001	0.0451932	not determined by homology or low homology during annotation
Nbv5.1tr6380673	1564	10	8	4	178	157	183	0.993583	0.0410267	Parafibromin (probable)
Nbv5.1tr6422670	1197	105	163	24	2472	2181	1750	0.991239	0.00162825	60S ribosomal protein L3 (similar to)
Nbv5.1tr6392681	1356	101	148	22	2321	2092	1578	0.989852	0.00124196	60S ribosomal protein L3 (probable)
Nbv5.1tr6420623	669	10	8	4	191	155	175	0.989682	0.0341391	20 kDa chaperonin, chloroplastic (similar to)
Nbv5.1tr6244778	922	8	14	0	196	167	142	0.989408	0.0267116	Uncharacterized protein At3g15000, mitochondrial (probable)
Nbv5.1tr6262209	450	11	11	0	231	157	133	0.989356	0.0227806	ABC transporter B family member 25 (probable)
Nbv5.1tr6371401	1261	9	16	3	251	166	219	0.987938	0.0294865	Prohibitin-2 (probable)
Nbv5.1tr6257868	1917	28	31	14	788	602	415	0.985983	9.00753e-05	ABC transporter B family member 25 (probable)
Nbv5.1tr6419493	1299	19	19	9	438	401	298	0.984621	0.000897609	Guanine nucleotide-binding protein subunit beta-like protein (probable)
Nbv5.1tr6351428	590	10	6	8	309	227	112	0.981712	0.0388128	60S ribosomal protein L9 (similar to)
Nbv5.1tr6353422	1063	22	24	8	517	441	336	0.981695	0.000357082	40S ribosomal protein SA (probable)
Nbv5.1tr6207823	1817	58	80	27	1709	1244	1025	0.981647	3.30914e-06	UDP-glycosyltransferase 85A2 (probable)
Nbv5.1tr6373486	1143	9	7	3	215	183	80	0.980518	0.0435136	60S ribosomal protein L13-1 (probable)
Nbv5.1tr6205284	1833	57	85	31	1696	1404	1074	0.980481	1.92651e-06	KH domain-containing protein At5g56140 (probable)
Nbv5.1tr6201711	1918	15	13	10	391	305	241	0.978024	0.00287998	Predicted protein n=1 Tax=Populus trichocarpa RepID=B9IK56_POPTR (probable)
Nbv5.1tr6377150	1275	6	12	5	186	188	165	0.977079	0.0252396	Protein sym-1 (probable)
Nbv5.1tr6374613	1452	17	16	5	377	307	228	0.976878	0.00172187	Guanine nucleotide-binding protein subunit beta-like protein (probable)
Nbv5.1tr6337220	1042	9	7	4	216	209	82	0.97608	0.0467676	Putative uncharacterized protein n=2 Tax=Vitis vinifera RepID=D7T3K4_VITVI (probable)
Nbv5.1tr6392680	1354	146	158	29	3027	2507	1915	0.973355	0.00152801	60S ribosomal protein L3 (probable)
Nbv5.1tr6315293	1718	10	20	5	391	282	175	0.972031	0.00484308	E3 ubiquitin-protein ligase ATL6 (probable)
Nbv5.1tr6385753	1793	16	23	4	463	357	213	0.971803	0.00222557	Probable mitochondrial chaperone bcs1 (probable)
Nbv5.1tr6280613	1448	6	14	6	227	204	181	0.971522	0.0160288	Serine acetyltransferase 5 (probable)
Nbv5.1tr6317225	2101	58	78	14	1498	1246	755	0.970672	0.000129579	60S ribosomal protein L7a-1 (probable)
Nbv5.1tr6206726	1835	17	24	7	476	355	304	0.968907	0.000975254	60S ribosomal protein L4 (probable)
Nbv5.1tr6205878	1223	20	32	6	591	463	320	0.968527	0.00034019	40S ribosomal protein S4 (probable)
Nbv5.1tr6204245	1162	11	7	7	234	229	151	0.967678	0.0157608	50S ribosomal protein L13 (probable)
Nbv5.1tr6331121	1023	76	112	15	1839	1580	1064	0.965344	0.00150449	Ubiquinone biosynthesis protein COQ4 homolog, mitochondrial (probable)
Nbv5.1tr6313130	2485	19	36	1	522	395	312	0.965231	0.0102132	U3 small nucleolar RNA-associated protein 15 homolog (probable)
Nbv5.1tr6355240	1504	24	36	2	548	503	340	0.963513	0.00325937	Nucleolar and coiled-body phosphoprotein 1 (probable)
Nbv5.1tr6423963	2149	13	13	6	379	308	123	0.961317	0.0235658	rRNA methyltransferase 3 homolog (probable)
Nbv5.1tr6278297	1377	58	75	8	1107	1110	808	0.961192	0.00692652	Histone deacetylase HDT1 (probable)
Nbv5.1tr6349055	1361	23	37	5	640	521	351	0.960064	0.000450069	40S ribosomal protein S2-4 (probable)
Nbv5.1tr6308165	1189	17	14	4	365	241	221	0.958586	0.00653387	Uncharacterized protein n=2 Tax=Glycine max RepID=I1L505_SOYBN (probable)
Nbv5.1tr6416438	590	17	12	1	231	227	210	0.956842	0.0313323	Neutral alpha-glucosidase AB (probable)
Nbv5.1tr6351782	1216	54	69	18	1284	1083	882	0.954732	3.11413e-05	40S ribosomal protein S3a (similar to)
Nbv5.1tr6333932	415	12	11	6	258	224	200	0.954551	0.0119762	not determined by homology or low homology during annotation
Nbv5.1tr6405158	959	9	12	6	293	185	169	0.954417	0.0131791	Serine/arginine-rich splicing factor 2 (probable)
Nbv5.1tr6321014	1359	18	15	4	357	296	218	0.952867	0.00298028	Nitric oxide synthase-interacting protein (probable)
Nbv5.1tr6231444	1257	41	41	13	958	689	587	0.951873	0.000176382	Dihydrodipicolinate synthase, chloroplastic (probable)
Nbv5.1tr6396010	1770	25	26	12	532	465	469	0.951582	0.00396382	Splicing factor 3B subunit 4 (probable)
Nbv5.1tr6232359	1397	10	21	3	339	263	189	0.950349	0.00494712	Probable inactive poly [ADP-ribose] polymerase SRO2 (probable)
Nbv5.1tr6370964	1066	85	156	18	2112	1863	1427	0.94995	0.00843403	60S ribosomal protein L3 (similar to)
Nbv5.1tr6236828	1171	7	28	3	315	261	245	0.949625	0.0262293	Probable WRKY transcription factor 11 (probable)
Nbv5.1tr6361086	1751	91	84	40	2177	1694	1353	0.948636	8.75235e-05	KH domain-containing protein At5g56140 (probable)
Nbv5.1tr6277214	1276	14	12	9	301	278	253	0.947988	0.0126295	Solute carrier family 25 member 39 (probable)
Nbv5.1tr6212286	1434	78	141	22	2059	1482	1555	0.946357	0.00448311	Serine/arginine-rich splicing factor 10 (probable)
Nbv5.1tr6426755	904	40	38	14	906	724	544	0.945419	8.78596e-05	60S ribosomal protein L8 (probable)
Nbv5.1tr6205070	979	42	49	12	1023	943	467	0.945265	0.000825754	60S ribosomal protein L15 (probable)
Nbv5.1tr6378939	1312	20	20	3	376	348	260	0.944694	0.00317461	40S ribosomal protein SA (probable)
Nbv5.1tr6393333	986	46	53	9	991	889	581	0.942419	0.000301676	40S ribosomal protein S4 (probable)
Nbv5.1tr6303855	1863	17	35	7	491	366	430	0.942228	0.0104121	Probable WRKY transcription factor 11 (probable)
Nbv5.1tr6317226	3395	58	127	18	1860	1567	985	0.941222	0.00310398	Alpha-1,4-glucan-protein synthase [UDP-forming] 2 (probable)
Nbv5.1tr6373425	2420	27	17	10	557	447	302	0.94027	0.00196463	Putative uncharacterized protein n=2 Tax=Vitis vinifera RepID=A5B5A0_VITVI (probable)
Nbv5.1tr6318783	1320	11	17	4	315	257	176	0.940261	0.00511873	Epoxide hydrolase 2 (probable)
Nbv5.1tr6419551	1538	36	33	10	690	615	506	0.937987	0.000793738	Guanine nucleotide-binding protein subunit beta-like protein (probable)
Nbv5.1tr6205452	609	10	19	10	356	288	268	0.937902	0.00744907	40S ribosomal protein S6 (similar to)
Nbv5.1tr6333161	921	9	7	5	251	188	87	0.935423	0.0488626	Uncharacterized protein ycf19 (probable)
Nbv5.1tr6309263	2286	63	109	12	1424	1127	1179	0.93504	0.0165825	U4/U6 small nuclear ribonucleoprotein PRP4-like protein (probable)
Nbv5.1tr6348021	1144	36	46	15	904	820	536	0.931544	5.26399e-05	40S ribosomal protein S2-2 (similar to)
Nbv5.1tr6422191	1036	17	22	2	359	319	244	0.931532	0.00450196	Serine/threonine-protein phosphatase PP2A catalytic subunit (putative)
Nbv5.1tr6234552	1500	24	54	18	928	723	573	0.931009	0.000389713	Syntaxin-121 (probable)
Nbv5.1tr6379420	714	44	95	10	1169	961	902	0.928724	0.0147216	40S ribosomal protein S3a (similar to)
Nbv5.1tr6240723	603	33	63	9	950	756	598	0.928182	0.00103241	not determined by homology or low homology during annotation
Nbv5.1tr6295236	698	14	5	3	215	154	145	0.926361	0.045036	40S ribosomal protein S2-2 (similar to)
Nbv5.1tr6398013	1066	43	60	7	998	814	597	0.925881	0.00141557	40S ribosomal protein S3a (similar to)
Nbv5.1tr6394229	1706	25	20	8	413	389	391	0.925624	0.0110915	Malate dehydrogenase, mitochondrial (probable)
Nbv5.1tr6426943	1586	9	18	2	303	167	178	0.925538	0.0296132	GDSL esterase/lipase At1g28670 (probable)
Nbv5.1tr6298881	599	8	10	7	236	255	116	0.922895	0.0326937	GA-binding protein subunit beta-2 (probable)
Nbv5.1tr6400627	929	65	60	24	1626	1487	556	0.920991	0.00862545	40S ribosomal protein S11 (probable)
Nbv5.1tr6424579	863	32	34	13	737	656	439	0.915944	0.000185036	40S ribosomal protein S2-2 (similar to)
Nbv5.1tr6424202	693	5	15	5	240	168	160	0.915796	0.0257936	E3 ubiquitin-protein ligase UPL5 (probable)
Nbv5.1tr6214106	1350	12	6	7	255	167	177	0.915774	0.0431388	UBA and UBX domain-containing protein At4g15410 (probable)
Nbv5.1tr6321566	1486	20	16	9	436	310	300	0.915741	0.00630075	Serine acetyltransferase 3, mitochondrial (probable)
Nbv5.1tr6201772	1459	13	9	13	322	300	260	0.915418	0.0434583	Transmembrane protein 115 (probable)
Nbv5.1tr6299129	2308	20	35	5	506	448	362	0.912798	0.00234881	Elongation factor G, mitochondrial (similar to)
Nbv5.1tr6228488	1442	18	14	6	345	268	253	0.912697	0.00905957	Phosphate carrier protein, mitochondrial (probable)
Nbv5.1tr6346323	1581	19	17	4	379	308	227	0.911527	0.00338563	Translocase of chloroplast 34 (probable)
Nbv5.1tr6298426	3877	45	43	24	955	918	753	0.91063	0.00172548	Valine--tRNA ligase (probable)
Nbv5.1tr6225076	1078	13	6	6	257	229	121	0.91039	0.0334192	40S ribosomal protein S6 (probable)
Nbv5.1tr6224676	3105	67	89	30	1782	1544	980	0.91031	4.33831e-06	Alpha-1,4-glucan-protein synthase [UDP-forming] 2 (probable)
Nbv5.1tr6326491	1387	14	19	2	284	215	246	0.907789	0.0288537	Putative uncharacterized protein n=2 Tax=Vitis vinifera RepID=A5BBW3_VITVI (probable)
Nbv5.1tr6392683	1356	127	145	17	2250	2035	1580	0.907646	0.0266918	60S ribosomal protein L3 (probable)
Nbv5.1tr6365551	1892	11	25	3	369	276	221	0.905039	0.00714027	Probable arginine--tRNA ligase, cytoplasmic (probable)
Nbv5.1tr6361885	4143	93	163	35	2905	2355	1256	0.90292	0.000744823	ABC transporter B family member 11 (similar to)
Nbv5.1tr6227591	1222	28	86	10	1088	652	749	0.902404	0.0365248	GDSL esterase/lipase At1g28650 (probable)
Nbv5.1tr6207768	1389	6	16	5	264	185	162	0.901632	0.0190637	PHD finger protein ALFIN-LIKE 2 (probable)
Nbv5.1tr6401578	1216	10	9	8	273	200	161	0.900514	0.0181596	Nuclear migration protein nudC (probable)
Nbv5.1tr6358350	1472	53	66	12	944	844	917	0.90026	0.0104543	Probable WRKY transcription factor 11 (probable)
Nbv5.1tr6261895	966	7	10	1	172	132	100	0.897709	0.0482947	Putative uncharacterized protein n=1 Tax=Ricinus communis RepID=B9RTF8_RICCO (probable)
Nbv5.1tr6205749	883	31	81	9	965	841	646	0.886602	0.0153713	60S ribosomal protein L5 (similar to)
Nbv5.1tr6348870	1487	21	22	4	402	343	286	0.886525	0.00470707	Guanine nucleotide-binding protein subunit beta-like protein (probable)
Nbv5.1tr6306659	1493	10	17	2	258	198	174	0.877787	0.0206897	Putative uncharacterized protein n=1 Tax=Vitis vinifera RepID=D7TBS7_VITVI (similar to)
Nbv5.1tr6211502	1376	28	36	9	779	653	252	0.87777	0.0163037	60S ribosomal protein L15 (probable)
Nbv5.1tr6256029	1128	38	53	10	928	789	510	0.877467	0.000302316	40S ribosomal protein S4 (probable)
Nbv5.1tr6395674	1124	53	51	16	1215	1087	473	0.877141	0.0059381	40S ribosomal protein S9-2 (probable)
Nbv5.1tr6277680	1027	9	9	2	181	140	121	0.877065	0.0446569	Splicing factor 3B subunit 4 (probable)
Nbv5.1tr6402691	1112	10	12	5	255	218	139	0.87698	0.0165549	F-box/LRR-repeat protein At3g03360 (probable)
Nbv5.1tr6231586	1202	13	13	5	219	209	236	0.876212	0.0470022	Predicted protein n=3 Tax=Populus trichocarpa RepID=B9I9L3_POPTR (probable)
Nbv5.1tr6322556	1455	26	29	6	419	429	424	0.875866	0.0167612	Thioredoxin reductase 2 (probable)
Nbv5.1tr6401150	1209	29	16	16	642	500	350	0.874237	0.0169546	Eukaryotic translation initiation factor 3 subunit G (probable)
Nbv5.1tr6349915	596	10	7	6	215	195	120	0.874011	0.032401	60S ribosomal protein L13a-1 (similar to)
Nbv5.1tr6219156	1857	18	15	7	326	271	281	0.870988	0.0194874	Dihydrolipoyllysine-residue succinyltransferase component of 2-oxoglutarate dehydrogenase complex 1, mitochondrial (probable)
Nbv5.1tr6428609	1266	52	55	11	1098	930	567	0.868634	0.000917267	40S ribosomal protein S4 (probable)
Nbv5.1tr6329926	1254	11	20	2	294	215	197	0.866906	0.0198452	Probable WRKY transcription factor 11 (probable)
Nbv5.1tr6295504	1804	26	44	6	703	548	393	0.866616	0.00140824	Nucleolar protein 56 (probable)
Nbv5.1tr6250619	2159	12	11	7	373	225	123	0.862552	0.0442853	F-box protein SKIP2 (probable)
Nbv5.1tr6401531	1906	23	24	8	501	407	310	0.862204	0.00156352	Amidophosphoribosyltransferase, chloroplastic (similar to)
Nbv5.1tr6243798	1279	10	8	5	265	152	116	0.860594	0.0482947	Serine/arginine-rich splicing factor RS2Z33 (probable)
Nbv5.1tr6427300	1369	58	103	26	1403	1259	1228	0.860184	0.00298028	40S ribosomal protein SA (probable)
Nbv5.1tr6220393	1416	59	116	16	1586	1279	1006	0.858848	0.00547487	Ubiquinone biosynthesis protein COQ4 homolog, mitochondrial (probable)
Nbv5.1tr6359065	1501	10	17	4	308	246	139	0.857334	0.0187459	50S ribosomal protein L25 (probable)
Nbv5.1tr6424182	801	11	11	3	269	197	103	0.856743	0.0434583	Pentatricopeptide repeat-containing protein At2g15690 (probable)
Nbv5.1tr6264298	1196	16	12	5	341	282	136	0.855093	0.0278655	50S ribosomal protein L25 (probable)
Nbv5.1tr6225728	1248	26	25	13	637	497	324	0.854943	0.00164548	Eukaryotic translation initiation factor 3 subunit G (probable)
Nbv5.1tr6323420	1826	43	52	20	1016	756	744	0.854293	0.00145099	Uncharacterized protein n=1 Tax=Glycine max RepID=I1JCN3_SOYBN (probable)
Nbv5.1tr6260927	3185	53	51	18	893	846	852	0.853586	0.0080547	Neutral alpha-glucosidase AB (probable)
Nbv5.1tr6315297	1641	13	31	4	478	351	213	0.853421	0.0126165	E3 ubiquitin-protein ligase ATL6 (probable)
Nbv5.1tr6205061	1952	10	16	12	368	328	188	0.852653	0.0166928	THO complex subunit 4 (probable)
Nbv5.1tr6243698	1161	127	205	29	2972	2788	1552	0.852143	0.0116543	60S ribosomal protein L7a-2 (probable)
Nbv5.1tr6396447	1271	32	24	15	612	544	444	0.851845	0.0057615	Putative mitochondrial 2-oxoglutarate/malate carrier protein (probable)
Nbv5.1tr6399413	1226	27	31	6	571	508	317	0.848992	0.00172871	40S ribosomal protein SA (probable)
Nbv5.1tr6207667	4592	131	164	43	3511	2641	1355	0.848534	0.00170203	ABC transporter B family member 4 (probable)
Nbv5.1tr6377181	1425	35	36	10	677	631	448	0.847583	0.000978683	Histone deacetylase HDT1 (probable)
Nbv5.1tr6207186	2603	218	312	74	5115	4497	3115	0.847173	0.000197955	Nucleolin 2 (probable)
Nbv5.1tr6297026	1648	49	46	12	926	817	574	0.844826	0.000760863	Histone deacetylase HDT1 (probable)
Nbv5.1tr6396708	1248	34	76	11	1080	852	576	0.841879	0.00513298	40S ribosomal protein S4 (probable)
Nbv5.1tr6406209	1499	61	51	21	929	894	973	0.832062	0.0205225	Probable WRKY transcription factor 11 (probable)
Nbv5.1tr6346674	1343	14	23	4	374	294	213	0.831098	0.00721001	Epoxide hydrolase 2 (probable)
Nbv5.1tr6424633	968	37	33	15	784	647	449	0.830388	0.000884459	40S ribosomal protein S2-4 (similar to)
Nbv5.1tr6335034	2604	20	20	4	310	263	314	0.828596	0.0453043	BTB/POZ domain-containing protein At3g09030 (probable)
Nbv5.1tr6267791	2014	25	23	5	428	399	297	0.827229	0.00608219	Amidophosphoribosyltransferase, chloroplastic (similar to)
Nbv5.1tr6398011	1337	44	77	11	1054	958	671	0.826573	0.00323638	40S ribosomal protein S3a (similar to)
Nbv5.1tr6265129	1254	7	19	6	262	218	195	0.822845	0.0278655	Putative uncharacterized protein n=1 Tax=Ricinus communis RepID=B9SH43_RICCO (probable)
Nbv5.1tr6345536	1459	51	91	13	1087	1067	875	0.8227	0.0105735	40S ribosomal protein SA (probable)
Nbv5.1tr6303852	1961	16	22	9	354	308	324	0.820725	0.0227806	Probable WRKY transcription factor 11 (probable)
Nbv5.1tr6228079	898	26	16	6	396	392	251	0.820496	0.0135132	Uncharacterized protein n=1 Tax=Glycine max RepID=I1L3K6_SOYBN (probable)
Nbv5.1tr6336351	1075	10	25	4	328	262	221	0.819883	0.0172471	Putative uncharacterized protein n=2 Tax=Vitis vinifera RepID=A5ANN1_VITVI (probable)
Nbv5.1tr6245061	1436	190	153	64	3903	3288	1928	0.817955	0.00361715	60S ribosomal protein L10 (probable)
Nbv5.1tr6279070	1975	44	53	18	853	833	720	0.817083	0.0031031	Uncharacterized protein n=1 Tax=Glycine max RepID=I1JCN3_SOYBN (probable)
Nbv5.1tr6423238	1773	156	232	54	3572	3054	2400	0.81331	0.000264943	Nucleolin 2 (probable)
Nbv5.1tr6233361	1108	30	41	5	737	551	313	0.813012	0.010656	60S ribosomal protein L18a (probable)
Nbv5.1tr6408064	1348	17	34	5	523	335	301	0.809481	0.0119078	not determined by homology or low homology during annotation
Nbv5.1tr6230172	3802	54	48	25	1174	946	688	0.807384	0.00114896	Valine--tRNA ligase (probable)
Nbv5.1tr6200384	1168	16	17	3	313	246	198	0.806351	0.0157608	3-ketodihydrosphingosine reductase (probable)
Nbv5.1tr6348019	942	71	93	17	1476	1282	927	0.804488	0.00108122	40S ribosomal protein S2-2 (similar to)
Nbv5.1tr6243344	1456	23	28	3	520	329	274	0.802161	0.0134201	External alternative NADH-ubiquinone oxidoreductase, mitochondrial (probable)
Nbv5.1tr6361887	4701	144	168	46	3493	2694	1492	0.802094	0.00122958	ABC transporter B family member 11 (probable)
Nbv5.1tr6364523	4171	34	39	9	784	601	368	0.800116	0.00255154	NF-X1-type zinc finger protein NFXL1 (probable)
Nbv5.1tr6233451	1474	17	10	7	278	249	203	0.799688	0.0306827	Probable tRNA threonylcarbamoyladenosine biosynthesis protein osgep (probable)
Nbv5.1tr6395450	1046	66	117	12	1597	1291	854	0.796899	0.0281785	60S ribosomal protein L5 (similar to)
Nbv5.1tr6265839	1481	27	11	9	476	350	235	0.794662	0.0420525	Protein SET (probable)
Nbv5.1tr6207721	1748	52	99	20	1484	1215	801	0.78914	0.00117107	Probable protein arginine N-methyltransferase 4.2 (probable)
Nbv5.1tr6348063	1553	19	21	5	348	361	227	0.788015	0.0129646	Protein disulfide-isomerase (similar to)
Nbv5.1tr6233160	2609	26	18	12	537	443	262	0.787097	0.0130661	Desumoylating isopeptidase 1 (probable)
Nbv5.1tr6258030	434	15	28	4	428	301	238	0.78126	0.0125698	60S ribosomal protein L5-2 (probable)
Nbv5.1tr6354262	850	67	89	19	1410	1340	820	0.779432	0.000930532	Nascent polypeptide-associated complex subunit alpha-like protein 2 (probable)
Nbv5.1tr6317682	1521	28	30	5	560	499	256	0.778458	0.0143064	60S ribosomal protein L8 (probable)
Nbv5.1tr6374117	1702	26	34	2	536	424	287	0.77758	0.0152718	Nucleolar protein 56 (probable)
Nbv5.1tr6370986	1159	30	26	13	648	555	303	0.777036	0.0084008	40S ribosomal protein S4 (probable)
Nbv5.1tr6356210	1009	11	18	5	291	202	203	0.776821	0.0347738	Prohibitin-1, mitochondrial (probable)
Nbv5.1tr6268092	2086	21	29	24	713	570	428	0.775644	0.0335848	T-complex protein 1 subunit theta (probable)
Nbv5.1tr6406369	3986	29	53	3	705	521	393	0.774413	0.0401271	NF-X1-type zinc finger protein NFXL1 (probable)
Nbv5.1tr6355239	1510	23	20	3	408	330	217	0.772719	0.0137923	Nucleolar and coiled-body phosphoprotein 1 (probable)
Nbv5.1tr6318782	1361	17	17	5	303	293	208	0.772524	0.0181858	Epoxide hydrolase 2 (probable)
Nbv5.1tr6205877	1183	43	27	12	720	605	418	0.770232	0.0117959	40S ribosomal protein S4 (probable)
Nbv5.1tr6395675	1194	30	33	10	655	624	277	0.769919	0.0163608	40S ribosomal protein S9-2 (probable)
Nbv5.1tr6203826	1940	17	34	8	512	367	323	0.769769	0.00863796	Catalytic, putative n=1 Tax=Ricinus communis RepID=B9STJ1_RICCO (probable)
Nbv5.1tr6248480	783	222	438	76	5464	4059	4139	0.768957	0.0360352	Eukaryotic translation initiation factor 6-2 (probable)
Nbv5.1tr6306658	1490	11	17	5	256	213	199	0.768181	0.03746	Putative uncharacterized protein n=1 Tax=Vitis vinifera RepID=D7TBS7_VITVI (similar to)
Nbv5.1tr6364528	4212	43	56	18	1173	904	443	0.767595	0.0080543	NF-X1-type zinc finger protein NFXL1 (probable)
Nbv5.1tr6349734	1486	23	23	6	430	330	299	0.766913	0.0127559	Serine acetyltransferase 3, mitochondrial (probable)
Nbv5.1tr6279551	1761	16	17	4	279	241	222	0.763435	0.034167	Protein argonaute 1B (probable)
Nbv5.1tr6348595	2976	32	25	11	715	569	227	0.761751	0.0494019	YTH domain family protein 2 (probable)
Nbv5.1tr6224755	1031	22	25	7	490	432	216	0.76158	0.0161753	60S ribosomal protein L10 (probable)
Nbv5.1tr6408063	1351	17	50	10	653	483	396	0.76113	0.015998	Putative uncharacterized protein n=2 Tax=Vitis vinifera RepID=A5BH42_VITVI (probable)
Nbv5.1tr6320012	1317	38	49	10	799	665	498	0.76106	0.00163685	40S ribosomal protein S2-2 (probable)
Nbv5.1tr6304856	908	44	54	10	961	737	501	0.759415	0.00230798	Ubiquinone biosynthesis protein COQ4 homolog, mitochondrial (probable)
Nbv5.1tr6402436	2884	28	30	8	632	449	298	0.757629	0.00628345	Scarecrow-like protein 14 (probable)
Nbv5.1tr6321987	1041	26	30	8	496	426	364	0.754839	0.00829023	Serine/arginine-rich splicing factor 2 (probable)
Nbv5.1tr6203533	1418	18	28	4	462	393	172	0.753595	0.0449606	Uncharacterized protein At2g39795, mitochondrial (probable)
Nbv5.1tr6245796	1266	40	43	9	798	711	375	0.74972	0.00949268	40S ribosomal protein S4 (probable)
Nbv5.1tr6200648	1475	24	42	7	604	515	346	0.748328	0.00480432	Nucleolar and coiled-body phosphoprotein 1 (probable)
Nbv5.1tr6380402	2484	51	59	22	1379	915	535	0.744686	0.00700708	External alternative NADH-ubiquinone oxidoreductase, mitochondrial (probable)
Nbv5.1tr6255876	1240	16	30	4	424	304	261	0.744103	0.0189726	ABC transporter B family member 27 (similar to)
Nbv5.1tr6236110	1084	31	54	12	871	713	395	0.743284	0.00647669	60S ribosomal protein L18a (probable)
Nbv5.1tr6236025	1086	123	100	35	2201	1907	1213	0.741482	0.00608219	40S ribosomal protein S3-1 (probable)
Nbv5.1tr6382704	2861	21	20	13	504	382	259	0.739284	0.012445	Scarecrow-like protein 14 (probable)
Nbv5.1tr6236483	964	39	30	18	828	689	377	0.738565	0.0173205	40S ribosomal protein S9-2 (probable)
Nbv5.1tr6426665	1292	137	163	41	2875	2553	1432	0.737808	0.00190388	60S ribosomal protein L7a-1 (probable)
Nbv5.1tr6245062	1327	67	72	32	1514	1212	848	0.736359	0.000574732	60S ribosomal protein L10 (probable)
Nbv5.1tr6260383	1011	21	25	7	475	390	226	0.735373	0.0123218	60S ribosomal protein L8 (probable)
Nbv5.1tr6353423	935	24	22	4	365	355	266	0.734999	0.0227806	40S ribosomal protein SA (probable)
Nbv5.1tr6258927	1036	9	20	6	286	248	173	0.734372	0.0279826	Serine/threonine-protein phosphatase PP2A catalytic subunit (putative)
Nbv5.1tr6227751	1772	25	53	10	800	537	410	0.733075	0.0100298	E3 ubiquitin-protein ligase ATL6 (probable)
Nbv5.1tr6398010	1337	47	84	11	1074	853	721	0.732362	0.0178152	40S ribosomal protein S3a (similar to)
Nbv5.1tr6294026	717	15	16	11	350	302	218	0.731529	0.0210955	GTP-binding nuclear protein Ran-A1 (probable)
Nbv5.1tr6264639	1209	33	24	17	616	534	410	0.729146	0.0188054	Eukaryotic translation initiation factor 3 subunit G (probable)
Nbv5.1tr6375886	1205	21	12	3	297	259	173	0.729039	0.0438508	20 kDa chaperonin, chloroplastic (probable)
Nbv5.1tr6387832	1459	45	82	18	1162	931	739	0.728035	0.00231464	Syntaxin-121 (probable)
Nbv5.1tr6378942	1312	22	23	5	384	374	240	0.726536	0.0159199	40S ribosomal protein SA (probable)
Nbv5.1tr6203369	2078	27	32	20	702	588	383	0.726135	0.00865207	ATP synthase subunit-like protein n=1 Tax=Medicago truncatula RepID=G7L832_MEDTR (probable)
Nbv5.1tr6326499	1353	20	28	10	476	375	309	0.71982	0.00911174	Eukaryotic translation initiation factor 5 (probable)
Nbv5.1tr6243515	1483	19	28	9	450	380	287	0.717964	0.00862295	Putative uncharacterized protein n=1 Tax=Vitis vinifera RepID=F6H0M7_VITVI (probable)
Nbv5.1tr6339859	1072	22	33	7	438	348	384	0.717807	0.0393059	Serine/threonine-protein kinase OXI1 (probable)
Nbv5.1tr6296575	1368	18	20	12	413	316	287	0.715504	0.0245792	Serine acetyltransferase 3, mitochondrial (probable)
Nbv5.1tr6358661	1476	10	24	5	328	246	194	0.711797	0.0315175	60S ribosomal protein L4-1 (probable)
Nbv5.1tr6378940	845	18	23	2	337	296	205	0.711113	0.0273799	40S ribosomal protein SA (probable)
Nbv5.1tr6206310	2467	47	71	18	1278	936	527	0.707488	0.00747898	ABC transporter B family member 25 (probable)
Nbv5.1tr6218845	2040	21	25	17	664	427	275	0.70601	0.0366549	Pyruvate kinase, cytosolic isozyme (probable)
Nbv5.1tr6358660	1477	17	26	3	384	298	217	0.705812	0.0222045	60S ribosomal protein L4-1 (similar to)
Nbv5.1tr6260784	818	38	61	10	906	723	477	0.699844	0.00647437	Ubiquinone biosynthesis protein COQ4 homolog, mitochondrial (probable)
Nbv5.1tr6200664	842	13	24	2	316	276	163	0.697073	0.048191	60S ribosomal protein L8 (probable)
Nbv5.1tr6367559	1453	24	30	3	443	318	306	0.695638	0.0406944	ABC transporter B family member 27 (probable)
Nbv5.1tr6349112	1816	21	28	11	470	360	340	0.69017	0.0209756	Splicing factor 3B subunit 4 (probable)
Nbv5.1tr6374118	1702	32	37	5	575	482	355	0.687857	0.0131853	Nucleolar protein 56 (probable)
Nbv5.1tr6220254	1587	28	33	15	518	454	495	0.687381	0.0471475	Probable WRKY transcription factor 11 (probable)
Nbv5.1tr6336360	1459	34	56	17	844	659	565	0.686676	0.00532387	Syntaxin-121 (probable)
Nbv5.1tr6367561	1366	20	29	6	445	287	306	0.680102	0.0422551	ABC transporter B family member 27 (similar to)
Nbv5.1tr6397942	904	21	29	2	381	343	247	0.676304	0.0362068	Histone deacetylase HDT1 (probable)
Nbv5.1tr6348394	1394	35	71	13	990	765	497	0.670485	0.0131407	60S ribosomal protein L5 (probable)
Nbv5.1tr6256200	1740	19	29	5	385	356	259	0.667603	0.0244719	Apyrase (probable)
Nbv5.1tr6261713	2417	21	31	2	435	346	231	0.663948	0.0385159	NF-X1-type zinc finger protein NFXL1 (similar to)
Nbv5.1tr6326498	1349	33	28	4	552	386	296	0.661825	0.0387403	Eukaryotic translation initiation factor 5 (probable)
Nbv5.1tr6207785	1593	25	54	14	770	554	446	0.661591	0.012525	Golgin subfamily B member 1 (probable)
Nbv5.1tr6347298	2394	29	49	9	547	538	476	0.657902	0.0396845	RuBisCO large subunit-binding protein subunit beta, chloroplastic (probable)
Nbv5.1tr6386117	1683	43	57	24	956	713	716	0.657589	0.0179774	Sulfite reductase 1 [ferredoxin], chloroplastic (similar to)
Nbv5.1tr6408065	1351	28	65	13	856	569	525	0.656165	0.0315838	Putative uncharacterized protein n=2 Tax=Vitis vinifera RepID=A5BH42_VITVI (probable)
Nbv5.1tr6324181	3259	29	39	8	652	553	261	0.651483	0.0419899	DNA-directed RNA polymerase I subunit rpa1 (probable)
Nbv5.1tr6294270	1351	17	22	4	348	283	189	0.650451	0.0355582	Epoxide hydrolase 2 (probable)
Nbv5.1tr6380171	2140	33	53	8	794	596	372	0.648545	0.0221717	Eukaryotic translation initiation factor 5 (probable)
Nbv5.1tr6262760	1715	44	61	16	971	709	598	0.648347	0.00582396	Eukaryotic translation initiation factor 5 (probable)
Nbv5.1tr6230144	1418	52	63	13	1038	915	469	0.643805	0.0235707	60S ribosomal protein L7-4 (probable)
Nbv5.1tr6293869	1133	44	44	14	682	597	595	0.643805	0.0396749	Cell-growth defect factor 1 n=1 Tax=Nicotiana benthamiana RepID=G5DBJ0_NICBE (probable)
Nbv5.1tr6224677	3108	74	121	25	1597	1495	946	0.642964	0.00648155	Alpha-1,4-glucan-protein synthase [UDP-forming] 2 (probable)
Nbv5.1tr6326497	1356	27	28	7	495	399	283	0.640901	0.0166058	Eukaryotic translation initiation factor 5 (probable)
Nbv5.1tr6260866	1588	14	24	7	346	281	219	0.636261	0.0359616	60S ribosomal protein L4 (probable)
Nbv5.1tr6383866	1503	23	42	5	515	457	304	0.633551	0.0307246	Uncharacterized protein n=2 Tax=Glycine max RepID=I1LVL0_SOYBN (probable)
Nbv5.1tr6320013	1571	34	48	10	687	597	415	0.623552	0.0101925	40S ribosomal protein S2-2 (probable)
Nbv5.1tr6261951	1139	28	31	3	478	393	266	0.623377	0.0387403	60S ribosomal protein L4-1 (similar to)
Nbv5.1tr6394652	917	70	59	34	1401	1168	711	0.622784	0.0260776	60S ribosomal protein L17-1 (probable)
Nbv5.1tr6406372	3986	32	64	11	843	683	421	0.614926	0.0274755	NF-X1-type zinc finger protein NFXL1 (probable)
Nbv5.1tr6245223	1280	96	130	27	1882	1774	928	0.609242	0.023091	60S ribosomal protein L7a-1 (probable)
Nbv5.1tr6350910	1494	21	24	8	431	321	236	0.60102	0.0335149	Gamma carbonic anhydrase 2, mitochondrial (probable)
Nbv5.1tr6280898	2259	43	45	9	795	642	348	0.593105	0.0480321	Eukaryotic translation initiation factor 5 (probable)
Nbv5.1tr6225366	2210	62	71	26	1101	906	868	0.591395	0.0257936	Uncharacterized protein n=1 Tax=Glycine max RepID=I1J8S3_SOYBN (probable)
Nbv5.1tr6205750	1371	77	114	26	1731	1384	819	0.585821	0.0124009	60S ribosomal protein L5 (probable)
Nbv5.1tr6225497	975	43	73	19	1056	823	572	0.581932	0.00865732	40S ribosomal protein S6 (probable)
Nbv5.1tr6345535	1746	40	66	18	821	738	626	0.58047	0.025663	40S ribosomal protein SA (probable)
Nbv5.1tr6374115	1702	33	40	5	585	455	339	0.577809	0.0405516	Nucleolar protein 56 (probable)
Nbv5.1tr6380613	1167	42	47	19	773	701	502	0.577228	0.0146547	Serine/arginine-rich splicing factor 2 (probable)
Nbv5.1tr6269614	1139	225	216	86	4109	3500	2258	0.575727	0.0139119	40S ribosomal protein S5-2 (probable)
Nbv5.1tr6402755	1770	25	37	9	511	401	347	0.573002	0.0373432	60S ribosomal protein L4 (probable)
Nbv5.1tr6345822	1499	44	65	20	966	879	506	0.568265	0.0153999	40S ribosomal protein S4 (probable)
Nbv5.1tr6236757	1611	25	31	11	502	417	292	0.560238	0.0286697	Mitochondrial nicotinamide adenine dinucleotide transporter 1 (probable)
Nbv5.1tr6406368	3986	40	67	14	925	680	524	0.559374	0.0209565	NF-X1-type zinc finger protein NFXL1 (probable)
Nbv5.1tr6374478	1221	65	67	27	1220	1037	584	0.49938	0.0429242	40S ribosomal protein S9-2 (probable)
Nbv5.1tr6272335	3631	98	118	27	1647	1416	995	0.494198	0.027707	40S ribosomal protein S2-2 (probable)
Nbv5.1tr6233385	1327	48	60	15	926	722	450	0.478732	0.0471475	60S ribosomal protein L5 (probable)
Nbv5.1tr6387833	1310	51	64	20	947	772	550	0.46159	0.0293721	Syntaxin-121 (probable)
Nbv5.1tr6372883	1512	78	151	39	960	833	541	-0.460887	0.043516	Elongation factor 1-gamma 2 (similar to)
Nbv5.1tr6206132	4747	87	114	36	840	721	525	-0.462951	0.0152207	Stromal 70 kDa heat shock-related protein, chloroplastic (probable)
Nbv5.1tr6245583	1460	94	97	38	899	703	465	-0.473458	0.0269739	14-3-3-like protein 16R (probable)
Nbv5.1tr6306957	4478	189	280	80	1800	1439	1330	-0.499079	0.0275257	Pentatricopeptide repeat-containing protein At5g27460 (probable)
Nbv5.1tr6265285	1154	39	62	15	387	334	248	-0.517172	0.027388	GTP-binding protein SAR1A (probable)
Nbv5.1tr6224756	1030	32	43	12	329	245	169	-0.521426	0.0365928	60S ribosomal protein L10 (probable)
Nbv5.1tr6393633	1204	29	55	15	329	294	204	-0.527974	0.0335805	Actin-97 (similar to)
Nbv5.1tr6345425	1098	120	141	30	950	920	487	-0.547925	0.0473849	Elongation factor 1-delta 1 (probable)
Nbv5.1tr6379507	1342	30	48	15	299	247	216	-0.548021	0.0376584	14-3-3-like protein A (probable)
Nbv5.1tr6236033	1117	25	28	12	220	182	141	-0.554815	0.0457134	Putative uncharacterized protein n=2 Tax=Vitis vinifera RepID=A5BJ31_VITVI (probable)
Nbv5.1tr6262608	1571	54	92	29	534	431	438	-0.558593	0.0460141	Enolase (probable)
Nbv5.1tr6399558	1391	32	36	7	253	211	147	-0.564079	0.0373219	Prostaglandin E synthase 2 (probable)
Nbv5.1tr6375821	1399	38	45	18	353	259	225	-0.565722	0.0234212	Uncharacterized protein At3g15000, mitochondrial (probable)
Nbv5.1tr6332645	2407	84	96	32	782	657	348	-0.570746	0.0175354	EDS1-like protein n=2 Tax=Nicotiana RepID=Q8S3U2_NICBE (probable)
Nbv5.1tr6233229	1760	32	43	18	296	264	205	-0.571608	0.023823	Actin-97 (probable)
Nbv5.1tr6345606	1178	26	55	18	343	269	200	-0.57283	0.0243882	GTP-binding protein SAR1A (probable)
Nbv5.1tr6419761	713	39	36	11	310	246	157	-0.57378	0.0303986	Putative uncharacterized protein n=2 Tax=Vitis vinifera RepID=A5AW88_VITVI (probable)
Nbv5.1tr6273243	2708	65	107	33	603	649	405	-0.576016	0.0153654	Heat shock cognate protein 80 (probable)
Nbv5.1tr6273242	2371	113	218	38	1098	973	715	-0.576781	0.0409698	Heat shock cognate protein 80 (probable)
Nbv5.1tr6406472	1623	26	43	17	300	224	183	-0.579286	0.0244719	Protein ELC (probable)
Nbv5.1tr6305351	1489	20	38	13	272	192	126	-0.581278	0.0427669	Uncharacterized protein At3g27210 (probable)
Nbv5.1tr6265735	770	16	28	10	179	150	110	-0.586239	0.0490199	Transcription initiation factor TFIID subunit 9 (probable)
Nbv5.1tr6246549	1825	51	72	36	551	388	392	-0.589122	0.0441866	3-ketoacyl-CoA thiolase 2, peroxisomal (probable)
Nbv5.1tr6371415	1283	29	24	16	233	199	144	-0.601086	0.0450716	Putative uncharacterized protein n=2 Tax=Vitis vinifera RepID=A5BJ31_VITVI (probable)
Nbv5.1tr6230670	2835	168	174	90	1716	1229	822	-0.601122	0.0191082	Sulfite reductase 1 [ferredoxin], chloroplastic (probable)
Nbv5.1tr6233742	1836	69	142	28	769	696	383	-0.603922	0.0308954	Mitochondrial substrate carrier family protein B (probable)
Nbv5.1tr6394558	1937	36	66	15	321	297	269	-0.604307	0.0388346	Root phototropism protein 2 (probable)
Nbv5.1tr6263289	1520	197	265	71	1698	1663	872	-0.604819	0.00813845	Cysteine proteinase 3 (probable)
Nbv5.1tr6256683	1624	25	48	15	283	234	182	-0.605906	0.0179423	SEC14-like protein 1 (probable)
Nbv5.1tr6393077	1749	40	47	30	388	364	244	-0.606973	0.0367379	5'-adenylylsulfate reductase 1, chloroplastic (probable)
Nbv5.1tr6273861	312	25	47	6	226	212	152	-0.611437	0.0479309	Elongation factor 1-alpha (probable)
Nbv5.1tr6273240	2722	110	155	35	837	843	596	-0.614127	0.00914895	Heat shock cognate protein 80 (probable)
Nbv5.1tr6262370	1311	30	28	17	245	222	150	-0.615669	0.0301231	Putative uncharacterized protein n=2 Tax=Vitis vinifera RepID=A5BJ31_VITVI (probable)
Nbv5.1tr6213074	1652	24	54	16	311	233	195	-0.615812	0.0238097	Maspardin (probable)
Nbv5.1tr6236272	1701	91	149	42	982	811	454	-0.624698	0.0052903	Polyadenylate-binding protein RBP45B (probable)
Nbv5.1tr6229737	1624	35	52	19	334	333	182	-0.628094	0.0142007	Ring finger protein 26 (probable)
Nbv5.1tr6233170	2395	153	218	47	1311	1116	739	-0.633007	0.00387459	Heat shock cognate protein 80 (probable)
Nbv5.1tr6202587	1447	23	45	16	296	202	166	-0.636893	0.0188347	Cyclin-C1-2 (probable)
Nbv5.1tr6205165	2100	42	85	18	497	401	222	-0.639884	0.0211932	BZIP transcription factor family protein 2 n=1 Tax=Camellia sinensis RepID=I7FFS1_CAMSI (probable)
Nbv5.1tr6347877	1364	30	48	10	305	228	151	-0.641448	0.0135474	EID1-like F-box protein 2 (probable)
Nbv5.1tr6394474	1574	70	87	29	671	503	310	-0.644632	0.00327728	ERI1 exoribonuclease 2 (probable)
Nbv5.1tr6268039	1730	26	55	24	415	293	163	-0.650701	0.0457965	Putative casein kinase II subunit beta-4 (probable)
Nbv5.1tr6322333	1561	51	66	31	463	362	342	-0.651233	0.0144956	NADP-dependent D-sorbitol-6-phosphate dehydrogenase (probable)
Nbv5.1tr6265433	1519	41	60	13	347	319	204	-0.651247	0.00636583	Spermidine synthase (probable)
Nbv5.1tr6203763	1421	44	73	28	483	387	272	-0.652853	0.00312879	Probable calcium-binding protein CML36 (probable)
Nbv5.1tr6315408	1245	28	47	12	276	220	170	-0.653409	0.00884679	Glutamate decarboxylase 1 (similar to)
Nbv5.1tr6205543	2046	258	310	140	2695	1997	1213	-0.655184	0.00733323	Enolase (probable)
Nbv5.1tr6214142	365	17	27	11	168	132	123	-0.657311	0.0387403	not determined by homology or low homology during annotation
Nbv5.1tr6273864	1279	125	215	31	1104	959	577	-0.659994	0.0388346	Elongation factor 1-alpha (probable)
Nbv5.1tr6224765	873	47	75	18	414	382	259	-0.664754	0.00333196	60S ribosomal protein L9-1 (probable)
Nbv5.1tr6262486	1626	30	45	17	326	267	138	-0.668126	0.0162672	Translocon at the outer membrane of chloroplasts 64 (similar to)
Nbv5.1tr6259522	1002	55	53	22	354	314	314	-0.670512	0.0265659	Enolase (similar to)
Nbv5.1tr6224725	1232	86	127	31	763	717	370	-0.672547	0.0054853	Elongation factor 1-delta 1 (probable)
Nbv5.1tr6319264	940	20	30	8	189	147	106	-0.675478	0.0180613	ERI1 exoribonuclease 2 (probable)
Nbv5.1tr6235993	2396	297	549	89	2553	2233	1647	-0.678376	0.0375406	Elongation factor 1-alpha (probable)
Nbv5.1tr6392310	1033	21	30	14	250	149	116	-0.678542	0.028008	Putative F-box protein At1g53550 (probable)
Nbv5.1tr6239797	1094	140	209	56	1185	1008	799	-0.679692	0.000536251	60S ribosomal protein L10 (probable)
Nbv5.1tr6243586	992	46	36	19	346	308	159	-0.681484	0.0246352	40S ribosomal protein S3-3 (probable)
Nbv5.1tr6264520	1278	67	154	41	848	804	353	-0.682128	0.0346116	Elongation factor 1-beta (probable)
Nbv5.1tr6227393	483	12	23	9	154	108	78	-0.682621	0.0417028	not determined by homology or low homology during annotation
Nbv5.1tr6224845	1360	44	47	32	421	350	237	-0.687516	0.0191082	Putative uncharacterized protein n=1 Tax=Ricinus communis RepID=B9RW19_RICCO (probable)
Nbv5.1tr6261968	1198	59	87	22	551	498	229	-0.690106	0.0128152	Elongation factor 2 (probable)
Nbv5.1tr6215137	1369	42	44	15	409	245	144	-0.6918	0.0266884	1-aminocyclopropane-1-carboxylate oxidase homolog (probable)
Nbv5.1tr6311598	2168	54	77	24	581	417	210	-0.697697	0.0130661	DEAD-box ATP-dependent RNA helicase 51 (probable)
Nbv5.1tr6423332	686	28	56	24	405	298	160	-0.698349	0.025663	60S ribosomal protein L10 (similar to)
Nbv5.1tr6352349	941	69	98	17	607	516	227	-0.699783	0.0347385	60S ribosomal protein L10a-1 (probable)
Nbv5.1tr6411550	381	43	50	30	351	314	292	-0.701554	0.0260557	60S ribosomal protein L10 (probable)
Nbv5.1tr6327626	1623	35	60	23	384	330	191	-0.705148	0.00440946	Ring finger protein 26 (probable)
Nbv5.1tr6264061	1651	28	43	15	300	233	128	-0.70601	0.0100624	Uncharacterized protein At3g27210 (probable)
Nbv5.1tr6350713	1235	32	33	12	220	198	154	-0.708237	0.00840019	14-3-3-like protein A (probable)
Nbv5.1tr6213522	1073	107	93	30	634	544	492	-0.708703	0.012807	High-affinity nitrate transporter 3.2 (probable)
Nbv5.1tr6257815	996	16	34	7	173	166	82	-0.711425	0.0361541	Mitochondrial import receptor subunit TOM20 (probable)
Nbv5.1tr6213071	1190	38	36	20	316	216	192	-0.712072	0.0110376	Uncharacterized protein At3g15000, mitochondrial (probable)
Nbv5.1tr6204281	830	53	67	10	382	351	196	-0.718886	0.0134067	40S ribosomal protein S11 (probable)
Nbv5.1tr6354594	1117	267	411	93	2338	2096	1114	-0.7202	0.00413934	Cysteine proteinase 3 (similar to)
Nbv5.1tr6370941	2885	161	257	57	1343	1122	872	-0.722717	0.000977421	Elongation factor 1-alpha (probable)
Nbv5.1tr6219872	1025	28	58	9	262	244	164	-0.722927	0.0122709	Putative uncharacterized protein n=1 Tax=Solanum tuberosum RepID=Q3HRW4_SOLTU (probable)
Nbv5.1tr6431525	2429	128	231	50	1177	1044	677	-0.723197	0.00165138	Heat shock cognate protein 80 (probable)
Nbv5.1tr6345711	1079	47	66	21	427	365	210	-0.72519	0.00149511	60S ribosomal protein L13a-4 (probable)
Nbv5.1tr6393177	1486	45	79	35	449	361	371	-0.729456	0.018685	Enolase (similar to)
Nbv5.1tr6371234	1005	23	33	7	188	159	111	-0.729501	0.00912717	60S ribosomal protein L8 (probable)
Nbv5.1tr6380086	987	23	43	26	285	219	211	-0.729784	0.0410267	26S proteasome non-ATPase regulatory subunit 14 (similar to)
Nbv5.1tr6256959	1062	67	134	37	705	553	448	-0.735078	0.00164994	Ubiquitin-conjugating enzyme E2 34 (probable)
Nbv5.1tr6220704	2234	55	76	12	351	352	271	-0.736065	0.0120982	Putative uncharacterized protein n=1 Tax=Ricinus communis RepID=B9SCE7_RICCO (probable)
Nbv5.1tr6394435	2488	72	69	27	548	351	340	-0.740739	0.00501528	S-adenosylmethionine synthase 2 (probable)
Nbv5.1tr6254516	1025	21	34	9	203	187	83	-0.743388	0.0242889	Mitochondrial import receptor subunit TOM20 (probable)
Nbv5.1tr6240871	2544	654	786	199	5045	3614	2826	-0.749915	0.00683391	Uncharacterized isomerase BH0283 (probable)
Nbv5.1tr6266554	795	37	39	12	299	235	120	-0.75369	0.00965354	40S ribosomal protein S14-2 (probable)
Nbv5.1tr6205016	1107	25	38	10	213	188	124	-0.754087	0.00393995	60S ribosomal protein L7-1 (probable)
Nbv5.1tr6421075	1456	402	557	155	3382	2919	1700	-0.754745	0.000499819	Elongation factor 1-delta 1 (probable)
Nbv5.1tr6228380	1311	139	142	67	1140	927	589	-0.754752	0.00078582	Glucan endo-1,3-beta-glucosidase, acidic isoform GL161 (probable)
Nbv5.1tr6233356	1848	113	107	74	983	869	535	-0.755655	0.0176053	Protein disulfide-isomerase (probable)
Nbv5.1tr6400106	4786	189	180	65	1573	1257	495	-0.756988	0.0257811	Protein KIAA0664 homolog (probable)
Nbv5.1tr6259508	1350	471	689	142	3579	3021	2186	-0.757229	0.00727246	Elongation factor 1-alpha (similar to)
Nbv5.1tr6225429	1682	47	68	24	432	290	279	-0.757409	0.00224852	Ethylene-responsive transcription factor 3 (probable)
Nbv5.1tr6236076	811	33	42	5	246	213	104	-0.757617	0.0269253	40S ribosomal protein S23 (probable)
Nbv5.1tr6293456	1122	19	61	10	278	220	125	-0.760642	0.036791	Proteasome subunit alpha type-5 (probable)
Nbv5.1tr6322250	1855	61	132	28	653	639	266	-0.763231	0.021226	60S ribosomal protein L10a-1 (probable)
Nbv5.1tr6424158	799	64	61	33	623	435	204	-0.763259	0.0234472	40S ribosomal protein S19-3 (probable)
Nbv5.1tr6374132	1008	27	28	12	162	169	144	-0.764511	0.0174548	Calreticulin (similar to)
Nbv5.1tr6395236	1052	22	47	22	241	269	162	-0.765704	0.017232	Protein TIC 20-I, chloroplastic (similar to)
Nbv5.1tr6345607	1178	27	26	13	214	169	106	-0.765918	0.00706069	GTP-binding protein SAR1A (probable)
Nbv5.1tr6268921	1743	58	84	34	484	472	320	-0.766746	0.000630011	ADP,ATP carrier protein, mitochondrial (probable)
Nbv5.1tr6229770	1497	62	70	33	496	391	322	-0.768167	0.000908334	R3H domain-containing protein 2 (probable)
Nbv5.1tr6393223	1814	52	42	26	408	319	195	-0.771484	0.00801467	Eukaryotic initiation factor 4A-3 (probable)
Nbv5.1tr6267653	3019	67	61	41	585	495	265	-0.773251	0.0146976	Long chain acyl-CoA synthetase 8 (probable)
Nbv5.1tr6319942	808	56	92	16	502	465	177	-0.773444	0.0299976	60S ribosomal protein L28-1 (probable)
Nbv5.1tr6267021	1463	43	49	28	448	320	171	-0.774326	0.0122621	p21-activated protein kinase-interacting protein 1-like (probable)
Nbv5.1tr6262234	1323	75	57	44	532	471	368	-0.779122	0.0222802	3-isopropylmalate dehydrogenase, chloroplastic (probable)
Nbv5.1tr6418401	443	14	36	7	154	147	93	-0.779365	0.0177198	Polyadenylate-binding protein 2 (probable)
Nbv5.1tr6233865	1004	74	99	50	696	613	372	-0.782019	0.00146295	Predicted protein n=1 Tax=Populus trichocarpa RepID=B9HHG2_POPTR (probable)
Nbv5.1tr6431997	874	108	224	55	1126	992	573	-0.783043	0.00184064	Elongation factor 1-alpha (probable)
Nbv5.1tr6393965	1630	61	75	29	468	405	300	-0.787837	0.00015933	ADP,ATP carrier protein, mitochondrial (probable)
Nbv5.1tr6353209	2265	57	110	18	580	400	270	-0.790533	0.00608219	Putative E3 ubiquitin-protein ligase XBAT35 (probable)
Nbv5.1tr6322557	1305	16	52	13	201	202	146	-0.791067	0.020946	3-oxoacyl-[acyl-carrier-protein] reductase, chloroplastic (probable)
Nbv5.1tr6273241	2357	96	186	36	867	732	520	-0.791108	0.0015615	Heat shock cognate protein 80 (probable)
Nbv5.1tr6394585	1535	43	50	10	338	234	152	-0.791753	0.00357026	Polyadenylate-binding protein RBP45 (probable)
Nbv5.1tr6348159	1900	75	75	37	518	400	418	-0.794607	0.00647437	3-ketoacyl-CoA thiolase 2, peroxisomal (probable)
Nbv5.1tr6293161	1596	23	76	11	318	257	151	-0.797333	0.0339759	DEAD-box ATP-dependent RNA helicase 56 sp|Q56XG6.3|RH15_ARATH DEAD-box ATP-dependent RNA helicase 15 (probable)
Nbv5.1tr6216656	2647	68	76	19	514	369	258	-0.797832	0.000568524	Subtilisin-like protease (probable)
Nbv5.1tr6404342	918	18	27	16	198	133	114	-0.79808	0.011609	not determined by homology or low homology during annotation
Nbv5.1tr6422625	999	25	42	6	219	197	85	-0.803106	0.0245181	Mitochondrial import receptor subunit TOM20 (probable)
Nbv5.1tr6348826	1497	59	85	24	473	398	291	-0.803507	7.50498e-05	R3H domain-containing protein 2 (probable)
Nbv5.1tr6254517	1019	14	30	8	178	129	64	-0.804774	0.0268079	Mitochondrial import receptor subunit TOM20 (probable)
Nbv5.1tr6248799	470	21	33	11	238	130	98	-0.807916	0.0125188	Alternative oxidase 1, mitochondrial (probable)
Nbv5.1tr6403979	1107	27	58	14	283	207	181	-0.808976	0.00292938	Coatomer subunit zeta-2 (probable)
Nbv5.1tr6204382	1554	44	48	16	334	254	173	-0.809507	0.00048124	Ubiquitin-like domain-containing CTD phosphatase (probable)
Nbv5.1tr6350263	630	17	29	5	159	116	77	-0.809527	0.0124009	Predicted protein (Fragment) n=1 Tax=Nicotiana tabacum RepID=D0VEA7_TOBAC (probable)
Nbv5.1tr6326410	1187	58	107	43	681	450	360	-0.818783	0.00144518	26S proteasome non-ATPase regulatory subunit 14 (probable)
Nbv5.1tr6272899	3634	85	75	45	735	581	272	-0.819176	0.0133163	Ubiquitin-activating enzyme E1 1 (probable)
Nbv5.1tr6300758	1273	38	78	28	442	280	276	-0.8233	0.00412024	Alternative oxidase 2, mitochondrial (probable)
Nbv5.1tr6260314	859	22	20	14	164	133	103	-0.823995	0.00911081	Putative uncharacterized protein n=1 Tax=Ricinus communis RepID=B9RW19_RICCO (probable)
Nbv5.1tr6244154	1784	549	1092	187	5203	3883	2555	-0.826418	0.0239802	Zinc finger A20 and AN1 domain-containing stress-associated protein 8 (probable)
Nbv5.1tr6264471	833	182	444	69	1968	1619	843	-0.828154	0.0233965	60S ribosomal protein L18a (probable)
Nbv5.1tr6394481	609	28	38	9	205	171	131	-0.829963	0.00151764	Elongation factor 1-beta 2 (probable)
Nbv5.1tr6394419	1389	51	52	40	421	393	273	-0.830947	0.0130919	Cysteine synthase, chloroplastic/chromoplastic (similar to)
Nbv5.1tr6395018	765	21	24	4	157	122	59	-0.831442	0.0252387	40S ribosomal protein S11 (probable)
Nbv5.1tr6233337	745	37	51	18	284	259	181	-0.836457	0.000282769	not determined by homology or low homology during annotation
Nbv5.1tr6226091	1275	46	83	13	431	346	164	-0.838172	0.0104295	Protein DCL, chloroplastic (probable)
Nbv5.1tr6403153	1115	23	52	9	249	200	112	-0.840032	0.00679079	Mediator of RNA polymerase II transcription subunit 10b (probable)
Nbv5.1tr6233151	2624	181	267	71	1393	1156	886	-0.842982	4.45625e-06	Elongation factor 1-alpha (probable)
Nbv5.1tr6199876	1059	42	106	9	386	338	217	-0.84541	0.0389362	Putative uncharacterized protein n=1 Tax=Solanum tuberosum RepID=Q3HRW4_SOLTU (probable)
Nbv5.1tr6236753	1929	111	173	58	962	852	531	-0.846403	8.60145e-06	Cysteine proteinase RD21a (probable)
Nbv5.1tr6374999	643	25	22	20	225	162	115	-0.847548	0.0166873	14-3-3-like protein C (probable)
Nbv5.1tr6370967	1915	45	61	18	309	328	196	-0.848191	0.000479128	Elongation factor 2 (similar to)
Nbv5.1tr6244635	1268	45	51	32	343	346	230	-0.849528	0.0033823	Basic endochitinase (probable)
Nbv5.1tr6205417	2083	35	75	19	400	287	184	-0.852456	0.00125901	Nucleolar GTP-binding protein 2 (probable)
Nbv5.1tr6399205	2297	114	217	55	1034	808	669	-0.855132	0.000171076	Probable E3 ubiquitin-protein ligase XBOS34 (probable)
Nbv5.1tr6393142	1177	37	46	31	363	311	174	-0.855803	0.00673429	GTP-binding protein SAR1A (probable)
Nbv5.1tr6223925	1543	58	65	19	446	292	225	-0.856886	0.000295981	Uncharacterized protein DDB_G0292642 (probable)
Nbv5.1tr6404144	891	31	67	8	293	263	121	-0.857467	0.0188054	RNA-binding protein pno1 (probable)
Nbv5.1tr6231032	1810	51	91	15	424	311	263	-0.858416	0.00146516	JOKA2 n=2 Tax=Nicotiana RepID=F8RP79_TOBAC (similar to)
Nbv5.1tr6413029	1083	212	340	73	1776	1255	985	-0.858531	0.000198929	Elongation factor 1-alpha (probable)
Nbv5.1tr6317558	929	28	31	11	200	141	129	-0.859157	0.00226049	Zinc finger CCCH domain-containing protein 49 (probable)
Nbv5.1tr6293160	1596	46	53	13	335	249	169	-0.859969	0.000309839	DEAD-box ATP-dependent RNA helicase 56 sp|Q56XG6.3|RH15_ARATH DEAD-box ATP-dependent RNA helicase 15 (probable)
Nbv5.1tr6432000	795	184	316	58	1454	1242	816	-0.860718	0.000952538	Elongation factor 1-alpha (similar to)
Nbv5.1tr6398411	1287	27	43	14	236	184	143	-0.861571	0.000499819	Ribonuclease 2 (probable)
Nbv5.1tr6393732	925	49	80	33	469	428	232	-0.863197	0.000576656	60S ribosomal protein L23 (probable)
Nbv5.1tr6388943	1920	76	74	23	563	437	201	-0.86337	0.00478587	60S ribosomal export protein NMD3 (probable)
Nbv5.1tr6354253	1241	43	58	23	339	250	241	-0.864534	0.000681443	Clathrin light chain 2 (probable)
Nbv5.1tr6406328	1074	41	58	19	309	315	171	-0.866664	0.000450069	Uncharacterized protein n=4 Tax=Glycine max RepID=I1M522_SOYBN (probable)
Nbv5.1tr6374133	1035	33	37	18	220	189	181	-0.866798	0.00327728	Calreticulin (similar to)
Nbv5.1tr6259347	1759	92	66	43	640	500	328	-0.867138	0.00507746	ERI1 exoribonuclease 2 (probable)
Nbv5.1tr6392688	2952	81	84	35	624	495	278	-0.870321	0.000293844	Elongation factor 2 (probable)
Nbv5.1tr6264539	1187	39	56	26	383	319	157	-0.870622	0.00222319	Mediator of RNA polymerase II transcription subunit 10b (probable)
Nbv5.1tr6394624	1437	48	117	28	505	377	345	-0.872597	0.00277627	Probable 26S proteasome non-ATPase regulatory subunit 7 (probable)
Nbv5.1tr6401260	1429	50	97	23	483	362	266	-0.872994	0.000173136	Eukaryotic translation initiation factor 3 subunit H (probable)
Nbv5.1tr6202621	1095	29	70	28	423	300	173	-0.873661	0.00730181	Uncharacterized protein n=1 Tax=Medicago truncatula RepID=I3S7F1_MEDTR (probable)
Nbv5.1tr6404143	903	52	122	13	489	369	259	-0.880681	0.0169631	RNA-binding protein pno1 (probable)
Nbv5.1tr6254983	725	22	26	10	119	106	141	-0.881498	0.0326896	14-3-3 protein 10 (similar to)
Nbv5.1tr6258778	686	24	38	9	236	171	74	-0.882632	0.0129568	40S ribosomal protein S26-3 (probable)
Nbv5.1tr6245375	1023	44	55	14	381	269	119	-0.883056	0.00739039	SUMO-conjugating enzyme SCE1 (probable)
Nbv5.1tr6380087	1271	68	90	55	694	471	385	-0.883302	0.00361191	26S proteasome non-ATPase regulatory subunit 14 (probable)
Nbv5.1tr6215374	1319	137	183	47	1004	669	658	-0.888152	0.000184308	Cucumber peeling cupredoxin (probable)
Nbv5.1tr6397087	1483	26	42	19	238	162	176	-0.891881	0.00394662	NADP-dependent D-sorbitol-6-phosphate dehydrogenase (probable)
Nbv5.1tr6347384	1933	31	103	42	453	343	380	-0.89361	0.0404792	Mediator of RNA polymerase II transcription subunit 8 (probable)
Nbv5.1tr6262389	1159	26	42	22	211	196	191	-0.894966	0.00725771	Endo-1,3 (probable)
Nbv5.1tr6431078	2638	68	96	25	559	428	257	-0.8958	5.90247e-05	Polyadenylate-binding protein 2 (probable)
Nbv5.1tr6218714	452	28	17	5	139	132	63	-0.896212	0.0243218	60S ribosomal protein L37-2 (probable)
Nbv5.1tr6219545	1737	48	114	38	638	531	215	-0.8967	0.0129804	60S ribosomal protein L10a-2 (probable)
Nbv5.1tr6347771	641	20	14	11	106	117	82	-0.898352	0.0185238	ADP-ribosylation factor (similar to)
Nbv5.1tr6222012	2711	118	182	48	1015	691	541	-0.90086	8.11272e-06	G-type lectin S-receptor-like serine/threonine-protein kinase RLK1 (probable)
Nbv5.1tr6266237	820	18	42	11	203	181	84	-0.901132	0.00669085	60S ribosomal protein L11-1 (probable)
Nbv5.1tr6262327	2211	261	454	65	1774	1636	1135	-0.902463	0.00820142	Heat shock cognate protein 80 (probable)
Nbv5.1tr6293454	1122	27	67	7	274	234	109	-0.904212	0.0221656	Proteasome subunit alpha type-5 (probable)
Nbv5.1tr6255280	636	13	17	9	102	103	56	-0.905186	0.0122507	Histone acetyltransferase GCN5 (probable)
Nbv5.1tr6389904	788	168	150	50	886	568	816	-0.909266	0.0132713	Cucumber peeling cupredoxin (probable)
Nbv5.1tr6225302	925	25	24	24	274	210	89	-0.909696	0.0429609	Glycine-rich RNA-binding protein 2, mitochondrial (probable)
Nbv5.1tr6394973	2259	61	77	20	468	369	199	-0.909852	0.000267031	Transmembrane 9 superfamily member 4 (probable)
Nbv5.1tr6291442	1336	41	106	12	315	318	265	-0.909953	0.0202557	Cysteine-rich repeat secretory protein 55 (probable)
Nbv5.1tr6229945	1572	45	64	50	578	389	257	-0.911116	0.0217933	Charged multivesicular body protein 5 (probable)
Nbv5.1tr6293159	1596	27	60	13	307	216	124	-0.911301	0.00258384	DEAD-box ATP-dependent RNA helicase 56 sp|Q56XG6.3|RH15_ARATH DEAD-box ATP-dependent RNA helicase 15 (probable)
Nbv5.1tr6358121	1120	23	34	11	222	160	76	-0.912146	0.00577142	60S ribosomal protein L18a (probable)
Nbv5.1tr6262742	923	44	45	27	246	268	254	-0.913146	0.00908191	Calreticulin (similar to)
Nbv5.1tr6348233	1017	27	21	12	187	130	89	-0.914854	0.00356635	Polyadenylate-binding protein 2 (probable)
Nbv5.1tr6229498	1095	33	43	21	210	201	213	-0.914953	0.00673438	L-ascorbate peroxidase 1, cytosolic (probable)
Nbv5.1tr6392580	720	36	102	26	517	420	151	-0.915137	0.0254948	Ribulose bisphosphate carboxylase small chain 8B, chloroplastic (probable)
Nbv5.1tr6420931	975	30	39	15	211	213	124	-0.918117	0.000450069	NADPH--cytochrome P450 reductase (probable)
Nbv5.1tr6349204	860	63	83	14	455	363	189	-0.920867	0.00187988	Transcription factor BTF3 homolog 4 (probable)
Nbv5.1tr6268922	1793	53	70	31	395	365	251	-0.920979	3.83507e-05	ADP,ATP carrier protein, mitochondrial (probable)
Nbv5.1tr6236626	1714	34	53	20	313	234	156	-0.921988	9.67052e-05	La-related protein 6 (probable)
Nbv5.1tr6215269	2243	127	263	48	1282	834	568	-0.923843	0.00185654	Secologanin synthase (probable)
Nbv5.1tr6267521	2021	47	81	12	357	301	200	-0.924162	0.000540937	Nucleolar GTP-binding protein 2 (probable)
Nbv5.1tr6236362	1870	43	79	18	410	273	203	-0.929707	0.000183789	Polyubiquitin (probable)
Nbv5.1tr6399206	2587	72	221	38	843	633	477	-0.930929	0.00863061	Putative E3 ubiquitin-protein ligase XBAT35 (probable)
Nbv5.1tr6265289	1370	119	85	72	785	650	548	-0.934494	0.0126389	Calreticulin (similar to)
Nbv5.1tr6221373	1150	30	50	16	258	223	136	-0.9347	0.00011676	F-box protein SKIP1 (probable)
Nbv5.1tr6230384	1322	37	30	13	262	192	89	-0.935824	0.00650852	Hypersensitive-induced response protein 1 (probable)
Nbv5.1tr6350714	1342	43	33	23	287	217	167	-0.937503	0.00171042	14-3-3-like protein A (probable)
Nbv5.1tr6218700	1171	36	75	11	330	243	169	-0.937828	0.00123006	Proteasome subunit alpha type-5 (probable)
Nbv5.1tr6428912	1415	43	20	23	242	185	181	-0.938265	0.0333906	S-adenosylmethionine synthase 2 (probable)
Nbv5.1tr6233207	1596	285	306	160	1743	1694	1536	-0.938799	0.00235891	Cathepsin B (probable)
Nbv5.1tr6408652	933	17	46	7	152	151	113	-0.939721	0.00701847	NtEIG-E80 protein n=1 Tax=Nicotiana tabacum RepID=Q9FXS6_TOBAC (probable)
Nbv5.1tr6206843	2530	118	107	45	851	682	304	-0.940931	0.00207857	Heat shock cognate 70 kDa protein 2 (probable)
Nbv5.1tr6394316	1322	223	245	91	1603	1201	835	-0.942963	5.80011e-07	60S ribosomal protein L10a-1 (probable)
Nbv5.1tr6294664	1930	71	104	35	596	485	280	-0.943822	1.0556e-05	ERI1 exoribonuclease 2 (probable)
Nbv5.1tr6204684	647	38	44	21	353	263	101	-0.94608	0.00876426	40S ribosomal protein S23 (probable)
Nbv5.1tr6323199	1128	19	42	18	206	168	132	-0.946698	0.000963718	ATP-dependent Clp protease proteolytic subunit-related protein 4, chloroplastic (probable)
Nbv5.1tr6392348	1006	27	73	10	261	238	150	-0.947476	0.00479276	Predicted protein n=1 Tax=Populus trichocarpa RepID=B9I456_POPTR (probable)
Nbv5.1tr6431998	906	189	360	73	1737	1218	817	-0.948505	0.000308678	Elongation factor 1-alpha (similar to)
Nbv5.1tr6318266	941	30	56	7	272	199	99	-0.948824	0.00740141	60S ribosomal protein L12 (probable)
Nbv5.1tr6213414	1058	32	34	24	328	230	98	-0.950225	0.0155769	Outer envelope pore protein 21B, chloroplastic (probable)
Nbv5.1tr6230528	1253	17	49	26	270	222	139	-0.951074	0.0132713	Chromophore lyase CpcT/CpeT 3 (probable)
Nbv5.1tr6345653	711	25	20	15	151	142	102	-0.95134	0.00363418	Enolase (probable)
Nbv5.1tr6253273	925	21	50	15	240	196	112	-0.951835	0.00096574	Vesicle-associated membrane protein 725 (similar to)
Nbv5.1tr6220010	1407	94	229	47	887	822	502	-0.953246	0.00106363	Putative casein kinase II subunit beta-4 (probable)
Nbv5.1tr6395640	878	21	23	10	172	143	50	-0.953338	0.0176956	Nascent polypeptide-associated complex subunit alpha-like protein (probable)
Nbv5.1tr6385794	1792	44	74	18	378	271	200	-0.953425	3.01784e-05	Eukaryotic peptide chain release factor subunit 1-3 (probable)
Nbv5.1tr6236126	1852	77	65	59	650	520	324	-0.955091	0.0126461	DnaJ protein homolog 2 (probable)
Nbv5.1tr6413019	710	16	27	9	122	82	111	-0.955582	0.0149387	Actin-58 (probable)
Nbv5.1tr6226040	2089	51	60	45	467	399	248	-0.956258	0.00497218	Mitochondrial substrate carrier family protein Q (probable)
Nbv5.1tr6295225	957	50	53	18	360	165	230	-0.956624	0.00608219	T10O24.15, related n=1 Tax=Solanum lycopersicum RepID=Q53J17_SOLLC (probable)
Nbv5.1tr6237526	1255	125	207	51	1016	754	577	-0.957809	1.76892e-06	Putative uncharacterized protein n=1 Tax=Vitis vinifera RepID=F6H1D9_VITVI (probable)
Nbv5.1tr6315441	754	18	33	4	156	128	55	-0.958796	0.0157608	E3 ubiquitin-protein ligase ATL41 (probable)
Nbv5.1tr6235985	2483	148	202	58	1190	862	530	-0.962424	3.20541e-06	Polyadenylate-binding protein 2 (probable)
Nbv5.1tr6345617	944	43	76	16	365	292	176	-0.964618	9.16305e-05	60S ribosomal protein L10 (similar to)
Nbv5.1tr6399947	791	12	40	7	148	128	79	-0.969334	0.00726401	Mitochondrial import receptor subunit TOM20 (probable)
Nbv5.1tr6236488	934	63	154	23	601	523	273	-0.969741	0.00477915	60S ribosomal protein L11-1 (probable)
Nbv5.1tr6393967	1558	84	84	33	503	439	321	-0.971067	6.36079e-06	ADP,ATP carrier protein, mitochondrial (probable)
Nbv5.1tr6276440	1186	31	42	18	232	200	141	-0.971246	5.93835e-05	Protein BPS1, chloroplastic (probable)
Nbv5.1tr6236225	1266	40	66	21	309	264	208	-0.972476	2.01272e-05	V-type proton ATPase subunit E (probable)
Nbv5.1tr6298293	770	16	32	6	137	123	70	-0.977805	0.0024633	GTP-binding protein SAR1A (probable)
Nbv5.1tr6212989	1512	42	71	16	363	259	172	-0.978095	5.80062e-05	Putative uncharacterized protein n=1 Tax=Vitis vinifera RepID=D7SX50_VITVI (probable)
Nbv5.1tr6396607	1325	44	39	22	263	236	171	-0.98032	0.000215206	ATP-dependent Clp protease proteolytic subunit 6, chloroplastic (probable)
Nbv5.1tr6246344	2862	72	95	33	585	453	242	-0.981031	4.17274e-05	Polyadenylate-binding protein 2 (probable)
Nbv5.1tr6380167	911	23	59	17	282	212	124	-0.983228	0.00101654	40S ribosomal protein S17 (probable)
Nbv5.1tr6418971	559	43	77	12	360	329	106	-0.984503	0.0151874	60S ribosomal protein L10a-1 (similar to)
Nbv5.1tr6397185	999	46	81	42	392	371	321	-0.986214	0.00216091	14-3-3-like protein A (probable)
Nbv5.1tr6393221	924	26	30	3	140	144	67	-0.989843	0.00862545	60S ribosomal protein L13a-4 (probable)
Nbv5.1tr6347860	831	12	26	12	144	120	58	-0.993069	0.0062419	Translationally-controlled tumor protein homolog (probable)
Nbv5.1tr6371910	965	25	43	11	224	180	87	-0.993636	0.0010934	60S ribosomal protein L12 (probable)
Nbv5.1tr6229539	1255	43	38	21	299	242	127	-0.99382	0.000695921	Putative uncharacterized protein n=1 Tax=Ricinus communis RepID=B9RW19_RICCO (probable)
Nbv5.1tr6203974	1635	134	145	90	785	796	804	-0.995099	0.00630075	Succinate dehydrogenase [ubiquinone] iron-sulfur subunit 2, mitochondrial (probable)
Nbv5.1tr6388705	1137	23	50	12	223	158	130	-0.995583	0.000294668	Electron transfer flavoprotein subunit beta, mitochondrial (probable)
Nbv5.1tr6352818	1070	47	34	25	292	275	144	-0.995843	0.00276909	Uncharacterized protein n=2 Tax=Medicago truncatula RepID=I3SNC1_MEDTR (probable)
Nbv5.1tr6205187	729	24	18	6	149	98	57	-0.995938	0.00724068	60S ribosomal protein L31 (probable)
Nbv5.1tr6392640	2214	443	844	198	3579	2941	2126	-0.999938	0.000185099	Elongation factor 1-alpha (probable)
Nbv5.1tr6264079	829	23	12	16	138	135	80	-0.999994	0.0231631	Peptidyl-prolyl cis-trans isomerase FKBP20-1 (probable)
Nbv5.1tr6267180	1901	77	68	61	689	511	303	-1.00093	0.0103832	Developmentally regulated G-protein 2 (probable)
Nbv5.1tr6230335	1251	217	302	129	1647	1164	1227	-1.00119	0.00022116	Zinc finger A20 and AN1 domain-containing stress-associated protein 5 (probable)
Nbv5.1tr6352760	1248	28	50	15	225	176	156	-1.0015	0.00012039	Putative uncharacterized protein n=1 Tax=Vitis vinifera RepID=D7TEB3_VITVI (probable)
Nbv5.1tr6229692	736	84	197	22	765	663	263	-1.00233	0.0217933	60S ribosomal protein L28-1 (probable)
Nbv5.1tr6356873	1787	54	89	7	307	288	210	-1.00236	0.00983411	Suberization-associated anionic peroxidase (probable)
Nbv5.1tr6394117	1621	79	145	30	602	531	352	-1.00291	1.61105e-05	Isocitrate dehydrogenase [NADP] (probable)
Nbv5.1tr6261223	1837	37	56	24	348	286	126	-1.0036	0.0010834	Ketol-acid reductoisomerase, chloroplastic (probable)
Nbv5.1tr6393968	1630	45	71	33	369	320	239	-1.00661	3.39546e-05	ADP,ATP carrier protein, mitochondrial (probable)
Nbv5.1tr6417013	782	24	18	11	175	114	60	-1.00689	0.00784788	Hop-interacting protein THI031 n=1 Tax=Solanum lycopersicum RepID=G8Z260_SOLLC (probable)
Nbv5.1tr6213448	2430	206	278	37	1613	1052	372	-1.00871	0.0376901	UDP-glucose flavonoid 3-O-glucosyltransferase 7 (probable)
Nbv5.1tr6352817	1112	29	30	33	267	235	161	-1.0099	0.0188122	Putative uncharacterized protein n=1 Tax=Vitis vinifera RepID=F6HJD9_VITVI (probable)
Nbv5.1tr6322332	1455	83	81	55	598	431	414	-1.01072	0.0016849	NADP-dependent D-sorbitol-6-phosphate dehydrogenase (probable)
Nbv5.1tr6203749	961	50	43	32	368	324	160	-1.01122	0.00301287	DNA-directed RNA polymerases I, II, and III subunit RPABC1 (probable)
Nbv5.1tr6266842	1772	38	57	24	333	269	148	-1.01209	7.52758e-05	Auxin-induced in root cultures protein 12 (probable)
Nbv5.1tr6256419	865	35	29	16	198	124	167	-1.01241	0.00652731	14-3-3 protein 10 (probable)
Nbv5.1tr6230937	1904	41	53	33	344	239	234	-1.01303	0.00119629	Putative uncharacterized protein n=2 Tax=Vitis vinifera RepID=A5C140_VITVI (probable)
Nbv5.1tr6261161	1451	121	122	52	702	642	469	-1.01448	2.92023e-06	Actin-97 (probable)
Nbv5.1tr6325137	1505	228	378	75	1593	1533	789	-1.01535	0.000219936	Cysteine proteinase 3 (probable)
Nbv5.1tr6392774	3210	264	233	107	1707	1488	720	-1.01584	0.000406806	Heat shock cognate 70 kDa protein 2 (probable)
Nbv5.1tr6310572	1106	25	39	18	229	195	96	-1.01667	0.000647446	F-box protein SKIP1 (probable)
Nbv5.1tr6231015	1179	28	46	13	218	192	115	-1.01753	5.51428e-05	Mediator of RNA polymerase II transcription subunit 10b (probable)
Nbv5.1tr6285068	4229	198	209	107	1277	972	975	-1.01906	0.000303905	Pentatricopeptide repeat-containing protein At5g27460 (probable)
Nbv5.1tr6204604	945	45	68	11	318	265	144	-1.0223	0.000253238	40S ribosomal protein S17 (probable)
Nbv5.1tr6404142	841	46	99	11	407	331	139	-1.02343	0.0117617	RNA-binding protein pno1 (probable)
Nbv5.1tr6313181	1239	73	50	24	307	342	243	-1.02397	0.00146592	Basic endochitinase (probable)
Nbv5.1tr6398627	823	73	113	32	580	509	238	-1.02567	7.987e-05	60S ribosomal protein L9-1 (similar to)
Nbv5.1tr6229459	1258	62	72	24	449	439	116	-1.02805	0.0117972	60S ribosomal protein L11-1 (probable)
Nbv5.1tr6396044	1741	114	126	39	786	584	335	-1.02871	1.04101e-05	Polyadenylate-binding protein RBP45B (probable)
Nbv5.1tr6265893	1193	33	33	9	223	155	82	-1.03002	0.00120692	60S ribosomal protein L18-2 (probable)
Nbv5.1tr6200493	1019	35	28	22	206	185	148	-1.0317	0.00164429	ATP synthase subunit gamma, mitochondrial (similar to)
Nbv5.1tr6250004	1069	22	27	20	187	197	78	-1.03295	0.00857042	Golgi SNAP receptor complex member 1-2 (probable)
Nbv5.1tr6398626	823	83	104	33	628	498	232	-1.03315	0.000126622	60S ribosomal protein L9-1 (similar to)
Nbv5.1tr6426666	2599	218	378	116	1950	1347	978	-1.03661	7.95307e-07	Alternative oxidase 1, mitochondrial (probable)
Nbv5.1tr6335567	1545	35	47	14	274	192	116	-1.03692	7.44356e-05	SBP1 n=2 Tax=Solanaceae RepID=B2Z3P8_NICAL (probable)
Nbv5.1tr6398305	1287	27	52	5	222	161	93	-1.03698	0.00340568	Putative uncharacterized protein n=1 Tax=Ricinus communis RepID=B9SFD4_RICCO (probable)
Nbv5.1tr6241467	1853	237	201	130	1869	1289	716	-1.04033	0.00238322	Polyubiquitin (probable)
Nbv5.1tr6298005	1330	37	46	18	271	210	132	-1.0409	1.33632e-05	Proteasome subunit alpha type-7 (probable)
Nbv5.1tr6201919	1609	48	50	24	281	245	205	-1.04376	3.99114e-05	Probable inactive receptor-like protein kinase At1g65250 (probable)
Nbv5.1tr6262266	1706	124	168	62	782	628	652	-1.04453	4.7082e-05	UDP-glucose 6-dehydrogenase (probable)
Nbv5.1tr6425850	1178	25	43	18	244	184	102	-1.04593	0.00024387	DAG protein, chloroplastic (probable)
Nbv5.1tr6199796	1205	99	181	41	776	725	356	-1.04827	7.38073e-05	40S ribosomal protein S7 (probable)
Nbv5.1tr6370968	1915	51	51	30	373	296	170	-1.04994	0.000151342	Elongation factor 2 (similar to)
Nbv5.1tr6299221	1033	38	21	32	285	226	150	-1.05072	0.0287793	Putative uncharacterized protein n=3 Tax=Glycine max RepID=C6TK41_SOYBN (probable)
Nbv5.1tr6262177	988	28	23	18	172	144	113	-1.051	0.0010933	V-type proton ATPase subunit D (probable)
Nbv5.1tr6413028	924	21	35	16	136	121	157	-1.05141	0.0084433	S-adenosylmethionine synthase 3 (similar to)
Nbv5.1tr6379508	999	32	40	18	220	164	149	-1.0553	6.08643e-05	14-3-3-like protein A (similar to)
Nbv5.1tr6200800	2149	63	56	39	404	344	256	-1.05561	0.000404808	Putative uncharacterized protein n=1 Tax=Ricinus communis RepID=B9RA81_RICCO (probable)
Nbv5.1tr6411753	522	19	25	9	163	125	43	-1.05566	0.0104033	Ribulose bisphosphate carboxylase small chain 8B, chloroplastic (similar to)
Nbv5.1tr6371044	2402	209	171	103	1455	1200	547	-1.05798	0.00193879	Probable mediator of RNA polymerase II transcription subunit 37e (probable)
Nbv5.1tr6394492	1791	56	70	23	335	253	263	-1.0602	5.7848e-05	S-adenosylmethionine synthase 1 (probable)
Nbv5.1tr6396075	832	56	107	18	470	356	197	-1.06097	0.000323862	Transcription factor BTF3 homolog 4 (probable)
Nbv5.1tr6374523	1723	43	91	15	303	234	251	-1.06482	0.00133792	Alpha-1,4-glucan-protein synthase [UDP-forming] 2 (probable)
Nbv5.1tr6253406	1618	41	60	18	293	232	168	-1.06517	9.86198e-07	Eukaryotic peptide chain release factor subunit 1-3 (probable)
Nbv5.1tr6394493	1791	53	97	17	327	276	283	-1.06585	0.000681443	S-adenosylmethionine synthase 1 (probable)
Nbv5.1tr6400975	1131	32	43	28	267	210	163	-1.06651	0.000302316	mRNA turnover protein 4 homolog (probable)
Nbv5.1tr6325138	1507	202	271	82	1335	1312	624	-1.06654	6.26824e-06	Cysteine proteinase 3 (probable)
Nbv5.1tr6295910	1531	72	74	45	430	412	331	-1.06801	0.000248158	3-isopropylmalate dehydrogenase, chloroplastic (similar to)
Nbv5.1tr6260922	740	18	33	8	109	111	105	-1.06809	0.00240669	Protein COBRA (similar to)
Nbv5.1tr6308417	286	12	10	17	105	93	74	-1.06899	0.0448309	not determined by homology or low homology during annotation
Nbv5.1tr6325136	1707	266	339	92	1562	1535	882	-1.07048	3.21023e-07	Cysteine proteinase 3 (probable)
Nbv5.1tr6300757	1377	25	50	17	273	150	124	-1.0708	0.000377681	Alternative oxidase 2, mitochondrial (probable)
Nbv5.1tr6206779	2979	119	164	62	845	876	376	-1.07145	7.73956e-05	NADPH--cytochrome P450 reductase (probable)
Nbv5.1tr6233852	1339	54	114	28	504	435	197	-1.0772	0.000366201	Vesicle-associated membrane protein 725 (probable)
Nbv5.1tr6235995	1403	43	36	20	246	157	183	-1.07822	0.00108171	Hypersensitive-induced response protein 4 (probable)
Nbv5.1tr6204447	1234	41	85	23	432	250	185	-1.0806	0.000140336	F-box protein At3g07870 (probable)
Nbv5.1tr6225618	1979	83	189	34	750	524	386	-1.08559	0.000186876	DEAD-box ATP-dependent RNA helicase 56 sp|Q56XG6.3|RH15_ARATH DEAD-box ATP-dependent RNA helicase 15 (probable)
Nbv5.1tr6428600	2049	80	68	35	439	376	276	-1.08622	1.68774e-05	ADP,ATP carrier protein, mitochondrial (probable)
Nbv5.1tr6356877	1484	29	70	15	226	214	177	-1.08881	0.00029126	Suberization-associated anionic peroxidase (probable)
Nbv5.1tr6246544	1930	120	143	84	895	774	511	-1.091	8.35543e-05	Cysteine synthase, chloroplastic/chromoplastic (probable)
Nbv5.1tr6245795	2099	58	66	29	378	291	225	-1.09151	5.26574e-07	ADP,ATP carrier protein, mitochondrial (probable)
Nbv5.1tr6293453	1122	24	62	12	260	185	107	-1.09202	0.000708284	Proteasome subunit alpha type-5 (probable)
Nbv5.1tr6329658	1075	53	74	21	404	358	117	-1.09257	0.0022626	60S ribosomal protein L18a (probable)
Nbv5.1tr6387949	1083	32	50	17	243	202	127	-1.09333	3.76602e-06	Uncharacterized protein n=3 Tax=Glycine max RepID=I1KZY4_SOYBN (probable)
Nbv5.1tr6244508	2097	37	59	24	369	244	122	-1.09348	0.000469075	Poly(rC)-binding protein 3 (probable)
Nbv5.1tr6346562	1464	63	58	24	328	248	250	-1.09505	8.01309e-05	Mitochondrial outer membrane protein porin of 34 kDa (probable)
Nbv5.1tr6384377	862	24	37	8	172	145	77	-1.09599	0.00020189	Uncharacterized protein n=3 Tax=Glycine max RepID=I1MUP4_SOYBN (probable)
Nbv5.1tr6421354	1225	25	34	29	232	198	138	-1.09742	0.00343817	Probable fructose-bisphosphate aldolase 2, chloroplastic (probable)
Nbv5.1tr6229671	1045	45	90	28	418	360	173	-1.0998	9.87773e-05	40S ribosomal protein S10-3 (probable)
Nbv5.1tr6270440	1225	92	127	41	591	448	414	-1.10408	3.06977e-07	Clathrin light chain 2 (probable)
Nbv5.1tr6291441	1422	133	180	36	651	681	505	-1.10496	3.83507e-05	Cysteine-rich repeat secretory protein 55 (probable)
Nbv5.1tr6230322	1367	48	117	34	533	416	206	-1.10607	0.000463735	Vesicle-associated membrane protein 725 (probable)
Nbv5.1tr6400465	844	18	44	6	188	146	45	-1.1064	0.0202163	40S ribosomal protein S17 (probable)
Nbv5.1tr6234115	1096	32	37	19	221	176	117	-1.10947	1.28318e-05	DNA-directed RNA polymerases I, II, and III subunit RPABC1 (probable)
Nbv5.1tr6379680	1241	55	65	22	332	224	236	-1.10978	2.36579e-05	Clathrin light chain 2 (probable)
Nbv5.1tr6285067	4229	212	200	120	1327	1018	901	-1.11112	0.0001704	Pentatricopeptide repeat-containing protein At5g27460 (probable)
Nbv5.1tr6262725	1011	33	25	21	164	164	145	-1.11143	0.00278392	ER membrane protein complex subunit 10 (probable)
Nbv5.1tr6200870	1214	61	120	43	581	371	332	-1.11306	2.1494e-05	BTB/POZ domain-containing protein At1g21780 (probable)
Nbv5.1tr6374081	1314	57	68	33	376	264	271	-1.11343	4.53813e-05	V-type proton ATPase subunit E (probable)
Nbv5.1tr6225204	1953	42	51	43	394	324	185	-1.11514	0.00375074	Phospho-2-dehydro-3-deoxyheptonate aldolase 2, chloroplastic (probable)
Nbv5.1tr6352819	1075	55	40	34	313	306	190	-1.11637	0.00142668	Putative uncharacterized protein n=3 Tax=Glycine max RepID=C6TK41_SOYBN (probable)
Nbv5.1tr6254490	834	34	29	18	217	179	93	-1.11757	0.000336354	40S ribosomal protein S10-1 (probable)
Nbv5.1tr6374014	1035	55	152	11	482	440	159	-1.12118	0.0318553	40S ribosomal protein S17 (probable)
Nbv5.1tr6372408	1411	55	81	29	389	265	265	-1.125	5.35058e-06	Mitochondrial outer membrane protein porin of 34 kDa (probable)
Nbv5.1tr6393989	1315	68	72	41	422	315	316	-1.131	0.000108404	Mitochondrial outer membrane protein porin of 34 kDa (probable)
Nbv5.1tr6237372	1131	38	29	18	208	185	106	-1.136	0.000144208	Clathrin light chain 2 (probable)
Nbv5.1tr6317308	626	18	19	8	87	83	76	-1.13927	0.00142668	28 kDa heat- and acid-stable phosphoprotein (probable)
Nbv5.1tr6225378	1718	69	49	54	396	379	330	-1.14118	0.00974693	Endo-1,3 (probable)
Nbv5.1tr6265094	764	13	28	13	137	113	61	-1.14181	0.000694402	Abscisic acid receptor PYL9 (probable)
Nbv5.1tr6372585	1656	32	81	17	291	242	162	-1.14295	4.65396e-05	Isocitrate dehydrogenase [NADP] (probable)
Nbv5.1tr6230814	1017	34	95	11	349	268	109	-1.14331	0.0084433	RNA-binding protein pno1 (probable)
Nbv5.1tr6347140	1840	90	109	66	694	581	349	-1.14375	7.47665e-05	Cysteine synthase, chloroplastic/chromoplastic (probable)
Nbv5.1tr6421680	312	32	37	13	183	147	121	-1.14533	7.38379e-06	Putative I-box binding factor, identical n=1 Tax=Solanum demissum RepID=Q94GD4_SOLDE (probable)
Nbv5.1tr6262036	440	15	27	9	103	91	81	-1.15123	0.000460366	Probable aquaporin PIP-type pTOM75 (probable)
Nbv5.1tr6295026	1574	32	38	13	120	91	200	-1.15418	0.023468	Fructose-bisphosphate aldolase, cytoplasmic isozyme (probable)
Nbv5.1tr6401729	1005	57	41	32	356	243	188	-1.15743	0.000486763	Glutathione S-transferase zeta class (probable)
Nbv5.1tr6372573	1319	29	37	33	254	225	145	-1.16135	0.00271253	14-3-3 protein 9 (probable)
Nbv5.1tr6410503	654	20	55	9	157	161	111	-1.16285	0.000526842	Putative casein kinase II subunit beta-4 (probable)
Nbv5.1tr6221512	1484	345	461	132	1307	1826	1589	-1.16333	0.000860048	Lichenase (probable)
Nbv5.1tr6233140	2274	111	116	59	643	577	408	-1.16527	4.74878e-07	Putative uncharacterized protein n=2 Tax=Vitis vinifera RepID=F6H966_VITVI (probable)
Nbv5.1tr6357835	1047	37	30	20	185	167	139	-1.16549	0.000162972	REF/SRPP-like protein At3g05500 (probable)
Nbv5.1tr6213724	2682	693	1025	337	4909	3879	2562	-1.16674	3.111e-07	Zinc finger CCCH domain-containing protein 66 (probable)
Nbv5.1tr6236363	2098	59	115	35	436	382	298	-1.16719	5.10122e-07	Polyubiquitin-A (similar to)
Nbv5.1tr6346145	1138	34	34	12	210	177	68	-1.17152	0.000760863	60S ribosomal protein L18-2 (probable)
Nbv5.1tr6207664	1356	66	47	28	293	288	212	-1.175	0.00011468	Probable carboxylesterase 120 (probable)
Nbv5.1tr6394244	1544	77	109	110	857	772	422	-1.17657	0.0180687	Glyceraldehyde-3-phosphate dehydrogenase A, chloroplastic (probable)
Nbv5.1tr6262641	728	112	173	43	764	614	374	-1.17768	8.04233e-09	Transcription factor BTF3 homolog 4 (probable)
Nbv5.1tr6357304	1413	37	36	37	288	249	163	-1.18073	0.00354522	Biotin synthase (probable)
Nbv5.1tr6414352	446	28	35	8	172	168	50	-1.18076	0.00385271	Pre-rRNA-processing protein PNO1 (probable)
Nbv5.1tr6392641	1633	280	441	114	1839	1620	955	-1.182	5.30923e-09	Elongation factor 1-alpha (similar to)
Nbv5.1tr6377896	1043	41	70	12	275	251	119	-1.18321	7.60014e-05	Putative uncharacterized protein n=1 Tax=Ricinus communis RepID=B9SM88_RICCO (probable)
Nbv5.1tr6362669	1114	33	57	20	254	212	131	-1.18808	5.2286e-07	Mediator of RNA polymerase II transcription subunit 10b (probable)
Nbv5.1tr6236730	1573	43	81	5	223	248	134	-1.18963	0.00607715	Suberization-associated anionic peroxidase (probable)
Nbv5.1tr6372164	1460	40	59	27	283	211	191	-1.19069	2.71683e-06	Probable 26S proteasome non-ATPase regulatory subunit 7 (probable)
Nbv5.1tr6262262	882	83	131	65	571	504	473	-1.19092	8.41883e-05	Cathepsin B (probable)
Nbv5.1tr6400021	790	33	21	14	165	147	76	-1.19378	0.000525405	60S ribosomal protein L26-1 (probable)
Nbv5.1tr6372588	1656	52	91	20	407	308	153	-1.19466	2.89129e-05	Isocitrate dehydrogenase [NADP] (probable)
Nbv5.1tr6261386	1803	48	34	31	312	224	151	-1.19471	0.000929462	Glycerol-3-phosphate acyltransferase 3 (probable)
Nbv5.1tr6412866	702	17	17	16	133	75	84	-1.19708	0.00428926	V-type proton ATPase subunit E (similar to)
Nbv5.1tr6236074	2456	92	113	67	618	462	468	-1.19715	0.000135961	Patellin-3 (probable)
Nbv5.1tr6333271	1087	16	43	17	151	116	132	-1.19775	0.00141557	not determined by homology or low homology during annotation
Nbv5.1tr6413727	570	19	17	10	127	90	45	-1.19915	0.00139142	Putative uncharacterized protein n=1 Tax=Ricinus communis RepID=B9S0Y0_RICCO (probable)
Nbv5.1tr6317644	2696	57	113	31	503	377	202	-1.20023	8.19026e-06	Heat shock cognate protein 80 (similar to)
Nbv5.1tr6422728	693	28	14	10	137	102	58	-1.20042	0.00222029	60S ribosomal protein L23 (probable)
Nbv5.1tr6380166	911	19	46	8	169	146	66	-1.20055	0.000742942	40S ribosomal protein S17 (probable)
Nbv5.1tr6318919	516	16	18	16	104	99	80	-1.20211	0.00181551	Glutathione S-transferase zeta class (probable)
Nbv5.1tr6336253	1101	33	60	9	246	146	126	-1.20656	7.51135e-05	Probable WRKY transcription factor 50 (probable)
Nbv5.1tr6371043	2229	239	160	92	1213	1028	582	-1.20765	0.000202599	Heat shock cognate 70 kDa protein 2 (probable)
Nbv5.1tr6207666	1733	88	67	46	493	397	272	-1.20976	7.22813e-05	Putative uridine kinase C227.14 (probable)
Nbv5.1tr6262408	1000	41	47	27	234	200	190	-1.21003	4.74078e-05	ADP,ATP carrier protein, mitochondrial (similar to)
Nbv5.1tr6225198	1396	64	37	46	267	256	346	-1.21119	0.023227	L-ascorbate peroxidase 1, cytosolic (probable)
Nbv5.1tr6273862	727	119	181	45	813	599	389	-1.21249	3.01186e-09	Elongation factor 1-alpha 1 (probable)
Nbv5.1tr6201757	1548	51	39	25	275	229	143	-1.21319	2.89129e-05	Methionine aminopeptidase 1D, chloroplastic/mitochondrial (probable)
Nbv5.1tr6204811	3165	131	198	63	648	753	587	-1.21603	2.6447e-06	Asparagine--tRNA ligase, cytoplasmic 2 (probable)
Nbv5.1tr6393313	628	260	551	86	2147	1670	653	-1.21812	0.00279759	Ubiquitin-40S ribosomal protein S27a (similar to)
Nbv5.1tr6202574	1119	26	19	17	215	134	44	-1.21998	0.0152271	not determined by homology or low homology during annotation
Nbv5.1tr6373604	2157	68	95	35	433	467	182	-1.22103	4.43357e-05	NADPH--cytochrome P450 reductase (similar to)
Nbv5.1tr6397797	2201	57	62	36	444	310	154	-1.22129	0.000154658	Probable eukaryotic translation initiation factor 5-2 (probable)
Nbv5.1tr6353514	918	30	35	12	191	148	76	-1.22228	2.61617e-05	Coiled-coil domain-containing protein 12 (probable)
Nbv5.1tr6380617	1008	54	71	22	341	255	178	-1.22233	5.16906e-09	SUMO-conjugating enzyme SCE1 (probable)
Nbv5.1tr6241922	804	748	709	244	3943	3712	1553	-1.22304	0.000548549	CASP-like protein 5 (probable)
Nbv5.1tr6322724	467	11	22	4	105	62	29	-1.22673	0.00752316	Polyubiquitin (probable)
Nbv5.1tr6236093	1395	77	39	35	425	291	185	-1.22676	0.0022193	Aldo-keto reductase family 4 member C10 (probable)
Nbv5.1tr6252867	939	20	43	16	193	155	78	-1.23058	8.15939e-05	Uncharacterized protein n=3 Tax=Glycine max RepID=I1MUP4_SOYBN (probable)
Nbv5.1tr6265633	2599	143	268	92	1249	858	586	-1.23562	2.81479e-07	Alternative oxidase 1, mitochondrial (probable)
Nbv5.1tr6254396	743	13	40	16	156	133	79	-1.23591	0.000291704	E3 ubiquitin-protein ligase RNF167 (probable)
Nbv5.1tr6206641	3270	214	205	212	1736	1412	938	-1.2397	0.00752316	Vacuolar proton translocating ATPase 100 kDa subunit (probable)
Nbv5.1tr6393054	749	37	54	9	205	168	127	-1.24024	1.30539e-06	Cytochrome c oxidase subunit 6b-1 (probable)
Nbv5.1tr6372584	1550	55	71	19	328	273	152	-1.24143	1.03917e-07	Isocitrate dehydrogenase [NADP] (similar to)
Nbv5.1tr6205968	1668	73	68	41	376	356	259	-1.24339	6.24223e-06	ADP,ATP carrier protein, mitochondrial (probable)
Nbv5.1tr6432401	1211	42	76	20	313	211	178	-1.24384	1.99833e-07	Glutamate receptor 2.7 (probable)
Nbv5.1tr6425181	2519	155	221	51	1143	689	376	-1.24569	3.42949e-05	Probable mannitol dehydrogenase (probable)
Nbv5.1tr6233343	1317	34	63	15	222	221	123	-1.25022	1.40396e-06	Transcription initiation factor TFIID subunit 9B (probable)
Nbv5.1tr6237037	1518	84	122	37	483	393	344	-1.25027	3.15356e-09	4,5-DOPA dioxygenase extradiol-like protein (probable)
Nbv5.1tr6304343	492	10	19	8	61	61	63	-1.25195	0.00295889	Mediator of RNA polymerase II transcription subunit 10b (probable)
Nbv5.1tr6403800	1069	24	42	16	196	134	98	-1.25269	2.56753e-06	Mediator of RNA polymerase II transcription subunit 21 (probable)
Nbv5.1tr6371596	2286	397	570	148	2464	1819	1291	-1.25859	3.31601e-10	Elongation factor 1-alpha (probable)
Nbv5.1tr6345075	2225	177	247	65	1068	854	545	-1.26061	8.44404e-12	Elongation factor 1-alpha (probable)
Nbv5.1tr6373695	768	26	41	9	154	144	84	-1.26395	3.92069e-06	Translationally-controlled tumor protein homolog (probable)
Nbv5.1tr6204252	1297	27	44	27	187	164	168	-1.26738	0.000421784	30S ribosomal protein S5, chloroplastic (probable)
Nbv5.1tr6397007	1140	130	106	74	606	660	448	-1.26968	0.000129611	Succinate dehydrogenase [ubiquinone] iron-sulfur subunit 2, mitochondrial (probable)
Nbv5.1tr6233155	1581	53	50	71	478	370	298	-1.27017	0.0164327	Oxygen-evolving enhancer protein 1, chloroplastic (probable)
Nbv5.1tr6347806	1350	37	53	25	284	189	135	-1.27069	6.64914e-07	Isopentenyl-diphosphate Delta-isomerase I (probable)
Nbv5.1tr6211540	996	27	84	15	278	249	93	-1.27153	0.00181579	39S ribosomal protein L47, mitochondrial (probable)
Nbv5.1tr6262752	1256	309	158	172	1227	1132	1262	-1.27469	0.0112184	S-adenosylmethionine decarboxylase proenzyme (probable)
Nbv5.1tr6344982	1352	37	45	52	274	268	270	-1.279	0.0135544	REF/SRPP-like protein At1g67360 (probable)
Nbv5.1tr6393277	2270	552	837	187	3537	2372	1714	-1.28074	2.83061e-06	Elongation factor 1-alpha (probable)
Nbv5.1tr6266529	936	35	56	18	262	203	99	-1.28234	4.79402e-06	60S ribosomal protein L12 (probable)
Nbv5.1tr6243260	876	27	47	12	190	166	79	-1.28241	1.18966e-05	G-type lectin S-receptor-like serine/threonine-protein kinase At4g27290 (probable)
Nbv5.1tr6310921	1226	30	44	16	84	159	173	-1.28395	0.0076078	Bifunctional dihydroflavonol 4-reductase/flavanone 4-reductase (probable)
Nbv5.1tr6345557	1187	125	218	75	824	718	546	-1.28914	8.0966e-10	Probable ATP synthase 24 kDa subunit, mitochondrial (probable)
Nbv5.1tr6360447	691	25	36	10	156	136	67	-1.28944	1.2278e-05	39S ribosomal protein L47, mitochondrial (probable)
Nbv5.1tr6346060	941	27	53	8	200	144	85	-1.28968	3.22583e-05	60S ribosomal protein L12 (probable)
Nbv5.1tr6200620	612	19	31	5	131	80	60	-1.29044	0.000129579	not determined by homology or low homology during annotation
Nbv5.1tr6253884	478	17	14	8	78	63	56	-1.29082	0.000443762	L-ascorbate peroxidase 3, peroxisomal (probable)
Nbv5.1tr6306796	2027	34	63	21	361	186	87	-1.29169	0.000862818	5-epiaristolochene 1,3-dihydroxylase (probable)
Nbv5.1tr6248401	544	80	44	53	511	358	214	-1.29446	0.00438625	40S ribosomal protein S18 (probable)
Nbv5.1tr6361996	1615	109	159	45	764	464	340	-1.2977	8.57774e-09	Probable mannitol dehydrogenase (probable)
Nbv5.1tr6398412	1287	37	55	21	245	189	134	-1.29918	8.4453e-09	Ribonuclease 2 (probable)
Nbv5.1tr6245379	1571	62	89	75	669	439	276	-1.30056	0.00274204	Oxygen-evolving enhancer protein 1, chloroplastic (probable)
Nbv5.1tr6375088	1642	56	125	39	511	351	243	-1.3028	8.80343e-07	Glutamate decarboxylase 4 (probable)
Nbv5.1tr6410940	392	27	41	16	164	159	96	-1.30579	4.74062e-07	40S ribosomal protein S18 (probable)
Nbv5.1tr6396028	492	88	102	23	477	435	145	-1.30812	0.000365786	60S ribosomal protein L28-1 (similar to)
Nbv5.1tr6203680	1321	49	63	50	379	299	236	-1.30913	0.000382948	Bax inhibitor 1 (probable)
Nbv5.1tr6410177	1376	37	47	21	254	237	73	-1.30926	0.000516211	Wound-induced protein WIN2 (probable)
Nbv5.1tr6236410	1430	46	72	41	318	281	230	-1.31015	1.45735e-05	14-3-3 protein 10 (probable)
Nbv5.1tr6233154	1715	43	64	48	433	287	182	-1.31052	0.000732885	Oxygen-evolving enhancer protein 1, chloroplastic (probable)
Nbv5.1tr6243792	855	155	159	79	793	686	536	-1.31076	2.28191e-08	Uncharacterized protein At1g15400 (probable)
Nbv5.1tr6226025	1444	74	128	44	514	412	294	-1.31098	7.93171e-11	Cytochrome b-c1 complex subunit Rieske-2, mitochondrial (probable)
Nbv5.1tr6354324	1825	73	151	34	599	410	245	-1.31234	1.7552e-06	DEAD-box ATP-dependent RNA helicase 56 sp|Q56XG6.3|RH15_ARATH DEAD-box ATP-dependent RNA helicase 15 (probable)
Nbv5.1tr6419488	1250	30	41	17	133	94	182	-1.31275	0.0040036	Endochitinase A (probable)
Nbv5.1tr6230949	1615	103	110	28	576	356	251	-1.31577	4.63876e-07	Probable mannitol dehydrogenase (probable)
Nbv5.1tr6393222	914	71	109	21	413	387	164	-1.3163	1.78633e-05	60S ribosomal protein L13a-4 (probable)
Nbv5.1tr6412740	420	12	14	5	73	54	29	-1.31668	0.00117646	Protein SGT1 homolog (probable)
Nbv5.1tr6398048	1266	38	35	20	164	144	152	-1.32005	6.85584e-05	14-3-3 protein 10 (probable)
Nbv5.1tr6236813	1047	48	30	17	226	192	84	-1.32302	0.000269738	60S ribosomal protein L18a (probable)
Nbv5.1tr6373560	926	69	140	29	533	465	157	-1.32411	0.000382269	40S ribosomal protein S10-1 (probable)
Nbv5.1tr6372163	1486	43	72	19	252	177	196	-1.32579	2.56564e-06	Probable 26S proteasome non-ATPase regulatory subunit 7 (probable)
Nbv5.1tr6200312	763	19	19	12	146	103	30	-1.32584	0.0059381	Calcium-binding protein PBP1 (probable)
Nbv5.1tr6392772	3398	275	199	103	1454	1141	503	-1.32653	0.000167571	Heat shock cognate 70 kDa protein 2 (probable)
Nbv5.1tr6348211	920	77	162	20	510	454	201	-1.32677	0.00047547	40S ribosomal protein S17 (probable)
Nbv5.1tr6266555	994	76	60	27	410	330	121	-1.32916	0.000302069	40S ribosomal protein S14-2 (probable)
Nbv5.1tr6225023	822	25	22	15	146	146	45	-1.33395	0.00174142	40S ribosomal protein S13 (probable)
Nbv5.1tr6371774	917	77	53	40	444	342	160	-1.33558	0.000352058	60S ribosomal protein L32-1 (probable)
Nbv5.1tr6267313	1814	27	34	53	352	289	135	-1.33654	0.0264842	30S ribosomal protein S1, chloroplastic (probable)
Nbv5.1tr6395376	1161	31	56	19	206	171	133	-1.3366	2.62371e-08	V-type proton ATPase subunit E (probable)
Nbv5.1tr6233317	2468	99	74	69	617	466	302	-1.33821	0.000516139	Protein BPS1, chloroplastic (probable)
Nbv5.1tr6432260	617	16	39	15	154	105	84	-1.33822	1.22715e-05	Predicted protein n=2 Tax=Populus RepID=B9HSL9_POPTR (probable)
Nbv5.1tr6207684	1415	80	112	42	491	398	262	-1.33928	2.03063e-12	E3 ubiquitin-protein ligase RNF25 (probable)
Nbv5.1tr6221566	1308	36	46	35	295	243	117	-1.34228	0.000330269	Ethylene-responsive transcription factor 1 (probable)
Nbv5.1tr6213857	449	6	25	4	90	56	22	-1.34267	0.0151219	not determined by homology or low homology during annotation
Nbv5.1tr6224733	1485	46	30	43	315	244	158	-1.35163	0.00481599	ATP-dependent Clp protease proteolytic subunit 6, chloroplastic (probable)
Nbv5.1tr6234675	1178	21	70	24	233	178	142	-1.35328	8.80764e-05	Putative uncharacterized protein n=1 Tax=Vitis vinifera RepID=E0CNY5_VITVI (probable)
Nbv5.1tr6212000	1790	55	36	48	373	213	228	-1.35382	0.00537751	Putative uncharacterized protein n=1 Tax=Medicago truncatula RepID=G7KT08_MEDTR (probable)
Nbv5.1tr6258468	776	72	69	36	458	364	124	-1.36075	0.000313669	60S ribosomal protein L21-1 (probable)
Nbv5.1tr6429122	1121	61	106	32	375	301	252	-1.36384	4.22024e-10	Clathrin light chain 2 (probable)
Nbv5.1tr6199900	1124	141	196	77	751	666	557	-1.36389	1.91945e-10	Proteasome subunit alpha type-4 (probable)
Nbv5.1tr6205969	1718	50	79	31	307	303	166	-1.36669	1.22655e-08	ADP,ATP carrier protein, mitochondrial (probable)
Nbv5.1tr6413030	1759	123	125	45	611	534	283	-1.36669	4.56553e-09	Heat shock cognate 70 kDa protein 2 (similar to)
Nbv5.1tr6393417	1092	28	45	25	192	184	111	-1.36834	1.90056e-06	30S ribosomal protein S5, chloroplastic (probable)
Nbv5.1tr6259155	509	46	65	16	249	237	114	-1.36877	1.97546e-07	40S ribosomal protein S23 (probable)
Nbv5.1tr6213742	1197	34	50	14	214	172	85	-1.36978	7.17795e-07	Putative uncharacterized protein n=2 Tax=Vitis vinifera RepID=F6HCS1_VITVI (probable)
Nbv5.1tr6245204	711	21	18	20	143	120	62	-1.37146	0.00111693	50S ribosomal protein L17, chloroplastic (probable)
Nbv5.1tr6206073	2361	110	66	97	726	552	379	-1.37221	0.0068605	Tubulin alpha chain (probable)
Nbv5.1tr6396943	1542	74	92	44	434	327	264	-1.3727	8.10769e-10	Probable protein disulfide-isomerase A6 (probable)
Nbv5.1tr6266673	1101	46	80	69	527	396	226	-1.37405	0.0033036	Oxygen-evolving enhancer protein 1, chloroplastic (similar to)
Nbv5.1tr6418622	959	34	38	10	168	133	86	-1.37445	1.10012e-07	60S ribosomal protein L12 (probable)
Nbv5.1tr6297213	1883	57	71	39	334	238	246	-1.37786	2.58279e-06	NADP-dependent D-sorbitol-6-phosphate dehydrogenase (probable)
Nbv5.1tr6424374	595	40	58	16	248	214	86	-1.37888	8.11272e-06	60S ribosomal protein L18-2 (probable)
Nbv5.1tr6261965	515	20	39	13	133	115	87	-1.38241	5.33692e-07	Membrane steroid-binding protein 2 (probable)
Nbv5.1tr6366302	439	10	6	17	86	92	35	-1.38326	0.0415882	Putative uncharacterized protein n=1 Tax=Ricinus communis RepID=B9RD26_RICCO (probable)
Nbv5.1tr6374510	1624	51	32	28	207	145	201	-1.3852	0.00142714	Calreticulin-3 (probable)
Nbv5.1tr6412718	371	15	25	10	105	89	46	-1.38533	2.92064e-05	40S ribosomal protein S18 (similar to)
Nbv5.1tr6251379	4424	154	130	120	990	856	447	-1.38927	0.000722967	FACT complex subunit SPT16 (probable)
Nbv5.1tr6361057	930	91	142	45	572	492	253	-1.39595	8.82192e-10	Predicted protein n=1 Tax=Populus trichocarpa RepID=B9IAY0_POPTR (probable)
Nbv5.1tr6317180	519	13	32	6	82	83	61	-1.39707	8.61586e-05	40S ribosomal protein S26-2 (probable)
Nbv5.1tr6251323	543	14	27	21	113	106	93	-1.40061	0.000856735	Protein FRIGIDA (probable)
Nbv5.1tr6300756	1402	37	55	23	255	156	134	-1.40346	4.5175e-08	Alternative oxidase 2, mitochondrial (probable)
Nbv5.1tr6404350	1114	48	58	22	248	216	135	-1.40442	1.54303e-10	Uncharacterized protein At4g01150, chloroplastic (probable)
Nbv5.1tr6406996	1471	133	179	65	1000	593	281	-1.40753	1.19369e-05	Probable mannitol dehydrogenase (probable)
Nbv5.1tr6212546	4271	117	139	65	781	519	304	-1.40762	7.75341e-08	Glutamate receptor 2.9 (probable)
Nbv5.1tr6345076	2225	169	282	56	1062	709	470	-1.41291	5.05078e-08	Elongation factor 1-alpha (probable)
Nbv5.1tr6396076	887	96	191	31	615	513	252	-1.41599	8.64682e-06	Transcription factor BTF3 homolog 4 (probable)
Nbv5.1tr6402588	1047	29	32	21	183	142	80	-1.41754	4.01172e-06	60S ribosomal protein L18a (probable)
Nbv5.1tr6262181	1035	148	154	80	670	656	496	-1.41875	2.80593e-08	L-ascorbate peroxidase 1, cytosolic (probable)
Nbv5.1tr6232335	722	172	361	38	1127	859	370	-1.42588	0.00146592	40S ribosomal protein S15 (probable)
Nbv5.1tr6399142	1082	29	40	16	199	135	71	-1.42844	1.97065e-06	Trafficking protein particle complex subunit 1 sp|Q2KMM2.1|TPPC1_RAT Trafficking protein particle complex subunit 1 (probable)
Nbv5.1tr6219009	958	41	38	23	220	104	159	-1.43165	0.000208014	T10O24.15, related n=1 Tax=Solanum lycopersicum RepID=Q53J17_SOLLC (probable)
Nbv5.1tr6317199	407	12	35	9	98	83	66	-1.43174	2.29265e-05	Membrane steroid-binding protein 1 (probable)
Nbv5.1tr6241507	214	8	27	5	85	79	18	-1.43269	0.011692	Ribulose bisphosphate carboxylase small chain (Fragment) n=1 Tax=Nicotiana benthamiana RepID=Q8SAQ3_NICBE (probable)
Nbv5.1tr6233352	1243	76	80	34	413	368	140	-1.43621	6.24909e-06	60S ribosomal protein L21-1 (probable)
Nbv5.1tr6374898	921	86	184	27	594	423	236	-1.44398	1.77225e-05	Transcription factor BTF3 homolog 4 (probable)
Nbv5.1tr6259056	1219	53	50	33	257	205	184	-1.44435	1.3054e-06	Proteasome subunit alpha type-3 (probable)
Nbv5.1tr6323025	643	30	69	13	181	177	120	-1.44534	4.23516e-07	Cytochrome c oxidase subunit 5b-1, mitochondrial (probable)
Nbv5.1tr6318265	936	56	102	15	300	303	128	-1.45469	1.87464e-05	60S ribosomal protein L12 (probable)
Nbv5.1tr6263862	712	27	67	23	263	181	99	-1.45534	6.31216e-06	Histone H1 (probable)
Nbv5.1tr6422123	779	88	218	23	605	479	236	-1.45599	0.000479128	40S ribosomal protein S17 (probable)
Nbv5.1tr6392699	1140	28	36	32	208	155	126	-1.4569	0.000160862	Oxygen-evolving enhancer protein 1, chloroplastic (probable)
Nbv5.1tr6383058	1282	61	68	25	303	234	159	-1.45719	4.59034e-12	REF/SRPP-like protein At3g05500 (probable)
Nbv5.1tr6207542	1466	120	226	79	843	694	409	-1.45961	7.11843e-10	Putative uncharacterized protein n=2 Tax=Vitis vinifera RepID=A5ACP1_VITVI (probable)
Nbv5.1tr6317379	3561	173	302	73	954	785	598	-1.45967	8.89335e-13	Elongation factor 1-alpha (probable)
Nbv5.1tr6207634	2040	81	114	34	415	290	288	-1.46005	2.53448e-10	Aminoacylase-1 (probable)
Nbv5.1tr6261958	505	48	41	28	259	212	104	-1.46486	7.16515e-06	40S ribosomal protein S23 (probable)
Nbv5.1tr6347473	1648	80	61	54	447	363	201	-1.4681	9.0059e-05	Protein BPS1, chloroplastic (probable)
Nbv5.1tr6358429	717	23	36	14	177	128	43	-1.46942	0.000227596	40S ribosomal protein S15 (probable)
Nbv5.1tr6393220	855	67	89	28	409	339	107	-1.47226	5.28366e-05	60S ribosomal protein L13a-4 (probable)
Nbv5.1tr6421979	851	49	93	15	321	257	94	-1.479	9.07921e-05	60S ribosomal protein L21-1 (probable)
Nbv5.1tr6224878	904	31	72	15	223	200	87	-1.48058	5.92954e-06	60S ribosomal protein L21-1 (probable)
Nbv5.1tr6299813	879	34	31	22	174	160	80	-1.48504	4.55343e-06	Coiled-coil domain-containing protein 12 (probable)
Nbv5.1tr6379212	936	67	33	29	278	255	110	-1.48599	0.000402569	60S ribosomal protein L14-1 (probable)
Nbv5.1tr6371882	1125	153	175	114	781	753	583	-1.48948	4.35816e-06	L-ascorbate peroxidase 1, cytosolic (probable)
Nbv5.1tr6229840	1472	79	85	57	345	388	302	-1.48958	1.04238e-05	Protein LURP-one-related 8 (probable)
Nbv5.1tr6236718	1248	149	178	76	798	561	454	-1.48962	1.37226e-13	Glutathione S-transferase zeta class (probable)
Nbv5.1tr6399141	1082	21	55	13	188	125	74	-1.49125	4.68765e-06	Trafficking protein particle complex subunit 1 sp|Q2KMM2.1|TPPC1_RAT Trafficking protein particle complex subunit 1 (probable)
Nbv5.1tr6361772	694	38	81	23	272	222	126	-1.49154	8.3481e-09	Putative E3 ubiquitin-protein ligase XBAT35 (probable)
Nbv5.1tr6354593	1117	142	137	44	575	577	265	-1.5	4.49938e-08	Cysteine proteinase 3 (similar to)
Nbv5.1tr6361550	1345	76	107	50	398	348	285	-1.50262	3.61884e-10	4,5-DOPA dioxygenase extradiol-like protein (probable)
Nbv5.1tr6230495	772	38	36	28	258	198	67	-1.50365	0.00048143	40S ribosomal protein S28 (probable)
Nbv5.1tr6412751	435	22	42	4	110	74	82	-1.50695	9.12521e-05	Membrane steroid-binding protein 2 (similar to)
Nbv5.1tr6254141	733	29	44	15	183	148	62	-1.50958	1.78485e-06	Cytochrome c sp|P62773.1|CYC_BRAOL Cytochrome c (probable)
Nbv5.1tr6218687	687	40	108	19	321	230	135	-1.51373	4.42523e-06	40S ribosomal protein S15 (probable)
Nbv5.1tr6207553	8376	217	404	126	1579	1363	431	-1.51889	6.36686e-05	Glutamate synthase 1 [NADH], chloroplastic (probable)
Nbv5.1tr6255027	1359	73	74	39	327	304	196	-1.52272	2.64448e-10	3-oxoacyl-[acyl-carrier-protein] reductase, chloroplastic (probable)
Nbv5.1tr6314825	1316	80	47	27	277	246	163	-1.52669	2.77956e-06	Putative uncharacterized protein n=1 Tax=Vitis vinifera RepID=D7UBW8_VITVI (probable)
Nbv5.1tr6369369	1272	41	29	24	240	129	87	-1.52945	6.92305e-05	MATE efflux family protein 9 (probable)
Nbv5.1tr6273694	3012	123	124	79	670	548	326	-1.52958	1.89243e-07	Elongation factor 2 (probable)
Nbv5.1tr6375960	815	37	27	20	190	147	63	-1.53253	5.31073e-05	60S ribosomal protein L32-1 (probable)
Nbv5.1tr6224747	1409	111	182	40	596	407	346	-1.53376	9.69707e-12	Probable ATP synthase 24 kDa subunit, mitochondrial (probable)
Nbv5.1tr6395803	1448	115	136	62	591	446	335	-1.53448	4.85901e-14	R3H domain-containing protein 2 (probable)
Nbv5.1tr6236195	823	22	49	16	180	158	49	-1.53513	0.000137491	40S ribosomal protein S11 (probable)
Nbv5.1tr6229510	1294	55	47	34	326	230	105	-1.53819	3.19414e-05	60S ribosomal protein L18-2 (probable)
Nbv5.1tr6372774	1554	56	77	68	517	420	146	-1.53869	0.00180212	Glyceraldehyde-3-phosphate dehydrogenase A, chloroplastic (probable)
Nbv5.1tr6361995	1615	68	108	27	443	264	156	-1.54196	4.17694e-08	Probable mannitol dehydrogenase (probable)
Nbv5.1tr6345234	1891	134	106	76	606	478	380	-1.54413	1.3822e-06	Calreticulin (similar to)
Nbv5.1tr6204839	750	46	100	14	274	230	127	-1.54472	1.06594e-06	60S ribosomal protein L11 (probable)
Nbv5.1tr6266996	1199	216	135	125	860	711	680	-1.54587	0.000203701	Annexin D1 (probable)
Nbv5.1tr6392540	1141	38	58	21	179	172	133	-1.54897	1.79204e-10	Reticulon-like protein B1 (probable)
Nbv5.1tr6236102	1407	110	72	76	487	369	387	-1.54987	0.000395178	Triosephosphate isomerase, cytosolic (probable)
Nbv5.1tr6344980	1217	52	75	70	325	271	354	-1.55211	0.00230798	REF/SRPP-like protein At1g67360 (probable)
Nbv5.1tr6207354	2331	456	1031	263	3022	2169	1786	-1.56548	5.28374e-07	NAC domain-containing protein 29 (probable)
Nbv5.1tr6255267	410	19	12	8	89	63	25	-1.56561	0.000610934	60S ribosomal protein L21-1 (similar to)
Nbv5.1tr6318220	474	36	26	28	135	138	138	-1.56766	0.000367282	L-ascorbate peroxidase 2, cytosolic (probable)
Nbv5.1tr6411751	519	25	28	11	111	85	68	-1.57447	2.57681e-08	40S ribosomal protein S26-1 (probable)
Nbv5.1tr6265270	1569	105	127	95	557	468	474	-1.57731	4.95561e-05	Cathepsin B (probable)
Nbv5.1tr6373022	1243	36	66	43	305	238	137	-1.57767	2.07902e-05	E3 ubiquitin-protein ligase RING1-like (probable)
Nbv5.1tr6317162	407	23	22	10	102	84	46	-1.57893	6.80924e-07	Membrane steroid-binding protein 1 (probable)
Nbv5.1tr6245380	1473	41	60	58	370	266	175	-1.58162	0.000567813	Oxygen-evolving enhancer protein 1, chloroplastic (probable)
Nbv5.1tr6370943	2746	407	618	135	1772	1595	1095	-1.58175	1.75823e-11	Elongation factor 1-alpha (probable)
Nbv5.1tr6203390	1549	60	172	43	421	322	317	-1.58261	2.08503e-06	Light-inducible protein CPRF2 (probable)
Nbv5.1tr6200666	1052	30	62	12	203	148	70	-1.5844	1.35277e-06	Serine/threonine-protein phosphatase 4 regulatory subunit 2 (probable)
Nbv5.1tr6218676	1150	99	95	47	437	397	206	-1.59246	6.64554e-10	Cytochrome c oxidase subunit 6b-1 (probable)
Nbv5.1tr6376077	1163	62	56	32	288	265	112	-1.59556	6.61523e-07	Protein CWC15 homolog (probable)
Nbv5.1tr6233338	1201	105	164	64	682	538	229	-1.59564	9.89653e-08	Translationally-controlled tumor protein homolog (probable)
Nbv5.1tr6259630	779	42	78	26	268	231	108	-1.59853	8.57774e-09	Putative E3 ubiquitin-protein ligase XBAT35 (probable)
Nbv5.1tr6262014	456	13	27	23	144	83	70	-1.60136	0.00047547	Oxygen-evolving enhancer protein 1, chloroplastic (probable)
Nbv5.1tr6410564	200	14	5	6	48	45	18	-1.60776	0.00336763	40S ribosomal protein S28 (similar to)
Nbv5.1tr6233221	892	72	50	53	252	268	270	-1.60842	0.000425652	L-ascorbate peroxidase 1, cytosolic (probable)
Nbv5.1tr6424535	919	70	19	37	299	209	123	-1.60877	0.00412637	Serine/arginine-rich splicing factor RSZ22A (probable)
Nbv5.1tr6348644	1000	21	21	17	66	51	121	-1.61343	0.00583334	Glyceraldehyde-3-phosphate dehydrogenase, cytosolic (similar to)
Nbv5.1tr6229635	1706	72	77	66	405	289	292	-1.61457	4.63483e-05	Bax inhibitor 1 (probable)
Nbv5.1tr6230369	1371	68	123	58	454	402	215	-1.61732	3.1435e-08	Predicted protein n=2 Tax=Populus RepID=B9HSL9_POPTR (probable)
Nbv5.1tr6345531	1820	91	96	45	329	286	306	-1.6242	3.72906e-08	S-adenosylmethionine decarboxylase proenzyme (probable)
Nbv5.1tr6370794	1180	43	68	27	197	194	152	-1.63019	5.59824e-11	Reticulon-like protein B1 (probable)
Nbv5.1tr6261350	656	12	22	19	84	106	48	-1.63849	0.000437566	ADP-ribosylation factor 1 sp|P61210.2|ARF1_LOCMI ADP-ribosylation factor 1 (probable)
Nbv5.1tr6393148	1411	49	56	32	192	164	190	-1.64716	1.31995e-06	S-adenosylmethionine synthase 1 (probable)
Nbv5.1tr6352653	1181	47	80	30	224	187	191	-1.64856	3.24722e-09	La-related protein 6 (probable)
Nbv5.1tr6395235	1081	51	78	25	231	234	135	-1.64864	2.87715e-13	Protein TIC 20-I, chloroplastic (similar to)
Nbv5.1tr6346012	1494	119	127	81	511	473	393	-1.64922	8.185e-08	L-ascorbate peroxidase 1, cytosolic (probable)
Nbv5.1tr6291256	301	16	14	15	86	60	48	-1.6495	5.87248e-05	not determined by homology or low homology during annotation
Nbv5.1tr6204988	956	60	73	38	366	282	102	-1.65129	5.35497e-06	40S ribosomal protein S14-2 (probable)
Nbv5.1tr6262011	395	25	20	8	96	74	42	-1.65174	8.03821e-07	40S ribosomal protein S13 (similar to)
Nbv5.1tr6295404	459	14	27	8	74	57	55	-1.65585	1.28239e-06	50S ribosomal protein L30 (probable)
Nbv5.1tr6224977	844	51	72	34	302	258	102	-1.66253	2.68601e-07	Ubiquitin-40S ribosomal protein S27a (probable)
Nbv5.1tr6240840	1137	229	278	54	987	674	415	-1.66931	1.35663e-08	Probable glutathione S-transferase parA (probable)
Nbv5.1tr6261191	886	26	40	10	165	104	35	-1.67376	6.55759e-05	Transcription factor TCP4 (probable)
Nbv5.1tr6259867	659	28	22	15	128	87	53	-1.67391	6.70485e-07	60S ribosomal protein L14-1 (probable)
Nbv5.1tr6204576	2602	86	104	47	483	340	164	-1.67446	6.60555e-09	Probable receptor-like protein kinase At5g47070 (probable)
Nbv5.1tr6225031	476	21	23	12	93	65	60	-1.67506	1.18968e-07	50S ribosomal protein L30 (probable)
Nbv5.1tr6265465	1569	42	109	43	270	266	214	-1.67691	7.36246e-07	ATP-dependent Clp protease proteolytic subunit-related protein 4, chloroplastic (probable)
Nbv5.1tr6206401	1901	647	900	736	4211	3727	2630	-1.67813	0.00152578	60S ribosomal protein L3 (probable)
Nbv5.1tr6257482	758	65	85	17	263	240	122	-1.67867	1.63502e-10	CLPTM1-like membrane protein cnrB (probable)
Nbv5.1tr6402779	1278	73	69	36	322	257	146	-1.67875	8.66698e-11	ADP-ribosylation factor 1 sp|P61210.2|ARF1_LOCMI ADP-ribosylation factor 1 (probable)
Nbv5.1tr6251786	520	21	28	8	79	73	61	-1.67882	7.39267e-08	Cytochrome c oxidase subunit 5b-2, mitochondrial (probable)
Nbv5.1tr6319551	1579	56	45	50	296	245	155	-1.68644	6.57805e-05	Protein BPS1, chloroplastic (probable)
Nbv5.1tr6211907	2336	99	134	52	455	429	230	-1.68942	3.50522e-15	Transcription factor TCP4 (probable)
Nbv5.1tr6246547	1119	201	232	260	1197	1163	925	-1.69746	0.00109227	UPF0308 protein At2g37240, chloroplastic (probable)
Nbv5.1tr6394691	1136	114	139	66	500	456	297	-1.70069	2.65185e-15	ADP-ribosylation factor 1 (probable)
Nbv5.1tr6319552	1752	73	57	65	373	325	202	-1.70124	9.61812e-05	Protein BPS1, chloroplastic (probable)
Nbv5.1tr6224680	1090	72	76	38	292	249	181	-1.70275	5.57072e-14	NADH dehydrogenase [ubiquinone] iron-sulfur protein 7, mitochondrial (probable)
Nbv5.1tr6370965	1021	33	26	23	183	129	52	-1.70364	6.24291e-05	Elongation factor 2 (probable)
Nbv5.1tr6346167	1173	69	34	35	226	166	180	-1.70427	8.35543e-05	Annexin D1 (probable)
Nbv5.1tr6224903	1443	59	65	36	324	200	130	-1.70696	2.58339e-09	Momilactone A synthase (probable)
Nbv5.1tr6241803	660	109	141	43	592	416	149	-1.70777	1.15428e-06	60S ribosomal protein L35 (probable)
Nbv5.1tr6230186	1001	40	21	31	189	161	78	-1.70975	0.000383983	Probable NADH dehydrogenase [ubiquinone] 1 alpha subcomplex subunit 12 (probable)
Nbv5.1tr6207602	1307	48	55	26	228	154	117	-1.71067	8.73945e-13	Proline-rich protein n=3 Tax=Medicago truncatula RepID=G7JMW9_MEDTR (probable)
Nbv5.1tr6233186	2014	109	170	86	494	421	488	-1.71106	9.9999e-07	S-adenosylmethionine decarboxylase proenzyme (probable)
Nbv5.1tr6263396	1494	48	78	47	246	130	292	-1.71286	0.000674353	Endochitinase A (probable)
Nbv5.1tr6225321	1023	58	68	41	262	242	160	-1.71563	2.0736e-10	NADH dehydrogenase [ubiquinone] iron-sulfur protein 7, mitochondrial (probable)
Nbv5.1tr6204494	1330	43	91	28	297	218	107	-1.71566	9.48128e-09	F-box protein SKIP24 (probable)
Nbv5.1tr6273863	1253	359	518	107	1497	1285	716	-1.71664	3.77086e-11	Elongation factor 1-alpha (probable)
Nbv5.1tr6264341	968	51	44	24	205	176	90	-1.71809	1.92461e-09	Protein CWC15 homolog A (probable)
Nbv5.1tr6245506	1613	119	138	76	444	418	417	-1.72325	4.25807e-08	Glyceraldehyde-3-phosphate dehydrogenase, cytosolic (probable)
Nbv5.1tr6200567	395	10	31	4	75	48	36	-1.7262	3.87837e-05	Ubiquitin-60S ribosomal protein L40 (similar to)
Nbv5.1tr6261935	315	13	18	11	50	47	58	-1.72903	9.34537e-05	ADP-ribosylation factor 1 (probable)
Nbv5.1tr6245505	1564	121	126	87	523	391	419	-1.74306	6.45973e-07	Glyceraldehyde-3-phosphate dehydrogenase, cytosolic (probable)
Nbv5.1tr6205032	1094	25	36	33	197	147	74	-1.74436	7.00929e-05	Oxygen-evolving enhancer protein 1, chloroplastic (similar to)
Nbv5.1tr6424537	1047	80	67	78	473	350	213	-1.75081	0.000126646	Vacuolar protein sorting-associated protein 2 homolog 1 (probable)
Nbv5.1tr6345530	1817	49	97	42	227	214	238	-1.75241	8.53933e-07	S-adenosylmethionine decarboxylase proenzyme (probable)
Nbv5.1tr6230938	1378	107	68	47	396	300	191	-1.7564	1.2393e-07	Putative uncharacterized protein n=1 Tax=Ricinus communis RepID=B9R8V7_RICCO (probable)
Nbv5.1tr6244711	975	68	102	27	336	234	144	-1.76155	1.30746e-14	Adrenodoxin-like protein, mitochondrial (probable)
Nbv5.1tr6327008	565	74	113	28	387	251	143	-1.76208	1.92792e-11	40S ribosomal protein S19-1 (probable)
Nbv5.1tr6260160	609	20	43	13	92	76	92	-1.76269	9.90237e-07	Actin-51 (probable)
Nbv5.1tr6230761	1712	75	46	73	350	284	246	-1.77154	0.000646697	Electron transfer flavoprotein subunit alpha, mitochondrial (probable)
Nbv5.1tr6243573	1239	51	35	44	214	177	160	-1.77639	8.61394e-05	Putative uncharacterized protein n=2 Tax=Vitis vinifera RepID=D7TTW3_VITVI (probable)
Nbv5.1tr6207668	2214	224	326	142	1030	895	647	-1.77763	4.14654e-16	Probable peptide/nitrate transporter At1g22540 (probable)
Nbv5.1tr6392682	1700	690	843	798	4162	3572	2558	-1.78537	0.00146516	60S ribosomal protein L3 (probable)
Nbv5.1tr6220908	2056	92	140	51	408	283	300	-1.79318	4.3578e-13	Cytochrome P450 84A1 (probable)
Nbv5.1tr6258935	943	58	34	53	232	182	206	-1.79894	0.000619279	Proteasome subunit alpha type-6 (probable)
Nbv5.1tr6236382	729	40	43	22	142	150	86	-1.80837	1.26447e-11	Cytochrome c oxidase subunit 5b-1, mitochondrial (probable)
Nbv5.1tr6426602	1096	55	38	26	221	141	94	-1.80954	3.80962e-08	28 kDa heat- and acid-stable phosphoprotein (probable)
Nbv5.1tr6204154	1431	160	117	63	565	435	270	-1.81426	2.93096e-10	Putative uncharacterized protein n=1 Tax=Ricinus communis RepID=B9R8V7_RICCO (probable)
Nbv5.1tr6224835	2135	75	176	22	431	332	125	-1.81527	1.96886e-05	Ubiquitin-60S ribosomal protein L40-2 (probable)
Nbv5.1tr6218878	1735	86	145	65	469	358	255	-1.81596	8.23485e-14	Protein BPS1, chloroplastic (probable)
Nbv5.1tr6236689	783	31	29	12	138	99	33	-1.81712	6.24573e-06	40S ribosomal protein S16 (probable)
Nbv5.1tr6265873	636	32	44	17	174	133	41	-1.82078	2.71683e-06	40S ribosomal protein S23 (probable)
Nbv5.1tr6202584	1788	282	443	84	1143	1023	498	-1.82192	3.87758e-10	Cyanidin-3-O-glucoside 2-O-glucuronosyltransferase (probable)
Nbv5.1tr6396944	1542	62	76	44	271	239	161	-1.82222	2.5266e-12	Probable protein disulfide-isomerase A6 (probable)
Nbv5.1tr6367565	1494	42	90	30	188	115	221	-1.82317	2.93807e-05	Endochitinase A (probable)
Nbv5.1tr6425906	1041	222	393	78	1140	851	356	-1.82356	6.4397e-08	60S ribosomal protein L23a (probable)
Nbv5.1tr6231093	1413	58	86	35	283	203	148	-1.8241	2.53032e-17	Putative uncharacterized protein n=1 Tax=Vitis vinifera RepID=F6H555_VITVI (probable)
Nbv5.1tr6395887	1727	125	65	113	529	532	303	-1.83015	0.000806972	ATP-dependent Clp protease ATP-binding subunit clpA homolog CD4B, chloroplastic (similar to)
Nbv5.1tr6393354	1186	65	83	62	287	264	250	-1.83055	1.58918e-06	Cathepsin B (probable)
Nbv5.1tr6204880	1577	123	198	204	1011	902	466	-1.83147	0.000614468	Glyceraldehyde-3-phosphate dehydrogenase A, chloroplastic (probable)
Nbv5.1tr6203865	1207	81	55	44	330	276	114	-1.83342	3.16528e-06	Protein CWC15 homolog A (probable)
Nbv5.1tr6398792	1617	94	163	55	451	381	246	-1.83752	3.55426e-20	La-related protein 6 (probable)
Nbv5.1tr6199171	1082	67	110	14	229	159	185	-1.84579	2.83997e-07	Probable cinnamyl alcohol dehydrogenase 1 (probable)
Nbv5.1tr6411786	553	30	47	11	126	93	75	-1.84758	7.50357e-13	60S ribosomal protein L21-1 (probable)
Nbv5.1tr6269281	1541	116	103	77	537	392	232	-1.85329	4.79174e-08	26S protease regulatory subunit 6A homolog (similar to)
Nbv5.1tr6424377	446	35	37	18	125	95	88	-1.85388	9.71973e-12	Translationally-controlled tumor protein homolog (similar to)
Nbv5.1tr6403304	1023	42	72	17	181	156	98	-1.85903	7.619e-16	U1 small nuclear ribonucleoprotein C (probable)
Nbv5.1tr6258271	374	18	48	11	123	82	52	-1.86289	1.46584e-08	Ubiquitin-60S ribosomal protein L40 (similar to)
Nbv5.1tr6226524	1089	67	84	48	312	234	172	-1.86367	7.77068e-13	Putative uncharacterized protein n=2 Tax=Vitis vinifera RepID=A5AG12_VITVI (probable)
Nbv5.1tr6258369	948	50	39	49	202	162	182	-1.87437	0.000109695	Proteasome subunit alpha type-6 (probable)
Nbv5.1tr6297763	1017	52	44	25	196	165	74	-1.88591	2.40469e-09	NADH dehydrogenase [ubiquinone] iron-sulfur protein 7, mitochondrial (probable)
Nbv5.1tr6230527	784	81	126	45	482	334	98	-1.88638	3.93011e-06	Polyubiquitin (similar to)
Nbv5.1tr6203306	581	127	158	56	581	407	198	-1.88926	1.04425e-12	40S ribosomal protein S29 (probable)
Nbv5.1tr6376078	1146	68	58	41	300	237	98	-1.89313	2.85283e-07	Protein CWC15 homolog (probable)
Nbv5.1tr6218892	368	40	23	28	102	121	111	-1.89586	5.37653e-05	not determined by homology or low homology during annotation
Nbv5.1tr6243664	1165	53	35	48	219	196	135	-1.89723	4.73108e-05	L-ascorbate peroxidase 3, peroxisomal (probable)
Nbv5.1tr6236777	1187	132	217	64	606	447	302	-1.90095	8.98125e-24	Membrane steroid-binding protein 2 (probable)
Nbv5.1tr6230784	852	29	46	31	136	129	107	-1.90398	4.96297e-08	Disease resistance response protein 206 (probable)
Nbv5.1tr6233179	1747	462	640	351	2105	1742	1359	-1.90445	1.29347e-08	Malate dehydrogenase, cytoplasmic (probable)
Nbv5.1tr6203787	1194	113	173	54	524	270	300	-1.91854	4.0131e-13	Caffeoyl-CoA O-methyltransferase 4 (probable)
Nbv5.1tr6348148	804	28	42	7	142	91	20	-1.92595	0.000246652	40S ribosomal protein S13 (probable)
Nbv5.1tr6325626	994	30	42	32	176	136	71	-1.93995	1.97996e-07	Transcription regulator, putative n=1 Tax=Ricinus communis RepID=B9SDE8_RICCO (probable)
Nbv5.1tr6391702	729	34	52	18	193	113	48	-1.94052	7.28267e-08	Probable calcium-binding protein CML45 (probable)
Nbv5.1tr6346766	228	9	7	9	21	20	42	-1.94738	0.00491643	not determined by homology or low homology during annotation
Nbv5.1tr6203480	2188	131	204	68	436	428	374	-1.95299	1.86951e-16	UDP-glycosyltransferase 74E2 (probable)
Nbv5.1tr6261070	1350	38	39	30	144	33	178	-1.95668	0.0347385	Dehydration-responsive protein RD22 (probable)
Nbv5.1tr6319021	1209	55	45	40	242	146	120	-1.95921	1.06638e-07	Momilactone A synthase (probable)
Nbv5.1tr6206112	2060	135	129	77	497	358	302	-1.95996	6.74237e-13	26S protease regulatory subunit 6A homolog (probable)
Nbv5.1tr6255489	741	450	917	132	1911	1794	658	-1.96207	6.13607e-06	Ubiquitin-40S ribosomal protein S27a (probable)
Nbv5.1tr6424613	1240	73	50	58	208	238	210	-1.96424	2.52417e-05	Probable pyridoxal biosynthesis protein PDX1 (probable)
Nbv5.1tr6260619	380	29	32	25	117	81	92	-1.96448	1.23319e-07	Glyceraldehyde-3-phosphate dehydrogenase, cytosolic (probable)
Nbv5.1tr6382765	1318	107	123	96	444	376	339	-1.96728	1.6755e-07	Putative uncharacterized protein n=1 Tax=Vitis vinifera RepID=F6I0Y6_VITVI (probable)
Nbv5.1tr6412725	386	11	20	9	72	48	16	-1.96749	2.65927e-05	40S ribosomal protein S13 (probable)
Nbv5.1tr6318215	1582	87	37	85	315	283	255	-1.97004	0.00108171	Alcohol dehydrogenase class-3 (probable)
Nbv5.1tr6238100	1225	74	53	40	128	148	246	-1.97092	0.00015366	Fruit bromelain (probable)
Nbv5.1tr6426633	1569	101	154	132	500	473	447	-1.97141	2.53299e-05	Cathepsin B (probable)
Nbv5.1tr6317177	911	43	65	30	179	154	106	-1.97967	2.69843e-17	V-type proton ATPase subunit d2 (similar to)
Nbv5.1tr6230219	1105	34	107	57	251	216	198	-1.98377	1.02796e-05	Uncharacterized protein n=1 Tax=Glycine max RepID=C6TBU5_SOYBN (probable)
Nbv5.1tr6411804	590	68	85	68	311	197	263	-1.98381	4.01589e-06	Probable aquaporin PIP-type pTOM75 (probable)
Nbv5.1tr6262652	398	35	35	15	127	98	49	-1.98459	1.22634e-11	60S ribosomal protein L44 (probable)
Nbv5.1tr6392581	1107	105	145	120	499	409	417	-1.98841	5.35205e-06	Probable aquaporin PIP-type pTOM75 (similar to)
Nbv5.1tr6234122	997	88	127	41	324	268	194	-1.98972	7.22862e-28	Peptidyl-prolyl cis-trans isomerase Pin1 (probable)
Nbv5.1tr6409150	906	160	319	83	714	661	337	-1.99007	3.19929e-15	Protein PLANT CADMIUM RESISTANCE 8 (probable)
Nbv5.1tr6392536	1177	137	182	40	508	354	219	-1.99494	1.06855e-16	60S acidic ribosomal protein P0 (similar to)
Nbv5.1tr6262021	719	25	30	16	73	46	94	-1.99869	1.93964e-05	Mitochondrial outer membrane protein porin of 34 kDa (similar to)
Nbv5.1tr6225108	2025	147	77	125	451	498	382	-2.00202	0.000208756	Putative uncharacterized protein (Fragment) n=1 Tax=Vitis vinifera RepID=F6GT51_VITVI (probable)
Nbv5.1tr6375655	1024	67	46	38	212	202	106	-2.00326	1.70909e-08	NADH dehydrogenase [ubiquinone] iron-sulfur protein 7, mitochondrial (probable)
Nbv5.1tr6203197	1684	909	625	651	3438	2597	2041	-2.0035	0.000119301	Thiol protease SEN102 (probable)
Nbv5.1tr6212337	875	61	67	14	161	162	97	-2.00581	7.98568e-15	Cytochrome c oxidase subunit 5b-2, mitochondrial (probable)
Nbv5.1tr6348149	799	36	44	17	161	125	34	-2.01032	9.01797e-07	40S ribosomal protein S13 (probable)
Nbv5.1tr6213555	348	15	14	10	43	34	43	-2.0153	4.25863e-06	Ubiquitin-conjugating enzyme E2 2 (probable)
Nbv5.1tr6199505	1450	358	357	162	1168	973	643	-2.01663	1.37527e-20	Uncharacterized oxidoreductase At4g09670 (probable)
Nbv5.1tr6398245	811	51	20	27	174	136	53	-2.01687	6.89073e-05	40S ribosomal protein S10-1 (probable)
Nbv5.1tr6283213	477	20	26	17	85	63	51	-2.01742	3.10389e-10	Membrane steroid-binding protein 1 (probable)
Nbv5.1tr6341397	331	20	55	4	107	53	53	-2.02463	9.35894e-06	40S ribosomal protein S15 (similar to)
Nbv5.1tr6376076	1326	70	66	29	249	207	78	-2.02596	6.6079e-10	Protein CWC15 homolog (probable)
Nbv5.1tr6412334	449	36	45	24	169	112	60	-2.0288	3.04767e-11	60S acidic ribosomal protein P2 (probable)
Nbv5.1tr6394793	404	23	18	13	83	60	31	-2.04228	4.01313e-08	B2 protein (probable)
Nbv5.1tr6206022	1696	81	108	46	332	261	141	-2.0452	3.60604e-18	Uncharacterized protein At5g19025 (probable)
Nbv5.1tr6241872	1499	137	122	39	391	269	220	-2.04589	1.18993e-16	Glucan endo-1,3-beta-glucosidase, basic vacuolar isoform GGIB50 (probable)
Nbv5.1tr6399774	1387	31	81	78	321	266	146	-2.05904	0.000304887	Probable fructose-bisphosphate aldolase 1, chloroplastic (probable)
Nbv5.1tr6229964	2691	151	100	151	666	559	333	-2.05981	8.80764e-05	Oligopeptidase A (probable)
Nbv5.1tr6348645	907	28	26	21	59	47	115	-2.06482	0.000351324	Glyceraldehyde-3-phosphate dehydrogenase, cytosolic (similar to)
Nbv5.1tr6430068	2332	224	158	102	735	580	284	-2.06529	2.36689e-09	Heat shock cognate 70 kDa protein 2 (probable)
Nbv5.1tr6203672	998	66	116	43	258	268	142	-2.07348	4.39116e-17	Putative uncharacterized protein n=1 Tax=Vitis vinifera RepID=F6GTD2_VITVI (probable)
Nbv5.1tr6383817	1715	69	76	61	284	276	139	-2.07927	2.27401e-08	Cathepsin B (probable)
Nbv5.1tr6392537	1449	182	215	55	583	435	261	-2.10102	5.08811e-21	60S acidic ribosomal protein P0 (probable)
Nbv5.1tr6255972	742	106	93	38	294	226	168	-2.10429	7.97089e-20	Ubiquitin-40S ribosomal protein S27a (probable)
Nbv5.1tr6225186	1486	118	154	65	456	324	216	-2.11468	1.6441e-24	Phosphatidylinositol N-acetylglucosaminyltransferase subunit P (probable)
Nbv5.1tr6262740	945	125	177	71	350	325	358	-2.11541	1.16483e-12	Glyceraldehyde-3-phosphate dehydrogenase, cytosolic (similar to)
Nbv5.1tr6207753	2853	191	211	99	592	561	326	-2.12818	1.30853e-21	Probable disease resistance protein At4g33300 (probable)
Nbv5.1tr6206095	1607	42	72	62	300	189	124	-2.12977	3.45072e-06	Chlorophyll a-b binding protein 7, chloroplastic (probable)
Nbv5.1tr6200808	734	49	42	10	151	104	36	-2.13055	2.76841e-07	60S ribosomal protein L28-1 (probable)
Nbv5.1tr6262194	1770	994	1288	361	3288	2396	1611	-2.13364	7.8265e-18	Elongation factor 1-alpha (probable)
Nbv5.1tr6395947	1103	62	115	34	249	216	123	-2.13735	4.88585e-21	Vesicle-associated membrane protein 727 (probable)
Nbv5.1tr6206841	2403	230	174	107	715	595	275	-2.1502	1.7443e-10	Heat shock cognate 70 kDa protein 2 (probable)
Nbv5.1tr6409230	204	13	24	7	46	36	36	-2.15505	4.48286e-09	40S ribosomal protein S14-2 (probable)
Nbv5.1tr6201570	396	21	44	7	86	79	28	-2.1594	3.36192e-08	Reticuline oxidase-like protein (probable)
Nbv5.1tr6204890	2090	100	72	35	363	182	87	-2.16149	9.55706e-08	Cytochrome P450 71A1 (probable)
Nbv5.1tr6412774	478	41	48	45	199	128	108	-2.16321	1.10261e-07	Putative uncharacterized protein n=1 Tax=Ricinus communis RepID=B9S5K0_RICCO (probable)
Nbv5.1tr6241674	365	31	67	19	162	86	72	-2.16925	3.9269e-13	60S ribosomal protein L36-2 (similar to)
Nbv5.1tr6262346	607	66	113	92	348	254	263	-2.1738	1.81887e-06	Probable aquaporin PIP-type pTOM75 (similar to)
Nbv5.1tr6204987	756	51	41	9	141	105	34	-2.17408	5.24789e-07	40S ribosomal protein S14-2 (probable)
Nbv5.1tr6236467	1839	110	148	64	395	308	205	-2.1748	3.14664e-27	La-related protein 6 (probable)
Nbv5.1tr6422596	1319	85	106	52	298	246	144	-2.19804	6.38353e-21	Isocitrate dehydrogenase [NADP] (probable)
Nbv5.1tr6392582	1107	86	143	111	390	300	349	-2.20037	1.57824e-06	Probable aquaporin PIP-type pTOM75 (similar to)
Nbv5.1tr6229511	1518	110	58	70	267	229	232	-2.20677	2.13789e-06	Annexin D1 (probable)
Nbv5.1tr6262697	1022	45	66	35	188	142	82	-2.22254	9.99718e-16	Vesicle-associated membrane protein 727 (probable)
Nbv5.1tr6270235	1959	129	183	103	417	359	370	-2.23093	1.9797e-11	S-adenosylmethionine decarboxylase proenzyme (probable)
Nbv5.1tr6394263	1294	52	97	71	267	219	177	-2.23609	7.72782e-08	Ribulose-phosphate 3-epimerase, chloroplastic (probable)
Nbv5.1tr6412175	347	30	6	12	70	43	32	-2.23813	0.000113704	Ubiquitin-60S ribosomal protein L40 (similar to)
Nbv5.1tr6256286	371	21	38	12	113	53	28	-2.24091	1.86371e-08	not determined by homology or low homology during annotation
Nbv5.1tr6261234	938	62	27	45	195	133	103	-2.24768	8.13749e-06	V-type proton ATPase subunit E (probable)
Nbv5.1tr6395799	602	30	35	16	107	76	37	-2.24879	3.25514e-13	60S ribosomal protein L27a-3 (probable)
Nbv5.1tr6230896	811	47	57	21	168	137	40	-2.25007	1.80407e-09	60S ribosomal protein L30 (probable)
Nbv5.1tr6393418	1164	73	121	64	293	269	153	-2.26778	1.45955e-14	30S ribosomal protein S5, chloroplastic (probable)
Nbv5.1tr6261248	547	135	325	69	610	505	205	-2.26873	6.02222e-11	40S ribosomal protein S25 (probable)
Nbv5.1tr6200628	882	184	390	62	727	561	239	-2.27097	5.33239e-10	40S ribosomal protein S23 (probable)
Nbv5.1tr6392538	1449	142	213	56	466	346	221	-2.27288	1.1181e-31	60S acidic ribosomal protein P0 (probable)
Nbv5.1tr6236007	821	66	153	53	323	225	153	-2.29024	3.4201e-16	Ubiquitin-conjugating enzyme E2 variant 1D (probable)
Nbv5.1tr6412996	505	38	49	21	154	116	28	-2.3038	1.22467e-07	Probable histone H2B.3 (similar to)
Nbv5.1tr6400896	658	47	73	8	151	101	48	-2.31452	1.25746e-09	60S ribosomal protein L30 (probable)
Nbv5.1tr6329134	1436	120	219	32	354	249	219	-2.31962	3.40847e-14	Probable cinnamyl alcohol dehydrogenase 1 (probable)
Nbv5.1tr6229565	1753	108	188	84	401	304	265	-2.32056	1.8289e-18	V-type proton ATPase subunit d2 (probable)
Nbv5.1tr6230825	1025	44	35	80	219	179	153	-2.32231	0.000296009	ATP-dependent Clp protease adapter protein ClpS (probable)
Nbv5.1tr6199121	821	78	124	38	242	221	125	-2.32363	5.90933e-29	Putative uncharacterized protein n=1 Tax=Vitis vinifera RepID=D7TCC5_VITVI (probable)
Nbv5.1tr6257602	621	42	81	36	160	135	104	-2.32491	3.34187e-18	Eukaryotic translation initiation factor 5A-2 (probable)
Nbv5.1tr6199588	1255	146	162	171	357	359	608	-2.33021	8.38904e-05	L-ascorbate peroxidase 2, cytosolic (probable)
Nbv5.1tr6235358	1921	267	208	89	719	460	276	-2.33371	5.72771e-15	Auxin-induced in root cultures protein 12 (probable)
Nbv5.1tr6206224	733	47	105	20	162	130	102	-2.33566	5.59686e-18	60S ribosomal protein L23a (probable)
Nbv5.1tr6264440	1350	135	57	126	408	291	304	-2.34491	0.000100482	Triosephosphate isomerase, cytosolic (probable)
Nbv5.1tr6412741	421	90	50	52	306	202	68	-2.35513	2.65802e-06	Eukaryotic translation initiation factor 1A (similar to)
Nbv5.1tr6200856	712	26	57	35	165	129	42	-2.35561	4.23516e-07	Ribulose bisphosphate carboxylase small chain 8B, chloroplastic (probable)
Nbv5.1tr6203386	531	23	59	14	111	59	55	-2.35643	9.35212e-13	60S acidic ribosomal protein P1 (probable)
Nbv5.1tr6238887	430	87	117	35	263	204	106	-2.37566	5.03567e-25	not determined by homology or low homology during annotation
Nbv5.1tr6371821	1193	61	84	41	142	192	116	-2.38259	1.36794e-15	Glutathione S-transferase L3 (probable)
Nbv5.1tr6230521	1321	128	201	89	453	327	248	-2.38859	7.73241e-25	Membrane steroid-binding protein 1 (probable)
Nbv5.1tr6218514	213	5	7	10	37	22	7	-2.39532	0.000500504	ATP-dependent Clp protease ATP-binding subunit clpA homolog CD4A, chloroplastic (probable)
Nbv5.1tr6219671	1036	89	85	33	255	201	59	-2.41453	4.21518e-10	60S ribosomal protein L44 (probable)
Nbv5.1tr6236457	1060	111	196	63	417	314	144	-2.43023	1.66594e-18	Uncharacterized protein At3g27210 (probable)
Nbv5.1tr6230037	863	90	111	52	300	239	91	-2.43889	3.87414e-14	60S ribosomal protein L31 (probable)
Nbv5.1tr6203373	1142	65	181	16	208	185	116	-2.44099	9.55955e-09	Germin-like protein 5-1 (probable)
Nbv5.1tr6391887	886	61	118	23	197	181	67	-2.44288	2.09284e-13	Protein PLANT CADMIUM RESISTANCE 8 (probable)
Nbv5.1tr6393708	1115	101	90	48	242	214	118	-2.44488	9.57199e-21	CBS domain-containing protein CBSX1, chloroplastic (probable)
Nbv5.1tr6258383	319	28	59	11	84	104	27	-2.4469	5.83882e-09	40S ribosomal protein S25 (probable)
Nbv5.1tr6245056	414	93	199	113	456	377	209	-2.45223	2.3831e-10	Ribulose bisphosphate carboxylase small chain 8B, chloroplastic (similar to)
Nbv5.1tr6203608	727	238	405	169	793	536	539	-2.45797	5.55196e-19	Polyubiquitin (probable)
Nbv5.1tr6259506	908	109	146	76	309	300	178	-2.46409	6.62761e-22	Uncharacterized protein At3g27210 (probable)
Nbv5.1tr6260591	716	88	65	53	277	230	54	-2.46509	7.82964e-07	Elongation factor 2 (probable)
Nbv5.1tr6248352	473	49	83	32	169	108	92	-2.4704	1.74415e-24	40S ribosomal protein S24-1 (probable)
Nbv5.1tr6259213	306	25	42	19	94	63	40	-2.4754	2.05672e-17	not determined by homology or low homology during annotation
Nbv5.1tr6420977	540	60	32	28	145	123	41	-2.47602	3.23164e-08	60S ribosomal protein L37-2 (probable)
Nbv5.1tr6410984	427	78	136	17	226	182	65	-2.49622	8.94031e-10	60S ribosomal protein L34 (similar to)
Nbv5.1tr6253831	502	61	81	19	161	127	57	-2.51827	1.96021e-19	60S ribosomal protein L27a-3 (probable)
Nbv5.1tr6207603	1897	317	280	149	877	640	264	-2.53313	2.99955e-13	Cytochrome P450 81D1 (probable)
Nbv5.1tr6224696	2267	640	875	738	2302	2035	1453	-2.53455	9.80011e-07	60S ribosomal protein L3 (probable)
Nbv5.1tr6203803	1024	63	40	50	180	141	78	-2.54246	1.55908e-08	Multiprotein-bridging factor 1b (probable)
Nbv5.1tr6203129	1749	168	272	79	427	286	329	-2.54615	3.61608e-23	Uncharacterized protein n=2 Tax=Glycine max RepID=I1MER4_SOYBN (probable)
Nbv5.1tr6206846	1596	141	80	77	327	301	111	-2.57342	8.57774e-09	Probable mediator of RNA polymerase II transcription subunit 37e (similar to)
Nbv5.1tr6263290	1139	112	107	40	218	162	150	-2.57654	1.49971e-27	Probable WRKY transcription factor 70 (probable)
Nbv5.1tr6372994	393	28	20	17	68	44	32	-2.59525	1.86091e-12	Actin-depolymerizing factor 2 (probable)
Nbv5.1tr6261412	672	86	110	31	222	164	80	-2.60086	2.40697e-24	40S ribosomal protein S20-1 (probable)
Nbv5.1tr6246671	385	19	56	3	55	62	22	-2.6009	7.41012e-07	Reticuline oxidase (probable)
Nbv5.1tr6289214	1572	162	144	53	261	252	198	-2.61064	9.37803e-26	Epoxide hydrolase 2 (probable)
Nbv5.1tr6413014	676	149	106	99	414	260	178	-2.61177	4.47982e-11	HMG1/2-like protein (probable)
Nbv5.1tr6253394	495	45	37	16	111	63	33	-2.62936	2.75227e-14	60S ribosomal protein L30 (probable)
Nbv5.1tr6207617	1450	115	160	69	316	232	161	-2.63198	1.41369e-36	Peroxisomal 2,4-dienoyl-CoA reductase (probable)
Nbv5.1tr6259311	342	22	21	11	25	20	54	-2.64069	6.31629e-06	Actin-7 (probable)
Nbv5.1tr6425994	973	66	115	18	184	130	61	-2.64667	1.16721e-15	Protein PLANT CADMIUM RESISTANCE 8 (probable)
Nbv5.1tr6241950	1396	980	1230	652	2743	1832	1537	-2.65347	8.53017e-14	Polyubiquitin (similar to)
Nbv5.1tr6348928	3717	429	275	451	1339	1201	547	-2.65486	1.28023e-05	ATP-dependent Clp protease ATP-binding subunit clpA homolog CD4B, chloroplastic (probable)
Nbv5.1tr6265333	970	109	117	54	241	212	116	-2.66363	5.11823e-31	Ubiquitin-conjugating enzyme E2 2 (probable)
Nbv5.1tr6248535	1359	87	73	94	303	189	142	-2.66981	4.17694e-08	Tubulin alpha-3/alpha-5 chain (probable)
Nbv5.1tr6233262	921	73	56	50	183	133	85	-2.67092	2.50959e-13	Glycine-rich RNA-binding protein (probable)
Nbv5.1tr6395901	835	139	138	72	287	240	171	-2.69145	7.73755e-31	NEDD8-conjugating enzyme Ubc12 (probable)
Nbv5.1tr6259758	678	59	95	27	162	151	42	-2.69202	1.41423e-13	Ubiquitin-60S ribosomal protein L40 (probable)
Nbv5.1tr6412534	774	58	89	19	150	102	57	-2.70457	2.3417e-24	60S ribosomal protein L22-2 (probable)
Nbv5.1tr6262078	2109	142	267	112	428	367	234	-2.70838	5.72543e-25	Cleft lip and palate transmembrane protein 1 homolog (probable)
Nbv5.1tr6348927	3717	472	301	431	1334	1179	481	-2.7263	2.71532e-06	ATP-dependent Clp protease ATP-binding subunit clpA homolog CD4B, chloroplastic (probable)
Nbv5.1tr6295163	228	27	26	8	50	37	26	-2.72909	1.47963e-17	40S ribosomal protein S28 (probable)
Nbv5.1tr6424656	583	42	27	56	152	73	88	-2.73452	5.56732e-06	10 kDa chaperonin (probable)
Nbv5.1tr6236129	933	80	68	41	168	121	85	-2.73555	3.93274e-23	Eukaryotic translation initiation factor 5A-1 (probable)
Nbv5.1tr6411389	310	30	11	16	66	37	22	-2.73823	1.10261e-07	Ubiquitin-60S ribosomal protein L40 (similar to)
Nbv5.1tr6267132	897	233	456	85	608	562	195	-2.74388	3.97555e-14	40S ribosomal protein S10-1 (probable)
Nbv5.1tr6231782	2065	138	182	73	416	236	126	-2.74642	1.73797e-20	Probable WRKY transcription factor 33 (probable)
Nbv5.1tr6253153	326	20	31	9	57	35	19	-2.75232	1.7185e-15	40S ribosomal protein S14-2 (similar to)
Nbv5.1tr6344932	906	87	148	38	209	166	112	-2.75407	3.47927e-41	60S acidic ribosomal protein P0-2 (probable)
Nbv5.1tr6229452	2112	162	201	122	331	329	285	-2.75771	1.38857e-17	S-adenosylmethionine decarboxylase proenzyme (probable)
Nbv5.1tr6233399	1215	98	51	92	254	203	121	-2.76526	3.40163e-07	14-3-3 protein 4 (probable)
Nbv5.1tr6312831	1572	184	188	56	302	258	184	-2.79341	3.73122e-40	Epoxide hydrolase 2 (probable)
Nbv5.1tr6256070	1612	165	232	71	382	293	162	-2.79701	2.28431e-42	Citrate synthase, mitochondrial (probable)
Nbv5.1tr6352396	538	142	115	38	261	215	67	-2.8051	6.31696e-13	60S ribosomal protein L36-1 (probable)
Nbv5.1tr6265182	1535	221	251	79	353	311	272	-2.8057	5.30096e-39	Epoxide hydrolase 2 (probable)
Nbv5.1tr6231082	556	100	94	71	200	172	143	-2.80872	3.22087e-17	Os12g0553900 protein n=3 Tax=Oryza RepID=B7F928_ORYSJ (probable)
Nbv5.1tr6225963	1372	101	140	95	282	177	194	-2.82244	1.7631e-14	Red chlorophyll catabolite reductase, chloroplastic (probable)
Nbv5.1tr6211966	365	27	34	23	52	44	54	-2.83521	1.47854e-13	Peptidyl-prolyl cis-trans isomerase Pin1 (probable)
Nbv5.1tr6218503	209	17	32	13	62	35	16	-2.83831	4.00718e-13	not determined by homology or low homology during annotation
Nbv5.1tr6422259	824	68	157	20	190	147	55	-2.8425	3.75386e-12	40S ribosomal protein S14-2 (probable)
Nbv5.1tr6283433	687	58	94	18	115	116	49	-2.85094	1.55584e-22	Lysine histidine transporter-like 5 (probable)
Nbv5.1tr6206091	3037	377	179	347	912	750	422	-2.85324	1.97025e-06	Polyadenylate-binding protein 2 (probable)
Nbv5.1tr6402249	1080	125	185	81	272	261	156	-2.85862	1.5298e-36	Membrane steroid-binding protein 2 (probable)
Nbv5.1tr6409532	327	37	75	20	79	70	62	-2.88442	8.83249e-27	Proactivator polypeptide (probable)
Nbv5.1tr6243732	1030	91	133	54	204	151	112	-2.90271	7.78829e-45	Probable caffeoyl-CoA O-methyltransferase At4g26220 (probable)
Nbv5.1tr6373506	1004	38	60	90	246	140	67	-2.91392	6.0059e-06	Photosystem I reaction center subunit II, chloroplastic (probable)
Nbv5.1tr6207610	1249	172	272	101	380	294	226	-2.91394	8.00316e-51	Putative uncharacterized protein n=1 Tax=Ricinus communis RepID=B9RT36_RICCO (probable)
Nbv5.1tr6354918	1126	98	182	60	228	175	144	-2.92192	3.83451e-40	Proactivator polypeptide (probable)
Nbv5.1tr6344933	1536	242	376	112	501	435	238	-2.93488	2.97457e-50	60S acidic ribosomal protein P0 (probable)
Nbv5.1tr6253136	237	44	201	12	148	161	41	-2.93784	2.55844e-06	not determined by homology or low homology during annotation
Nbv5.1tr6207593	2280	490	479	343	987	871	554	-2.93948	4.407e-16	Aspartic proteinase (probable)
Nbv5.1tr6375582	1272	118	126	54	251	191	73	-2.94447	8.12223e-21	B2 protein (probable)
Nbv5.1tr6413015	687	103	72	75	227	194	73	-2.95183	8.2403e-11	Glycine-rich RNA-binding protein (probable)
Nbv5.1tr6200677	1732	195	180	104	359	250	206	-2.9605	3.62584e-28	Probable mitochondrial chaperone BCS1-B (probable)
Nbv5.1tr6239092	696	65	146	10	150	121	39	-2.9645	1.22449e-08	CASP-like protein PIMP1 (probable)
Nbv5.1tr6413020	711	135	77	96	275	212	117	-2.96777	1.19386e-10	Glycine-rich RNA-binding protein (probable)
Nbv5.1tr6207635	1638	1391	840	731	2287	1818	1256	-2.97145	8.53476e-10	UDP-glycosyltransferase 74F2 (probable)
Nbv5.1tr6212170	1418	125	205	111	335	237	186	-2.9722	1.51914e-22	Probable NAD(P)H-dependent oxidoreductase 1 (probable)
Nbv5.1tr6432412	2184	205	171	103	448	292	119	-2.98375	2.70393e-15	Probable WRKY transcription factor 33 (probable)
Nbv5.1tr6233347	1391	106	127	65	255	150	100	-2.98554	4.10132e-27	Polyadenylate-binding protein-interacting protein 2 (probable)
Nbv5.1tr6257056	325	103	208	57	235	196	128	-2.98891	3.60561e-40	SKP1-like protein 3 (probable)
Nbv5.1tr6234804	1079	114	101	45	230	158	52	-3.00075	3.467e-15	Putative uncharacterized protein n=2 Tax=Solanum tuberosum RepID=Q3HVL0_SOLTU (probable)
Nbv5.1tr6393404	1731	127	163	114	279	206	204	-3.01156	4.39116e-17	Actin-7 (probable)
Nbv5.1tr6383818	1545	110	128	123	275	254	149	-3.01211	3.5133e-12	Cathepsin B (probable)
Nbv5.1tr6267278	1017	64	61	79	208	142	67	-3.01456	6.55469e-09	Peroxisomal (S)-2-hydroxy-acid oxidase (similar to)
Nbv5.1tr6204500	1171	364	456	434	944	698	655	-3.0367	1.22883e-09	Probable aquaporin PIP-type pTOM75 (probable)
Nbv5.1tr6378918	784	97	90	35	166	113	65	-3.04163	2.51061e-31	60S ribosomal protein L31 (probable)
Nbv5.1tr6348949	1074	276	357	171	569	431	277	-3.05775	1.99312e-38	NEDD8-conjugating enzyme Ubc12 (probable)
Nbv5.1tr6403343	1397	110	157	123	291	284	124	-3.06014	4.37935e-13	Cathepsin B (probable)
Nbv5.1tr6236366	742	80	95	51	185	130	56	-3.0658	4.37439e-21	Pre-mRNA branch site p14-like protein (probable)
Nbv5.1tr6200867	512	48	38	51	105	76	66	-3.07828	8.38512e-11	Polyprotein, putative n=1 Tax=Solanum demissum RepID=Q6L4B3_SOLDE (probable)
Nbv5.1tr6395266	2166	323	127	241	607	472	254	-3.07895	9.28728e-08	Polyadenylate-binding protein 2 (probable)
Nbv5.1tr6407087	1418	125	234	91	283	186	189	-3.09358	8.71967e-30	Predicted protein n=1 Tax=Populus trichocarpa RepID=B9IPQ8_POPTR (probable)
Nbv5.1tr6425819	719	377	455	348	975	691	397	-3.09382	9.60584e-14	Polyubiquitin 11 (similar to)
Nbv5.1tr6244898	860	484	736	225	903	818	367	-3.11271	1.78085e-32	SKP1-like protein 1A (probable)
Nbv5.1tr6236042	951	144	173	103	262	208	174	-3.11859	6.99739e-28	ADP-ribosylation factor 1 (probable)
Nbv5.1tr6218553	598	326	47	399	264	281	845	-3.12967	0.0249715	ORF58e n=1 Tax=Pinus koraiensis RepID=A4QMB1_PINKO (probable)
Nbv5.1tr6412306	423	76	131	43	159	122	70	-3.14999	4.04023e-43	40S ribosomal protein S27-2 (probable)
Nbv5.1tr6261990	383	61	56	48	108	80	70	-3.15014	2.11469e-18	Translationally-controlled tumor protein homolog (similar to)
Nbv5.1tr6203191	961	157	126	119	424	246	60	-3.15322	2.58883e-08	Histone H3.3 (probable)
Nbv5.1tr6199940	768	161	282	69	358	226	121	-3.15699	2.35917e-30	60S ribosomal protein L35a-3 (probable)
Nbv5.1tr6243801	540	178	386	97	370	314	198	-3.15819	3.14276e-38	Translationally-controlled tumor protein homolog (similar to)
Nbv5.1tr6274808	319	2759	3225	3104	10411	4346	2023	-3.18306	5.47052e-05	not determined by homology or low homology during annotation
Nbv5.1tr6383819	1545	118	145	170	286	289	177	-3.19287	4.22725e-10	Cathepsin B (probable)
Nbv5.1tr6395587	1093	108	149	63	203	169	79	-3.20864	1.74208e-36	Ubiquitin-conjugating enzyme E2 2 (probable)
Nbv5.1tr6424706	684	215	379	87	448	319	132	-3.21531	4.63547e-24	60S ribosomal protein L34 (probable)
Nbv5.1tr6262205	1573	164	172	120	254	172	219	-3.24171	5.48003e-18	Actin-7 (probable)
Nbv5.1tr6230308	1450	201	386	160	418	343	251	-3.24364	1.92799e-33	Proactivator polypeptide (probable)
Nbv5.1tr6233400	1755	162	153	282	446	468	192	-3.27068	3.38827e-07	Phosphoribulokinase, chloroplastic (probable)
Nbv5.1tr6412130	327	99	211	77	198	191	114	-3.27127	1.1266e-33	SKP1-like protein 3 (probable)
Nbv5.1tr6204322	1194	104	138	119	264	164	132	-3.27198	7.9272e-15	Chlorophyll a-b binding protein CP26, chloroplastic (probable)
Nbv5.1tr6379543	2139	188	801	94	610	468	166	-3.27457	5.78479e-10	Uncharacterized protein At3g49720 (probable)
Nbv5.1tr6317888	1106	112	110	77	204	110	112	-3.27483	7.04939e-22	Cytochrome b-c1 complex subunit Rieske-5, mitochondrial (similar to)
Nbv5.1tr6380213	1345	135	237	105	265	198	161	-3.2988	2.77609e-36	Proactivator polypeptide (probable)
Nbv5.1tr6224912	792	82	82	83	147	156	73	-3.31497	4.19322e-14	Probable histone H2A variant 1 (probable)
Nbv5.1tr6235056	1194	1764	1821	817	1356	2080	1796	-3.33829	5.6086e-12	Acidic endochitinase Q (probable)
Nbv5.1tr6391168	531	78	201	13	167	101	44	-3.33981	3.76311e-10	40S ribosomal protein S15 (similar to)
Nbv5.1tr6203358	1137	167	266	142	329	255	176	-3.35509	7.20056e-30	Ras-related protein RABF2a (probable)
Nbv5.1tr6206880	754	101	126	41	162	109	56	-3.37255	7.24833e-41	60S ribosomal protein L35-4 (probable)
Nbv5.1tr6203401	1155	117	288	143	427	222	107	-3.39315	1.45227e-13	Oxygen-evolving enhancer protein 3-2, chloroplastic (probable)
Nbv5.1tr6231302	2042	334	572	152	503	492	211	-3.42055	1.3096e-37	Lysine histidine transporter-like 2 (probable)
Nbv5.1tr6230633	2714	692	862	486	1139	1009	494	-3.42578	1.78729e-21	Aldehyde dehydrogenase (probable)
Nbv5.1tr6200845	813	158	133	133	291	204	109	-3.43207	1.53575e-15	HMG1/2-like protein (probable)
Nbv5.1tr6409569	336	40	47	23	93	36	14	-3.43782	7.97892e-14	not determined by homology or low homology during annotation
Nbv5.1tr6261907	1161	222	153	215	402	274	191	-3.45218	9.30131e-12	SRC2-like protein n=1 Tax=Nicotiana benthamiana RepID=A4K8J6_NICBE (probable)
Nbv5.1tr6392705	675	192	284	130	390	261	110	-3.45482	1.17546e-24	Putative uncharacterized protein n=1 Tax=Ricinus communis RepID=B9T3D9_RICCO (probable)
Nbv5.1tr6394301	855	96	85	67	102	77	117	-3.46177	9.4756e-16	1-aminocyclopropane-1-carboxylate oxidase (similar to)
Nbv5.1tr6235860	323	697	2247	244	1399	1103	590	-3.46424	3.35221e-11	not determined by homology or low homology during annotation
Nbv5.1tr6241874	1588	1735	2190	1029	2365	1739	1650	-3.46735	7.87196e-20	Polyubiquitin (similar to)
Nbv5.1tr6236308	779	113	119	55	167	117	56	-3.48357	1.89413e-35	60S ribosomal protein L36-2 (probable)
Nbv5.1tr6408007	590	516	1440	160	992	769	318	-3.48408	3.69372e-12	PREDICTED: fasciclin-like arabinogalactan protein 11 [Vitis vinifera] (probable)
Nbv5.1tr6229595	1505	393	291	406	678	573	323	-3.49297	1.13316e-10	60S ribosomal protein L6 (probable)
Nbv5.1tr6261955	900	1219	2535	961	2039	1721	1462	-3.49724	2.0391e-17	Cysteine proteinase RD21a (similar to)
Nbv5.1tr6225338	812	184	266	155	357	272	130	-3.49992	3.21029e-24	Nuclear transport factor 2 (probable)
Nbv5.1tr6413001	562	58	98	51	96	89	55	-3.50004	8.88201e-33	Protein translation factor SUI1 homolog (probable)
Nbv5.1tr6261043	884	117	187	102	169	156	142	-3.50384	2.88398e-27	Somatic embryogenesis receptor kinase 2 (probable)
Nbv5.1tr6233105	220	44	6	14	5	37	29	-3.508	0.00547487	Putative uncharacterized protein n=7 Tax=Actinomycetales RepID=B4V366_9ACTO (probable)
Nbv5.1tr6233455	777	138	136	56	181	137	60	-3.50977	2.54188e-35	60S ribosomal protein L35a-3 (probable)
Nbv5.1tr6425773	532	64	97	74	116	100	75	-3.52049	1.41672e-19	Polyubiquitin 3 (probable)
Nbv5.1tr6204206	1659	287	276	257	518	358	214	-3.5244	1.3549e-16	B2 protein (probable)
Nbv5.1tr6254575	590	84	128	28	128	73	43	-3.57909	1.27825e-35	Uncharacterized protein n=8 Tax=Papilionoideae RepID=C6TAQ0_SOYBN (probable)
Nbv5.1tr6203307	616	332	768	132	508	417	235	-3.59282	2.52759e-29	Lipid transfer-like protein VAS (probable)
Nbv5.1tr6344945	1157	184	257	156	276	208	182	-3.60617	3.25331e-29	Somatic embryogenesis receptor kinase 2 (probable)
Nbv5.1tr6241933	1847	5007	8058	3442	6782	5680	4533	-3.63682	3.90576e-15	Cysteine proteinase RD21a (probable)
Nbv5.1tr6225659	707	74	46	43	130	55	18	-3.64782	2.34978e-11	Ubiquitin-60S ribosomal protein L40-2 (probable)
Nbv5.1tr6241319	500	201	189	62	240	155	66	-3.65499	1.07936e-28	60S acidic ribosomal protein P2 (probable)
Nbv5.1tr6345954	832	126	162	72	153	111	97	-3.65512	1.9733e-60	Ras-related protein RABF2a (probable)
Nbv5.1tr6207861	932	173	283	133	225	191	176	-3.66767	2.39887e-37	Miraculin (probable)
Nbv5.1tr6413018	707	140	95	97	199	74	102	-3.70498	3.70984e-15	Remorin (probable)
Nbv5.1tr6203724	959	253	226	163	361	255	104	-3.7134	5.08811e-21	CASP-like protein IN26 (probable)
Nbv5.1tr6372830	1270	170	216	122	173	113	199	-3.72051	4.33975e-19	1-aminocyclopropane-1-carboxylate oxidase 3 (probable)
Nbv5.1tr6372831	1266	196	180	107	130	133	183	-3.74267	4.63445e-20	1-aminocyclopropane-1-carboxylate oxidase 3 (probable)
Nbv5.1tr6243398	919	181	599	66	289	237	136	-3.77018	4.36833e-18	Heat stress transcription factor B-2b (probable)
Nbv5.1tr6262214	902	154	220	91	194	145	95	-3.77627	7.94818e-71	Proactivator polypeptide (probable)
Nbv5.1tr6240970	229	41	179	10	69	62	37	-3.77913	8.20858e-12	not determined by homology or low homology during annotation
Nbv5.1tr6426456	1198	339	289	407	495	433	293	-3.78131	4.96243e-12	60S ribosomal protein L6 (probable)
Nbv5.1tr6228495	560	79	23	54	23	34	91	-3.81109	0.000737004	Uncharacterized protein ORF91 (probable)
Nbv5.1tr6376594	596	77	143	75	88	41	126	-3.82152	2.45113e-12	not determined by homology or low homology during annotation
Nbv5.1tr6212632	1369	286	199	100	276	201	81	-3.82297	1.20872e-25	Glucan endo-1,3-beta-glucosidase, acidic isoform GI9 (probable)
Nbv5.1tr6243432	663	675	2092	186	938	808	406	-3.84435	2.2624e-12	Cell number regulator 9 (probable)
Nbv5.1tr6375596	452	153	86	64	142	117	39	-3.85323	3.4112e-19	60S ribosomal protein L36-2 (similar to)
Nbv5.1tr6200780	628	443	828	188	522	454	202	-3.8915	4.32671e-39	SKP1-like protein 1B (probable)
Nbv5.1tr6343898	641	159	245	68	182	132	76	-3.89179	3.18736e-73	Lipid transfer-like protein VAS (probable)
Nbv5.1tr6225036	699	6855	3451	8615	278	5750	11529	-3.92615	0.00632619	Uncharacterized mitochondrial protein AtMg00030 (probable)
Nbv5.1tr6228475	454	83	108	51	99	65	42	-3.93535	1.01222e-52	Lipid transfer-like protein VAS (probable)
Nbv5.1tr6233383	1059	397	151	232	287	256	205	-3.9486	5.34014e-14	Probable glutathione S-transferase (probable)
Nbv5.1tr6396234	529	117	209	50	150	112	38	-3.95716	2.04808e-31	60S ribosomal protein L38 (probable)
Nbv5.1tr6392543	896	232	245	133	204	181	127	-3.9679	2.55911e-55	Somatic embryogenesis receptor kinase 1 (probable)
Nbv5.1tr6243293	409	65	352	21	116	104	58	-3.96878	1.74807e-11	not determined by homology or low homology during annotation
Nbv5.1tr6243150	834	17773	1010	3064	2677	2714	9829	-3.97826	0.00219897	Predicted protein (Fragment) n=2 Tax=Populus trichocarpa RepID=B9PD26_POPTR (probable)
Nbv5.1tr6425772	445	135	124	82	129	71	87	-3.99053	3.45983e-31	Polyubiquitin 4 (probable)
Nbv5.1tr6224898	1767	354	267	399	412	376	249	-3.99564	4.02671e-13	60S ribosomal protein L6 (probable)
Nbv5.1tr6236135	1242	214	225	117	153	100	172	-4.00911	7.19803e-25	1-aminocyclopropane-1-carboxylate oxidase 3 (probable)
Nbv5.1tr6200509	285	39	250	17	98	69	29	-4.02477	7.03325e-11	not determined by homology or low homology during annotation
Nbv5.1tr6207716	1022	541	349	215	212	261	319	-4.08495	3.10275e-19	PAR-1c protein n=1 Tax=Nicotiana tabacum RepID=Q43589_TOBAC (probable)
Nbv5.1tr6218579	493	154	196	60	134	134	36	-4.09891	4.9911e-32	60S ribosomal protein L37-1 (probable)
Nbv5.1tr6412043	271	177	159	50	99	86	81	-4.10014	1.76027e-49	Thioredoxin H-type 1 (probable)
Nbv5.1tr6229421	865	153	196	83	141	141	49	-4.10298	2.55211e-42	60S ribosomal protein L34 (probable)
Nbv5.1tr6412966	330	45	67	39	58	21	36	-4.12702	1.03942e-24	Remorin (probable)
Nbv5.1tr6241926	1029	595	813	465	567	338	488	-4.13905	5.0983e-22	Nodulin-like protein n=1 Tax=Gossypium hirsutum RepID=I0B682_GOSHI (probable)
Nbv5.1tr6346920	1515	399	293	431	458	366	219	-4.14576	6.13439e-14	60S ribosomal protein L6 (probable)
Nbv5.1tr6204001	1284	702	791	429	534	402	460	-4.14675	9.68711e-31	1-aminocyclopropane-1-carboxylate oxidase (probable)
Nbv5.1tr6394005	818	365	399	206	335	246	150	-4.15633	1.91667e-57	Translationally-controlled tumor protein homolog (probable)
Nbv5.1tr6233475	1274	161	347	156	164	95	189	-4.1824	1.65369e-19	Probable aquaporin PIP-type pTOM75 (probable)
Nbv5.1tr6234735	619	100	707	30	200	170	73	-4.21116	2.17418e-09	Uncharacterized mitochondrial protein AtMg00810 (probable)
Nbv5.1tr6408450	258	122	895	28	256	218	76	-4.21147	4.99913e-08	not determined by homology or low homology during annotation
Nbv5.1tr6245138	1222	354	282	425	402	335	188	-4.26004	4.70352e-14	60S ribosomal protein L6 (probable)
Nbv5.1tr6369478	699	578	1309	233	618	486	189	-4.26664	2.38162e-25	Lipid transfer-like protein VAS (probable)
Nbv5.1tr6395231	3025	407	3075	109	846	627	282	-4.31373	2.80888e-07	Zinc finger protein JACKDAW (probable)
Nbv5.1tr6330405	337	60	64	47	37	34	41	-4.33045	2.30311e-28	not determined by homology or low homology during annotation
Nbv5.1tr6256284	299	37	230	10	46	58	27	-4.33618	2.62475e-06	not determined by homology or low homology during annotation
Nbv5.1tr6238509	286	55	35	45	56	33	15	-4.35272	2.90895e-18	Uncharacterized protein At2g23090 (probable)
Nbv5.1tr6343937	729	220	44	135	37	63	154	-4.39135	0.000202527	Uncharacterized protein TC_0114 (probable)
Nbv5.1tr6242863	1518	230	68	126	36	25	184	-4.39337	0.000621916	Uncharacterized protein n=1 Tax=Glycine max RepID=I1L3I4_SOYBN (probable)
Nbv5.1tr6412997	528	233	281	152	243	166	48	-4.39421	3.46759e-25	Protein translation factor SUI1 homolog (probable)
Nbv5.1tr6203265	1225	351	267	286	296	213	146	-4.39542	2.47583e-23	Predicted protein n=1 Tax=Populus trichocarpa RepID=B9IPQ8_POPTR (probable)
Nbv5.1tr6239516	346	109	124	57	99	48	29	-4.46413	3.7455e-45	Protein translation factor SUI1 homolog (probable)
Nbv5.1tr6241885	1949	964	1573	853	908	645	504	-4.49791	4.49145e-28	Polyubiquitin (probable)
Nbv5.1tr6230317	769	484	589	242	344	249	156	-4.50431	2.70877e-93	Nucleoside diphosphate kinase 1 (probable)
Nbv5.1tr6199597	419	189	33	110	26	52	111	-4.55415	0.000135641	Uncharacterized protein TC_0114 (probable)
Nbv5.1tr6225308	1376	328	293	298	236	115	201	-4.58781	4.14736e-19	not determined by homology or low homology during annotation
Nbv5.1tr6241949	1348	789	1020	603	533	414	353	-4.65466	9.06516e-37	Polyubiquitin (similar to)
Nbv5.1tr6241919	708	576	576	367	364	279	190	-4.65868	2.16749e-45	Peroxiredoxin-2B (probable)
Nbv5.1tr6243066	497	3505	152	1405	252	714	1551	-4.67239	0.000244687	Uncharacterized protein TC_0114 (probable)
Nbv5.1tr6257402	710	373	517	143	264	161	78	-4.68739	6.21953e-58	60S ribosomal protein L27a-3 (probable)
Nbv5.1tr6393021	1383	634	752	509	443	334	257	-4.68967	7.97197e-35	Polyubiquitin (probable)
Nbv5.1tr6236020	1142	559	685	476	407	288	213	-4.76163	3.49271e-34	Polyubiquitin (similar to)
Nbv5.1tr6262074	732	318	385	268	229	160	112	-4.79638	2.38112e-41	Salt stress root protein RS1 sp|A2WMG6.1|SRS1_ORYSI Salt stress root protein RS1 (probable)
Nbv5.1tr6241943	625	611	984	981	574	401	410	-4.84593	1.80645e-15	Ribulose bisphosphate carboxylase small chain 8B, chloroplastic (probable)
Nbv5.1tr6409726	387	244	616	178	156	145	119	-4.87222	2.55837e-55	Peptidyl-prolyl cis-trans isomerase (similar to)
Nbv5.1tr6242866	283	107	100	135	107	65	26	-4.88828	2.92949e-18	Predicted protein n=1 Tax=Physcomitrella patens subsp. patens RepID=A9TQZ9_PHYPA (probable)
Nbv5.1tr6413013	670	366	711	310	226	153	150	-5.08052	1.01222e-52	Ubiquitin-conjugating enzyme E2-17 kDa (probable)
Nbv5.1tr6241689	383	146	26	88	8	21	64	-5.17747	0.000106903	Uncharacterized protein TC_0114 (similar to)
Nbv5.1tr6233476	1176	292	474	379	184	118	149	-5.19431	2.9504e-26	Probable aquaporin PIP-type pTOM75 (probable)
Nbv5.1tr6271539	258	81	27	43	5	9	35	-5.22155	1.60212e-05	Putative uncharacterized protein n=1 Tax=Burkholderia multivorans ATCC 17616 RepID=B3D9S7_BURM1 (similar to)
Nbv5.1tr6411604	404	766	1003	1105	537	417	242	-5.29284	3.90671e-18	Ribulose bisphosphate carboxylase small chain 8B, chloroplastic (similar to)
Nbv5.1tr6257158	301	81	91	89	62	30	14	-5.30467	1.01707e-25	Nuclear division RFT1-like protein n=1 Tax=Medicago truncatula RepID=G7L7L6_MEDTR (probable)
Nbv5.1tr6380989	835	3194	2150	1262	1019	694	511	-5.31032	1.73125e-29	Protein disulfide isomerase-like 1-4 (probable)
Nbv5.1tr6238201	208	62	155	30	44	23	7	-5.34411	8.47599e-35	not determined by homology or low homology during annotation
Nbv5.1tr6392524	734	210	374	247	159	100	45	-5.3682	8.88201e-33	Ribulose bisphosphate carboxylase small chain 8B, chloroplastic (probable)
Nbv5.1tr6274969	452	1425	1352	1792	13	651	755	-5.45645	2.77594e-05	Ribosomal protein S10 n=4 Tax=Magnoliophyta RepID=G7I9S0_MEDTR (probable)
Nbv5.1tr6206162	10424	80863	50841	130095	8087	19452	58559	-5.47468	1.29621e-06	Uncharacterized protein TC_0114 (probable)
Nbv5.1tr6411682	451	613	482	872	326	270	164	-5.48804	1.34088e-16	Ribulose bisphosphate carboxylase small chain 8B, chloroplastic (similar to)
Nbv5.1tr6222160	1229	1432	1371	1895	162	179	953	-5.57151	2.83532e-07	DNA-directed RNA polymerase subunit alpha (probable)
Nbv5.1tr6292634	235	138	15	59	3	16	34	-5.64058	6.84952e-05	Putative uncharacterized protein n=1 Tax=Magnetospirillum gryphiswaldense RepID=Q3BKI4_9PROT (similar to)
Nbv5.1tr6216536	273	61	46	73	6	9	32	-5.6975	8.27033e-07	not determined by homology or low homology during annotation
Nbv5.1tr6203289	1761	874	624	1411	59	54	647	-5.70602	4.6398e-06	50S ribosomal protein L2, chloroplastic sp|Q3C1N6.1|RK2_NICSY 50S ribosomal protein L2, chloroplastic sp|Q33BZ0.1|RK2_NICTO 50S ribosomal protein L2, chloroplastic (probable)
Nbv5.1tr6230347	681	725	628	424	240	180	71	-5.7144	2.38112e-41	Uncharacterized protein n=1 Tax=Glycine max RepID=C6T2C6_SOYBN (probable)
Nbv5.1tr6205329	803	860	1393	1229	59	51	666	-5.7155	1.5667e-06	Cytochrome b6-f complex subunit 8 (probable)
[truncated: 1,517 more rows]
