# Supplementary material for: Investigating the Biological Relevance of In Vitro-Identified Putative Packaging Signals at the 5′ Terminus of Satellite Tobacco Necrosis Virus 1 Genomic RNA
Source: J Virol. 2019 Apr 17;93(9):e02106-18. doi: 10.1128/JVI.02106-18 (PMC6475782; doi:10.1128/JVI.02106-18)
Supplement: Supplemental file 2 [file JVI.02106-18-sd002.xlsx]

## Sheet: agroinfiltration - RPKM
Dataset S2: NGS analysis of N. benthamiana plants agroinfiltrated with pEAQ-HT-STNV-1 CP and pEAQ-STNV-1WT
		LEAVES			VLPs			LEAVES - RPKM			VLPs - RPKM
Transcirpt	Length	L1	L2	L3	V1	V2	V3	L1	L2	L3	V1	V2	V3
Nbv5.1tr6198042	200	0	1	0	0	0	0	0	1.50101	0	0	0	0
Nbv5.1tr6198043	200	0	1	0	0	0	0	0	1.50101	0	0	0	0
Nbv5.1tr6198044	200	0	1	0	0	0	0	0	1.50101	0	0	0	0
Nbv5.1tr6198045	200	0	1	0	0	0	0	0	1.50101	0	0	0	0
Nbv5.1tr6198046	200	0	1	0	0	0	0	0	1.50101	0	0	0	0
Nbv5.1tr6198047	200	0	1	0	0	0	0	0	1.50101	0	0	0	0
Nbv5.1tr6198048	200	0	1	0	0	0	0	0	1.50101	0	0	0	0
Nbv5.1tr6198049	200	0	1	0	0	0	0	0	1.50101	0	0	0	0
Nbv5.1tr6198050	200	0	1	0	0	0	0	0	1.50101	0	0	0	0
Nbv5.1tr6198051	200	0	1	0	0	0	0	0	1.50101	0	0	0	0
Nbv5.1tr6198052	200	0	1	0	0	0	0	0	1.50101	0	0	0	0
Nbv5.1tr6198053	200	0	1	0	0	0	0	0	1.50101	0	0	0	0
Nbv5.1tr6198054	200	0	1	0	0	0	0	0	1.50101	0	0	0	0
Nbv5.1tr6198055	200	0	1	0	0	0	0	0	1.50101	0	0	0	0
Nbv5.1tr6198056	200	0	1	0	0	0	0	0	1.50101	0	0	0	0
Nbv5.1tr6198057	200	0	1	0	0	0	0	0	1.50101	0	0	0	0
Nbv5.1tr6198058	200	0	1	0	0	0	0	0	1.50101	0	0	0	0
Nbv5.1tr6198059	200	0	1	0	0	0	0	0	1.50101	0	0	0	0
Nbv5.1tr6198060	200	0	1	0	0	0	0	0	1.50101	0	0	0	0
Nbv5.1tr6198061	200	0	1	0	0	0	0	0	1.50101	0	0	0	0
Nbv5.1tr6198062	200	0	1	0	0	0	0	0	1.50101	0	0	0	0
Nbv5.1tr6198063	200	0	1	0	0	0	0	0	1.50101	0	0	0	0
Nbv5.1tr6198064	200	0	1	0	0	0	0	0	1.50101	0	0	0	0
Nbv5.1tr6198065	200	0	1	0	0	0	0	0	1.50101	0	0	0	0
Nbv5.1tr6198066	200	0	1	0	0	0	0	0	1.50101	0	0	0	0
Nbv5.1tr6198067	200	0	1	0	0	0	0	0	1.50101	0	0	0	0
Nbv5.1tr6198068	200	0	1	0	0	0	0	0	1.50101	0	0	0	0
Nbv5.1tr6198069	200	0	1	0	0	0	0	0	1.50101	0	0	0	0
Nbv5.1tr6198070	200	0	1	0	0	0	0	0	1.50101	0	0	0	0
Nbv5.1tr6198071	200	0	1	0	0	0	0	0	1.50101	0	0	0	0
Nbv5.1tr6198072	200	0	1	0	0	0	0	0	1.50101	0	0	0	0
Nbv5.1tr6198073	200	0	1	0	0	0	0	0	1.50101	0	0	0	0
Nbv5.1tr6198074	200	0	1	0	0	0	0	0	1.50101	0	0	0	0
Nbv5.1tr6198075	200	0	1	0	0	0	0	0	1.50101	0	0	0	0
Nbv5.1tr6198076	200	0	1	0	0	0	0	0	1.50101	0	0	0	0
Nbv5.1tr6198077	200	0	1	0	0	0	0	0	1.50101	0	0	0	0
Nbv5.1tr6198078	200	0	1	0	0	0	0	0	1.50101	0	0	0	0
Nbv5.1tr6198079	200	0	1	0	0	0	0	0	1.50101	0	0	0	0
Nbv5.1tr6198080	200	0	1	0	0	0	0	0	1.50101	0	0	0	0
Nbv5.1tr6198081	200	0	1	0	0	0	0	0	1.50101	0	0	0	0
Nbv5.1tr6198082	200	0	1	0	0	0	0	0	1.50101	0	0	0	0
Nbv5.1tr6198083	200	0	1	0	0	0	0	0	1.50101	0	0	0	0
Nbv5.1tr6198084	200	0	1	0	0	0	0	0	1.50101	0	0	0	0
Nbv5.1tr6198085	200	0	1	0	0	0	0	0	1.50101	0	0	0	0
Nbv5.1tr6198086	200	0	1	0	0	0	0	0	1.50101	0	0	0	0
Nbv5.1tr6198087	200	0	1	0	0	0	0	0	1.50101	0	0	0	0
Nbv5.1tr6198088	200	0	1	0	0	0	0	0	1.50101	0	0	0	0
Nbv5.1tr6198089	200	0	1	0	0	0	0	0	1.50101	0	0	0	0
Nbv5.1tr6198090	200	0	1	0	0	0	0	0	1.50101	0	0	0	0
Nbv5.1tr6198091	200	0	1	0	0	0	0	0	1.50101	0	0	0	0
Nbv5.1tr6198092	200	0	1	0	0	0	0	0	1.50101	0	0	0	0
Nbv5.1tr6198093	200	0	1	0	0	0	0	0	1.50101	0	0	0	0
Nbv5.1tr6198094	200	0	1	0	0	0	0	0	1.50101	0	0	0	0
Nbv5.1tr6198095	200	0	1	0	0	0	0	0	1.50101	0	0	0	0
Nbv5.1tr6198096	200	0	1	0	0	0	0	0	1.50101	0	0	0	0
Nbv5.1tr6198097	200	0	1	0	0	0	0	0	1.50101	0	0	0	0
Nbv5.1tr6198098	200	0	1	0	0	0	0	0	1.50101	0	0	0	0
Nbv5.1tr6198099	200	0	1	0	0	0	0	0	1.50101	0	0	0	0
Nbv5.1tr6198100	200	0	1	0	0	0	0	0	1.50101	0	0	0	0
Nbv5.1tr6198101	200	0	1	0	0	0	0	0	1.50101	0	0	0	0
Nbv5.1tr6198102	200	0	1	0	0	0	0	0	1.50101	0	0	0	0
Nbv5.1tr6198103	200	0	1	0	0	0	0	0	1.50101	0	0	0	0
Nbv5.1tr6198104	200	0	1	0	0	0	0	0	1.50101	0	0	0	0
Nbv5.1tr6198105	200	0	1	0	0	0	0	0	1.50101	0	0	0	0
Nbv5.1tr6198106	200	0	1	0	0	0	0	0	1.50101	0	0	0	0
Nbv5.1tr6198107	200	0	1	0	0	0	0	0	1.50101	0	0	0	0
Nbv5.1tr6198108	200	0	1	0	0	0	0	0	1.50101	0	0	0	0
Nbv5.1tr6198109	200	0	1	0	0	0	0	0	1.50101	0	0	0	0
Nbv5.1tr6198110	200	0	1	0	0	0	0	0	1.50101	0	0	0	0
Nbv5.1tr6198111	200	0	1	0	0	0	0	0	1.50101	0	0	0	0
Nbv5.1tr6198112	200	0	1	0	0	0	0	0	1.50101	0	0	0	0
Nbv5.1tr6198113	200	0	1	0	0	0	0	0	1.50101	0	0	0	0
Nbv5.1tr6198114	200	0	1	0	0	0	0	0	1.50101	0	0	0	0
Nbv5.1tr6198115	200	0	1	0	0	0	0	0	1.50101	0	0	0	0
Nbv5.1tr6198116	200	0	1	0	0	0	0	0	1.50101	0	0	0	0
Nbv5.1tr6198117	200	0	1	0	0	0	0	0	1.50101	0	0	0	0
Nbv5.1tr6198118	200	0	1	0	0	0	0	0	1.50101	0	0	0	0
Nbv5.1tr6198119	200	0	1	0	0	0	0	0	1.50101	0	0	0	0
Nbv5.1tr6198120	200	0	1	0	0	0	0	0	1.50101	0	0	0	0
Nbv5.1tr6198121	200	0	1	0	0	0	0	0	1.50101	0	0	0	0
Nbv5.1tr6198122	200	0	1	0	0	0	0	0	1.50101	0	0	0	0
Nbv5.1tr6198123	200	0	1	0	0	0	0	0	1.50101	0	0	0	0
Nbv5.1tr6198124	200	0	1	0	0	0	0	0	1.50101	0	0	0	0
Nbv5.1tr6198125	200	0	1	0	0	0	0	0	1.50101	0	0	0	0
Nbv5.1tr6198126	200	0	1	0	0	0	0	0	1.50101	0	0	0	0
Nbv5.1tr6198127	200	0	1	0	0	0	0	0	1.50101	0	0	0	0
Nbv5.1tr6198128	200	0	1	0	0	0	0	0	1.50101	0	0	0	0
Nbv5.1tr6198129	200	0	1	0	0	0	0	0	1.50101	0	0	0	0
Nbv5.1tr6198130	200	0	1	0	0	0	0	0	1.50101	0	0	0	0
Nbv5.1tr6198131	200	0	1	0	0	0	0	0	1.50101	0	0	0	0
Nbv5.1tr6198132	200	0	1	0	0	0	0	0	1.50101	0	0	0	0
Nbv5.1tr6198133	200	0	1	0	0	0	0	0	1.50101	0	0	0	0
Nbv5.1tr6198134	200	0	1	0	0	0	0	0	1.50101	0	0	0	0
Nbv5.1tr6198135	200	0	1	0	0	0	0	0	1.50101	0	0	0	0
Nbv5.1tr6198136	200	0	1	0	0	0	0	0	1.50101	0	0	0	0
Nbv5.1tr6198137	200	0	1	0	0	0	0	0	1.50101	0	0	0	0
Nbv5.1tr6198138	200	0	1	0	0	0	0	0	1.50101	0	0	0	0
Nbv5.1tr6198139	200	0	1	0	0	0	0	0	1.50101	0	0	0	0
Nbv5.1tr6198140	200	0	1	0	0	0	0	0	1.50101	0	0	0	0
Nbv5.1tr6198141	200	0	1	0	0	0	0	0	1.50101	0	0	0	0
Nbv5.1tr6198142	200	0	1	0	0	0	0	0	1.50101	0	0	0	0
Nbv5.1tr6198143	200	0	1	0	0	0	0	0	1.50101	0	0	0	0
Nbv5.1tr6198144	200	0	1	0	0	0	0	0	1.50101	0	0	0	0
Nbv5.1tr6198145	200	0	1	0	0	0	0	0	1.50101	0	0	0	0
Nbv5.1tr6198146	200	0	1	0	0	0	0	0	1.50101	0	0	0	0
Nbv5.1tr6198147	200	0	1	0	0	0	0	0	1.50101	0	0	0	0
Nbv5.1tr6198148	200	0	1	0	0	0	0	0	1.50101	0	0	0	0
Nbv5.1tr6198149	200	0	1	0	0	0	0	0	1.50101	0	0	0	0
Nbv5.1tr6198150	200	0	1	0	0	0	0	0	1.50101	0	0	0	0
Nbv5.1tr6198151	200	0	1	0	0	0	0	0	1.50101	0	0	0	0
Nbv5.1tr6198152	200	0	1	0	0	0	0	0	1.50101	0	0	0	0
Nbv5.1tr6198153	200	0	1	0	0	0	0	0	1.50101	0	0	0	0
Nbv5.1tr6198154	200	0	1	0	0	0	0	0	1.50101	0	0	0	0
Nbv5.1tr6198155	200	0	1	0	0	0	0	0	1.50101	0	0	0	0
Nbv5.1tr6198156	200	0	1	0	0	0	0	0	1.50101	0	0	0	0
Nbv5.1tr6198157	200	0	1	0	0	0	0	0	1.50101	0	0	0	0
Nbv5.1tr6198158	200	0	1	0	0	0	0	0	1.50101	0	0	0	0
Nbv5.1tr6198159	200	0	1	0	0	0	0	0	1.50101	0	0	0	0
Nbv5.1tr6198160	200	0	1	0	0	0	0	0	1.50101	0	0	0	0
Nbv5.1tr6198161	200	0	1	0	0	0	0	0	1.50101	0	0	0	0
Nbv5.1tr6198162	200	0	1	0	0	0	0	0	1.50101	0	0	0	0
Nbv5.1tr6198163	200	0	1	0	0	0	0	0	1.50101	0	0	0	0
Nbv5.1tr6198164	200	0	1	0	0	0	0	0	1.50101	0	0	0	0
Nbv5.1tr6198165	200	0	1	0	0	0	0	0	1.50101	0	0	0	0
Nbv5.1tr6198166	200	0	1	0	0	0	0	0	1.50101	0	0	0	0
Nbv5.1tr6198167	200	0	1	0	0	0	0	0	1.50101	0	0	0	0
Nbv5.1tr6198168	200	0	1	0	0	0	0	0	1.50101	0	0	0	0
Nbv5.1tr6198169	200	0	1	0	0	0	0	0	1.50101	0	0	0	0
Nbv5.1tr6198170	200	0	1	0	0	0	0	0	1.50101	0	0	0	0
Nbv5.1tr6198171	200	0	1	0	0	0	0	0	1.50101	0	0	0	0
Nbv5.1tr6198172	200	0	1	0	0	0	0	0	1.50101	0	0	0	0
Nbv5.1tr6198173	200	0	1	0	0	0	0	0	1.50101	0	0	0	0
Nbv5.1tr6198174	200	0	1	0	0	0	0	0	1.50101	0	0	0	0
Nbv5.1tr6198175	200	0	1	0	0	0	0	0	1.50101	0	0	0	0
Nbv5.1tr6198176	200	0	1	0	0	0	0	0	1.50101	0	0	0	0
Nbv5.1tr6198177	200	0	1	0	0	0	0	0	1.50101	0	0	0	0
Nbv5.1tr6198178	200	0	1	0	0	0	0	0	1.50101	0	0	0	0
Nbv5.1tr6198179	200	0	1	0	0	0	0	0	1.50101	0	0	0	0
Nbv5.1tr6198180	200	0	1	0	0	0	0	0	1.50101	0	0	0	0
Nbv5.1tr6198181	200	0	1	0	0	0	0	0	1.50101	0	0	0	0
Nbv5.1tr6198182	200	0	1	0	0	0	0	0	1.50101	0	0	0	0
Nbv5.1tr6198183	200	0	1	0	0	0	0	0	1.50101	0	0	0	0
Nbv5.1tr6198184	200	0	1	0	0	0	0	0	1.50101	0	0	0	0
Nbv5.1tr6198185	200	0	1	0	0	0	0	0	1.50101	0	0	0	0
Nbv5.1tr6198186	200	0	1	0	0	0	0	0	1.50101	0	0	0	0
Nbv5.1tr6198187	200	0	1	0	0	0	0	0	1.50101	0	0	0	0
Nbv5.1tr6198188	200	0	1	0	0	0	0	0	1.50101	0	0	0	0
Nbv5.1tr6198189	200	0	1	0	0	0	0	0	1.50101	0	0	0	0
Nbv5.1tr6198190	200	0	1	0	0	0	0	0	1.50101	0	0	0	0
Nbv5.1tr6198191	200	0	1	0	0	0	0	0	1.50101	0	0	0	0
Nbv5.1tr6198192	200	0	1	0	0	0	0	0	1.50101	0	0	0	0
Nbv5.1tr6198193	200	0	1	0	0	0	0	0	1.50101	0	0	0	0
Nbv5.1tr6198194	200	0	1	0	0	0	0	0	1.50101	0	0	0	0
Nbv5.1tr6198195	200	0	1	0	0	0	0	0	1.50101	0	0	0	0
Nbv5.1tr6198196	200	0	1	0	0	0	0	0	1.50101	0	0	0	0
Nbv5.1tr6198197	200	0	1	0	0	0	0	0	1.50101	0	0	0	0
Nbv5.1tr6198198	200	0	1	0	0	0	0	0	1.50101	0	0	0	0
Nbv5.1tr6198199	200	0	1	0	0	0	0	0	1.50101	0	0	0	0
Nbv5.1tr6198200	200	0	1	0	0	0	0	0	1.50101	0	0	0	0
Nbv5.1tr6198201	200	0	1	0	0	0	0	0	1.50101	0	0	0	0
Nbv5.1tr6198202	200	0	1	0	0	0	0	0	1.50101	0	0	0	0
Nbv5.1tr6198203	200	0	1	0	0	0	0	0	1.50101	0	0	0	0
Nbv5.1tr6198204	200	0	1	0	0	0	0	0	1.50101	0	0	0	0
Nbv5.1tr6198205	200	0	1	0	0	0	0	0	1.50101	0	0	0	0
Nbv5.1tr6198206	200	0	1	0	0	0	0	0	1.50101	0	0	0	0
Nbv5.1tr6198207	200	0	1	0	0	0	0	0	1.50101	0	0	0	0
Nbv5.1tr6198208	200	0	1	0	0	0	0	0	1.50101	0	0	0	0
Nbv5.1tr6198209	200	0	1	0	0	0	0	0	1.50101	0	0	0	0
Nbv5.1tr6198210	200	0	1	0	0	0	0	0	1.50101	0	0	0	0
Nbv5.1tr6198211	200	0	1	0	0	0	0	0	1.50101	0	0	0	0
Nbv5.1tr6198212	200	0	1	0	0	0	0	0	1.50101	0	0	0	0
Nbv5.1tr6198213	200	0	1	0	0	0	0	0	1.50101	0	0	0	0
Nbv5.1tr6198214	200	0	1	0	0	0	0	0	1.50101	0	0	0	0
Nbv5.1tr6198215	200	0	1	0	0	0	0	0	1.50101	0	0	0	0
Nbv5.1tr6198216	200	0	1	0	0	0	0	0	1.50101	0	0	0	0
Nbv5.1tr6198217	200	0	1	0	0	0	0	0	1.50101	0	0	0	0
Nbv5.1tr6198218	200	0	1	0	0	0	0	0	1.50101	0	0	0	0
Nbv5.1tr6198219	200	0	1	0	0	0	0	0	1.50101	0	0	0	0
Nbv5.1tr6198220	200	0	1	0	0	0	0	0	1.50101	0	0	0	0
Nbv5.1tr6198221	200	0	1	0	0	0	0	0	1.50101	0	0	0	0
Nbv5.1tr6198222	200	0	1	0	0	0	0	0	1.50101	0	0	0	0
Nbv5.1tr6198223	200	0	1	0	0	0	0	0	1.50101	0	0	0	0
Nbv5.1tr6198224	200	0	1	0	0	0	0	0	1.50101	0	0	0	0
Nbv5.1tr6198225	200	0	1	0	0	0	0	0	1.50101	0	0	0	0
Nbv5.1tr6198226	200	0	1	0	0	0	0	0	1.50101	0	0	0	0
Nbv5.1tr6198227	200	0	1	0	0	0	0	0	1.50101	0	0	0	0
Nbv5.1tr6198228	200	0	1	0	0	0	0	0	1.50101	0	0	0	0
Nbv5.1tr6198229	200	0	1	0	0	0	0	0	1.50101	0	0	0	0
Nbv5.1tr6198230	200	0	1	0	0	0	0	0	1.50101	0	0	0	0
Nbv5.1tr6198231	200	0	1	0	0	0	0	0	1.50101	0	0	0	0
Nbv5.1tr6198232	200	0	1	0	0	0	0	0	1.50101	0	0	0	0
Nbv5.1tr6198233	200	0	1	0	0	0	0	0	1.50101	0	0	0	0
Nbv5.1tr6198234	200	0	1	0	0	0	0	0	1.50101	0	0	0	0
Nbv5.1tr6198235	200	0	1	0	0	0	0	0	1.50101	0	0	0	0
Nbv5.1tr6198236	200	0	1	0	0	0	0	0	1.50101	0	0	0	0
Nbv5.1tr6198237	200	0	1	0	0	0	0	0	1.50101	0	0	0	0
Nbv5.1tr6198238	200	0	1	0	0	0	0	0	1.50101	0	0	0	0
Nbv5.1tr6198239	200	0	1	0	0	0	0	0	1.50101	0	0	0	0
Nbv5.1tr6198240	200	0	1	0	0	0	0	0	1.50101	0	0	0	0
Nbv5.1tr6198241	200	0	1	0	0	0	0	0	1.50101	0	0	0	0
Nbv5.1tr6198242	200	0	1	0	0	0	0	0	1.50101	0	0	0	0
Nbv5.1tr6198243	200	0	1	0	0	0	0	0	1.50101	0	0	0	0
Nbv5.1tr6198244	200	0	1	0	0	0	0	0	1.50101	0	0	0	0
Nbv5.1tr6198245	200	0	1	0	0	0	0	0	1.50101	0	0	0	0
Nbv5.1tr6198246	200	0	1	0	0	0	0	0	1.50101	0	0	0	0
Nbv5.1tr6198247	200	0	1	0	0	0	0	0	1.50101	0	0	0	0
Nbv5.1tr6198248	200	0	1	0	0	0	0	0	1.50101	0	0	0	0
Nbv5.1tr6198249	200	0	1	0	0	0	0	0	1.50101	0	0	0	0
Nbv5.1tr6198250	200	0	1	0	0	0	0	0	1.50101	0	0	0	0
Nbv5.1tr6198251	200	0	1	0	0	0	0	0	1.50101	0	0	0	0
Nbv5.1tr6198252	200	0	1	0	0	0	0	0	1.50101	0	0	0	0
Nbv5.1tr6198253	200	0	1	0	0	0	0	0	1.50101	0	0	0	0
Nbv5.1tr6198254	200	0	1	0	0	0	0	0	1.50101	0	0	0	0
Nbv5.1tr6198255	200	0	1	0	0	0	0	0	1.50101	0	0	0	0
Nbv5.1tr6198256	200	0	1	0	0	0	0	0	1.50101	0	0	0	0
Nbv5.1tr6198257	200	0	1	0	0	0	0	0	1.50101	0	0	0	0
Nbv5.1tr6198258	200	0	1	0	0	0	0	0	1.50101	0	0	0	0
Nbv5.1tr6198259	200	0	1	0	0	0	0	0	1.50101	0	0	0	0
Nbv5.1tr6198260	200	0	1	0	0	0	0	0	1.50101	0	0	0	0
Nbv5.1tr6198261	200	0	1	0	0	0	0	0	1.50101	0	0	0	0
Nbv5.1tr6198262	200	0	1	0	0	0	0	0	1.50101	0	0	0	0
Nbv5.1tr6198263	200	0	1	0	0	0	0	0	1.50101	0	0	0	0
Nbv5.1tr6198264	200	0	1	0	0	0	0	0	1.50101	0	0	0	0
Nbv5.1tr6198265	200	0	1	0	0	0	0	0	1.50101	0	0	0	0
Nbv5.1tr6198266	200	0	1	0	0	0	0	0	1.50101	0	0	0	0
Nbv5.1tr6198267	200	0	1	0	0	0	0	0	1.50101	0	0	0	0
Nbv5.1tr6198268	200	0	1	0	0	0	0	0	1.50101	0	0	0	0
Nbv5.1tr6198269	200	0	1	0	0	0	0	0	1.50101	0	0	0	0
Nbv5.1tr6198270	200	0	1	0	0	0	0	0	1.50101	0	0	0	0
Nbv5.1tr6198271	200	0	1	0	0	0	0	0	1.50101	0	0	0	0
Nbv5.1tr6198272	200	0	1	0	0	0	0	0	1.50101	0	0	0	0
Nbv5.1tr6198273	200	0	1	0	0	0	0	0	1.50101	0	0	0	0
Nbv5.1tr6198274	200	0	1	0	0	0	0	0	1.50101	0	0	0	0
Nbv5.1tr6198275	200	0	1	0	0	0	0	0	1.50101	0	0	0	0
Nbv5.1tr6198276	200	0	1	0	0	0	0	0	1.50101	0	0	0	0
Nbv5.1tr6198277	200	0	1	0	0	0	0	0	1.50101	0	0	0	0
Nbv5.1tr6198278	200	0	1	0	0	0	0	0	1.50101	0	0	0	0
Nbv5.1tr6198279	200	0	1	0	0	0	0	0	1.50101	0	0	0	0
Nbv5.1tr6198280	200	0	1	0	0	0	0	0	1.50101	0	0	0	0
Nbv5.1tr6198281	200	0	1	0	0	0	0	0	1.50101	0	0	0	0
Nbv5.1tr6198282	200	0	1	0	0	0	0	0	1.50101	0	0	0	0
Nbv5.1tr6198283	200	0	1	0	0	0	0	0	1.50101	0	0	0	0
Nbv5.1tr6198284	200	0	1	0	0	0	0	0	1.50101	0	0	0	0
Nbv5.1tr6198285	200	0	1	0	0	0	0	0	1.50101	0	0	0	0
Nbv5.1tr6198286	200	0	1	0	0	0	0	0	1.50101	0	0	0	0
Nbv5.1tr6198287	200	0	1	0	0	0	0	0	1.50101	0	0	0	0
Nbv5.1tr6198288	200	0	1	0	0	0	0	0	1.50101	0	0	0	0
Nbv5.1tr6198289	200	0	1	0	0	0	0	0	1.50101	0	0	0	0
Nbv5.1tr6198290	200	0	1	0	0	0	0	0	1.50101	0	0	0	0
Nbv5.1tr6198291	200	0	1	0	0	0	0	0	1.50101	0	0	0	0
Nbv5.1tr6198292	200	0	1	0	0	0	0	0	1.50101	0	0	0	0
Nbv5.1tr6198293	200	0	1	0	0	0	0	0	1.50101	0	0	0	0
Nbv5.1tr6198294	200	0	1	0	0	0	0	0	1.50101	0	0	0	0
Nbv5.1tr6198295	200	0	1	0	0	0	0	0	1.50101	0	0	0	0
Nbv5.1tr6198296	200	0	1	0	0	0	0	0	1.50101	0	0	0	0
Nbv5.1tr6198297	200	0	1	0	0	0	0	0	1.50101	0	0	0	0
Nbv5.1tr6198298	200	0	1	0	0	0	0	0	1.50101	0	0	0	0
Nbv5.1tr6198299	200	0	1	0	0	0	0	0	1.50101	0	0	0	0
Nbv5.1tr6198300	200	0	1	0	0	0	0	0	1.50101	0	0	0	0
Nbv5.1tr6198301	200	0	1	0	0	0	0	0	1.50101	0	0	0	0
Nbv5.1tr6198302	200	0	1	0	0	0	0	0	1.50101	0	0	0	0
Nbv5.1tr6198303	200	0	1	0	0	0	0	0	1.50101	0	0	0	0
Nbv5.1tr6198304	200	0	1	0	0	0	0	0	1.50101	0	0	0	0
Nbv5.1tr6198305	200	0	1	0	0	0	0	0	1.50101	0	0	0	0
Nbv5.1tr6198306	200	0	1	0	0	0	0	0	1.50101	0	0	0	0
Nbv5.1tr6198307	200	0	1	0	0	0	0	0	1.50101	0	0	0	0
Nbv5.1tr6198308	200	0	1	0	0	0	0	0	1.50101	0	0	0	0
Nbv5.1tr6198309	200	0	1	0	0	0	0	0	1.50101	0	0	0	0
Nbv5.1tr6198310	200	0	1	0	0	0	0	0	1.50101	0	0	0	0
Nbv5.1tr6198311	200	0	1	0	0	0	0	0	1.50101	0	0	0	0
Nbv5.1tr6198312	200	0	1	0	0	0	0	0	1.50101	0	0	0	0
Nbv5.1tr6198313	200	0	1	0	0	0	0	0	1.50101	0	0	0	0
Nbv5.1tr6198314	200	0	1	0	0	0	0	0	1.50101	0	0	0	0
Nbv5.1tr6198315	200	0	1	0	0	0	0	0	1.50101	0	0	0	0
Nbv5.1tr6198316	200	0	1	0	0	0	0	0	1.50101	0	0	0	0
Nbv5.1tr6198317	200	0	1	0	0	0	0	0	1.50101	0	0	0	0
Nbv5.1tr6198318	200	0	1	0	0	0	0	0	1.50101	0	0	0	0
Nbv5.1tr6198319	200	0	1	0	0	0	0	0	1.50101	0	0	0	0
Nbv5.1tr6198320	200	0	1	0	0	0	0	0	1.50101	0	0	0	0
Nbv5.1tr6198321	200	0	1	0	0	0	0	0	1.50101	0	0	0	0
Nbv5.1tr6198322	200	0	1	0	0	0	0	0	1.50101	0	0	0	0
Nbv5.1tr6198323	200	0	1	0	0	0	0	0	1.50101	0	0	0	0
Nbv5.1tr6198324	200	0	1	0	0	0	0	0	1.50101	0	0	0	0
Nbv5.1tr6198325	200	0	1	0	0	0	0	0	1.50101	0	0	0	0
Nbv5.1tr6198326	200	0	1	0	0	0	0	0	1.50101	0	0	0	0
Nbv5.1tr6198327	200	0	1	0	0	0	0	0	1.50101	0	0	0	0
Nbv5.1tr6198328	200	0	1	0	0	0	0	0	1.50101	0	0	0	0
Nbv5.1tr6198329	200	0	1	0	0	0	0	0	1.50101	0	0	0	0
Nbv5.1tr6198330	200	0	1	0	0	0	0	0	1.50101	0	0	0	0
Nbv5.1tr6198331	200	0	1	0	0	0	0	0	1.50101	0	0	0	0
Nbv5.1tr6198332	200	0	1	0	0	0	0	0	1.50101	0	0	0	0
Nbv5.1tr6198333	200	0	1	0	0	0	0	0	1.50101	0	0	0	0
Nbv5.1tr6198334	200	0	1	0	0	0	0	0	1.50101	0	0	0	0
Nbv5.1tr6198335	200	0	1	0	0	0	0	0	1.50101	0	0	0	0
Nbv5.1tr6198336	200	0	1	0	0	0	0	0	1.50101	0	0	0	0
Nbv5.1tr6198337	200	0	1	0	0	0	0	0	1.50101	0	0	0	0
Nbv5.1tr6198338	200	0	1	0	0	0	0	0	1.50101	0	0	0	0
Nbv5.1tr6198339	200	0	1	0	0	0	0	0	1.50101	0	0	0	0
Nbv5.1tr6198340	200	0	1	0	0	0	0	0	1.50101	0	0	0	0
Nbv5.1tr6198341	200	0	1	0	0	0	0	0	1.50101	0	0	0	0
Nbv5.1tr6198342	200	0	1	0	0	0	0	0	1.50101	0	0	0	0
Nbv5.1tr6198343	200	0	1	0	0	0	0	0	1.50101	0	0	0	0
Nbv5.1tr6198344	200	0	1	0	0	0	0	0	1.50101	0	0	0	0
Nbv5.1tr6198345	200	0	1	0	0	0	0	0	1.50101	0	0	0	0
Nbv5.1tr6198346	200	0	1	0	0	0	0	0	1.50101	0	0	0	0
Nbv5.1tr6198347	200	0	1	0	0	0	0	0	1.50101	0	0	0	0
Nbv5.1tr6198348	200	0	1	0	0	0	0	0	1.50101	0	0	0	0
Nbv5.1tr6198349	200	0	1	0	0	0	0	0	1.50101	0	0	0	0
Nbv5.1tr6198350	200	0	1	0	0	0	0	0	1.50101	0	0	0	0
Nbv5.1tr6198351	200	0	1	0	0	0	0	0	1.50101	0	0	0	0
Nbv5.1tr6198352	200	0	1	0	0	0	0	0	1.50101	0	0	0	0
Nbv5.1tr6198353	200	0	1	0	0	0	0	0	1.50101	0	0	0	0
Nbv5.1tr6198354	200	0	1	0	0	0	0	0	1.50101	0	0	0	0
Nbv5.1tr6198355	200	0	1	0	0	0	0	0	1.50101	0	0	0	0
Nbv5.1tr6198356	200	0	1	0	0	0	0	0	1.50101	0	0	0	0
Nbv5.1tr6198357	200	0	1	0	0	0	0	0	1.50101	0	0	0	0
Nbv5.1tr6198358	200	0	1	0	0	0	0	0	1.50101	0	0	0	0
Nbv5.1tr6198359	200	0	1	0	0	0	0	0	1.50101	0	0	0	0
Nbv5.1tr6198360	200	0	1	0	0	0	0	0	1.50101	0	0	0	0
Nbv5.1tr6198361	200	0	1	0	0	0	0	0	1.50101	0	0	0	0
Nbv5.1tr6198362	200	0	1	0	0	0	0	0	1.50101	0	0	0	0
Nbv5.1tr6198363	200	0	1	0	0	0	0	0	1.50101	0	0	0	0
Nbv5.1tr6198364	200	0	1	0	0	0	0	0	1.50101	0	0	0	0
Nbv5.1tr6198365	200	0	1	0	0	0	0	0	1.50101	0	0	0	0
Nbv5.1tr6198366	200	0	1	0	0	0	0	0	1.50101	0	0	0	0
Nbv5.1tr6198367	200	0	1	0	0	0	0	0	1.50101	0	0	0	0
Nbv5.1tr6198368	200	0	1	0	0	0	0	0	1.50101	0	0	0	0
Nbv5.1tr6198369	200	0	1	0	0	0	0	0	1.50101	0	0	0	0
Nbv5.1tr6198370	200	0	1	0	0	0	0	0	1.50101	0	0	0	0
Nbv5.1tr6198371	200	0	1	0	0	0	0	0	1.50101	0	0	0	0
Nbv5.1tr6198372	200	0	1	0	0	0	0	0	1.50101	0	0	0	0
Nbv5.1tr6198373	200	0	1	0	0	0	0	0	1.50101	0	0	0	0
Nbv5.1tr6198374	200	0	1	0	0	0	0	0	1.50101	0	0	0	0
Nbv5.1tr6198375	200	0	1	0	0	0	0	0	1.50101	0	0	0	0
Nbv5.1tr6198376	200	0	1	0	0	0	0	0	1.50101	0	0	0	0
Nbv5.1tr6198377	200	0	1	0	0	0	0	0	1.50101	0	0	0	0
Nbv5.1tr6198378	200	0	1	0	0	0	0	0	1.50101	0	0	0	0
Nbv5.1tr6198379	200	0	1	0	0	0	0	0	1.50101	0	0	0	0
Nbv5.1tr6198380	200	0	1	0	0	0	0	0	1.50101	0	0	0	0
Nbv5.1tr6198381	200	0	1	0	0	0	0	0	1.50101	0	0	0	0
Nbv5.1tr6198382	200	0	1	0	0	0	0	0	1.50101	0	0	0	0
Nbv5.1tr6198383	200	0	1	0	0	0	0	0	1.50101	0	0	0	0
Nbv5.1tr6198384	200	0	1	0	0	0	0	0	1.50101	0	0	0	0
Nbv5.1tr6198385	200	0	1	0	0	0	0	0	1.50101	0	0	0	0
Nbv5.1tr6198386	200	0	1	0	0	0	0	0	1.50101	0	0	0	0
Nbv5.1tr6198387	200	0	1	0	0	0	0	0	1.50101	0	0	0	0
Nbv5.1tr6198388	200	0	1	0	0	0	0	0	1.50101	0	0	0	0
Nbv5.1tr6198389	200	0	1	0	0	0	0	0	1.50101	0	0	0	0
Nbv5.1tr6198390	200	0	1	0	0	0	0	0	1.50101	0	0	0	0
Nbv5.1tr6198391	200	0	1	0	0	0	0	0	1.50101	0	0	0	0
Nbv5.1tr6198392	200	0	1	0	0	0	0	0	1.50101	0	0	0	0
Nbv5.1tr6198393	200	0	1	0	0	0	0	0	1.50101	0	0	0	0
Nbv5.1tr6198394	200	0	1	0	0	0	0	0	1.50101	0	0	0	0
Nbv5.1tr6198395	200	0	1	0	0	0	0	0	1.50101	0	0	0	0
Nbv5.1tr6198396	200	0	1	0	0	0	0	0	1.50101	0	0	0	0
Nbv5.1tr6198397	200	0	1	0	0	0	0	0	1.50101	0	0	0	0
Nbv5.1tr6198398	200	0	1	0	0	0	0	0	1.50101	0	0	0	0
Nbv5.1tr6198399	200	0	1	0	0	0	0	0	1.50101	0	0	0	0
Nbv5.1tr6198400	200	0	1	0	0	0	0	0	1.50101	0	0	0	0
Nbv5.1tr6198401	200	0	1	0	0	0	0	0	1.50101	0	0	0	0
Nbv5.1tr6198402	200	0	1	0	0	0	0	0	1.50101	0	0	0	0
Nbv5.1tr6198403	200	0	1	0	0	0	0	0	1.50101	0	0	0	0
Nbv5.1tr6198404	200	0	1	0	0	0	0	0	1.50101	0	0	0	0
Nbv5.1tr6198405	200	0	1	0	0	0	0	0	1.50101	0	0	0	0
Nbv5.1tr6198406	200	0	1	0	0	0	0	0	1.50101	0	0	0	0
Nbv5.1tr6198407	200	0	1	0	0	0	0	0	1.50101	0	0	0	0
Nbv5.1tr6198408	200	0	1	0	0	0	0	0	1.50101	0	0	0	0
Nbv5.1tr6198409	200	0	1	0	0	0	0	0	1.50101	0	0	0	0
Nbv5.1tr6198410	200	0	1	0	0	0	0	0	1.50101	0	0	0	0
Nbv5.1tr6198411	200	0	1	0	0	0	0	0	1.50101	0	0	0	0
Nbv5.1tr6198412	200	0	1	0	0	0	0	0	1.50101	0	0	0	0
Nbv5.1tr6198413	200	0	1	0	0	0	0	0	1.50101	0	0	0	0
Nbv5.1tr6198414	200	0	1	0	0	0	0	0	1.50101	0	0	0	0
Nbv5.1tr6198415	200	0	1	0	0	0	0	0	1.50101	0	0	0	0
Nbv5.1tr6198416	200	0	1	0	0	0	0	0	1.50101	0	0	0	0
Nbv5.1tr6198417	200	0	1	0	0	0	0	0	1.50101	0	0	0	0
Nbv5.1tr6198418	200	0	1	0	0	0	0	0	1.50101	0	0	0	0
Nbv5.1tr6198419	200	0	1	0	0	0	0	0	1.50101	0	0	0	0
Nbv5.1tr6198420	200	0	1	0	0	0	0	0	1.50101	0	0	0	0
Nbv5.1tr6198421	200	0	1	0	0	0	0	0	1.50101	0	0	0	0
Nbv5.1tr6198422	200	0	1	0	0	0	0	0	1.50101	0	0	0	0
Nbv5.1tr6198423	200	0	1	0	0	0	0	0	1.50101	0	0	0	0
Nbv5.1tr6198424	200	0	1	0	0	0	0	0	1.50101	0	0	0	0
Nbv5.1tr6198425	200	0	1	0	0	0	0	0	1.50101	0	0	0	0
Nbv5.1tr6198426	200	0	1	0	0	0	0	0	1.50101	0	0	0	0
Nbv5.1tr6198427	200	0	1	0	0	0	0	0	1.50101	0	0	0	0
Nbv5.1tr6198428	200	0	1	0	0	0	0	0	1.50101	0	0	0	0
Nbv5.1tr6198429	200	0	1	0	0	0	0	0	1.50101	0	0	0	0
Nbv5.1tr6198430	200	0	1	0	0	0	0	0	1.50101	0	0	0	0
Nbv5.1tr6198431	200	0	1	0	0	0	0	0	1.50101	0	0	0	0
Nbv5.1tr6198432	200	0	1	0	0	0	0	0	1.50101	0	0	0	0
Nbv5.1tr6198433	200	0	1	0	0	0	0	0	1.50101	0	0	0	0
Nbv5.1tr6198434	200	0	1	0	0	0	0	0	1.50101	0	0	0	0
Nbv5.1tr6198435	200	0	1	0	0	0	0	0	1.50101	0	0	0	0
Nbv5.1tr6198436	200	0	1	0	0	0	0	0	1.50101	0	0	0	0
Nbv5.1tr6198437	200	0	1	0	0	0	0	0	1.50101	0	0	0	0
Nbv5.1tr6198438	200	0	1	0	0	0	0	0	1.50101	0	0	0	0
Nbv5.1tr6198439	200	0	1	0	0	0	0	0	1.50101	0	0	0	0
Nbv5.1tr6198440	200	0	1	0	0	0	0	0	1.50101	0	0	0	0
Nbv5.1tr6198441	200	0	1	0	0	0	0	0	1.50101	0	0	0	0
Nbv5.1tr6198442	200	0	1	0	0	0	0	0	1.50101	0	0	0	0
Nbv5.1tr6198443	200	0	1	0	0	0	0	0	1.50101	0	0	0	0
Nbv5.1tr6198444	200	0	1	0	0	0	0	0	1.50101	0	0	0	0
Nbv5.1tr6198445	200	0	1	0	0	0	0	0	1.50101	0	0	0	0
Nbv5.1tr6198446	200	0	1	0	0	0	0	0	1.50101	0	0	0	0
Nbv5.1tr6198447	200	0	1	0	0	0	0	0	1.50101	0	0	0	0
Nbv5.1tr6198448	200	0	1	0	0	0	0	0	1.50101	0	0	0	0
Nbv5.1tr6198449	200	0	1	0	0	0	0	0	1.50101	0	0	0	0
Nbv5.1tr6198450	200	0	1	0	0	0	0	0	1.50101	0	0	0	0
Nbv5.1tr6198451	200	0	1	0	0	0	0	0	1.50101	0	0	0	0
Nbv5.1tr6198452	200	0	1	0	0	0	0	0	1.50101	0	0	0	0
Nbv5.1tr6198453	200	0	1	0	0	0	0	0	1.50101	0	0	0	0
Nbv5.1tr6198454	200	0	1	0	0	0	0	0	1.50101	0	0	0	0
Nbv5.1tr6198455	200	0	1	0	0	0	0	0	1.50101	0	0	0	0
Nbv5.1tr6198456	200	0	1	0	0	0	0	0	1.50101	0	0	0	0
Nbv5.1tr6198457	200	0	1	0	0	0	0	0	1.50101	0	0	0	0
Nbv5.1tr6198458	200	0	1	0	0	0	0	0	1.50101	0	0	0	0
Nbv5.1tr6198459	200	0	1	0	0	0	0	0	1.50101	0	0	0	0
Nbv5.1tr6198460	200	0	1	0	0	0	0	0	1.50101	0	0	0	0
Nbv5.1tr6198461	200	0	1	0	0	0	0	0	1.50101	0	0	0	0
Nbv5.1tr6198462	200	0	1	0	0	0	0	0	1.50101	0	0	0	0
Nbv5.1tr6198463	200	0	1	0	0	0	0	0	1.50101	0	0	0	0
Nbv5.1tr6198464	200	0	1	0	0	0	0	0	1.50101	0	0	0	0
Nbv5.1tr6198465	200	0	1	0	0	0	0	0	1.50101	0	0	0	0
Nbv5.1tr6198466	200	0	1	0	0	0	0	0	1.50101	0	0	0	0
Nbv5.1tr6198467	200	0	1	0	0	0	0	0	1.50101	0	0	0	0
Nbv5.1tr6198468	200	0	1	0	0	0	0	0	1.50101	0	0	0	0
Nbv5.1tr6198469	200	0	1	0	0	0	0	0	1.50101	0	0	0	0
Nbv5.1tr6198470	200	0	1	0	0	0	0	0	1.50101	0	0	0	0
Nbv5.1tr6198471	200	0	1	0	0	0	0	0	1.50101	0	0	0	0
Nbv5.1tr6198472	200	0	1	0	0	0	0	0	1.50101	0	0	0	0
Nbv5.1tr6198473	200	0	1	0	0	0	0	0	1.50101	0	0	0	0
Nbv5.1tr6198474	200	0	1	0	0	0	0	0	1.50101	0	0	0	0
Nbv5.1tr6198475	200	0	1	0	0	0	0	0	1.50101	0	0	0	0
Nbv5.1tr6198476	200	0	1	0	0	0	0	0	1.50101	0	0	0	0
Nbv5.1tr6198477	200	0	1	0	0	0	0	0	1.50101	0	0	0	0
Nbv5.1tr6198478	200	0	1	0	0	0	0	0	1.50101	0	0	0	0
Nbv5.1tr6198479	200	0	1	0	0	0	0	0	1.50101	0	0	0	0
Nbv5.1tr6198480	200	0	1	0	0	0	0	0	1.50101	0	0	0	0
Nbv5.1tr6198481	200	0	1	0	0	0	0	0	1.50101	0	0	0	0
Nbv5.1tr6198482	200	0	1	0	0	0	0	0	1.50101	0	0	0	0
Nbv5.1tr6198483	200	0	1	0	0	0	0	0	1.50101	0	0	0	0
Nbv5.1tr6198484	200	0	1	0	0	0	0	0	1.50101	0	0	0	0
Nbv5.1tr6198485	200	0	1	0	0	0	0	0	1.50101	0	0	0	0
Nbv5.1tr6198486	200	0	1	0	0	0	0	0	1.50101	0	0	0	0
Nbv5.1tr6198487	200	0	1	0	0	0	0	0	1.50101	0	0	0	0
Nbv5.1tr6198488	200	0	1	0	0	0	0	0	1.50101	0	0	0	0
Nbv5.1tr6198489	200	0	1	0	0	0	0	0	1.50101	0	0	0	0
Nbv5.1tr6198490	200	0	1	0	0	0	0	0	1.50101	0	0	0	0
Nbv5.1tr6198491	200	0	1	0	0	0	0	0	1.50101	0	0	0	0
Nbv5.1tr6198492	200	0	1	0	0	0	0	0	1.50101	0	0	0	0
Nbv5.1tr6198493	200	0	1	0	0	0	0	0	1.50101	0	0	0	0
Nbv5.1tr6198494	200	0	1	0	0	0	0	0	1.50101	0	0	0	0
Nbv5.1tr6198495	200	0	1	0	0	0	0	0	1.50101	0	0	0	0
Nbv5.1tr6198496	200	0	1	0	0	0	0	0	1.50101	0	0	0	0
Nbv5.1tr6198497	200	0	1	0	0	0	0	0	1.50101	0	0	0	0
Nbv5.1tr6198498	200	0	1	0	0	0	0	0	1.50101	0	0	0	0
Nbv5.1tr6198499	200	0	1	0	0	0	0	0	1.50101	0	0	0	0
Nbv5.1tr6198500	200	0	1	0	0	0	0	0	1.50101	0	0	0	0
Nbv5.1tr6198501	200	0	1	0	0	0	0	0	1.50101	0	0	0	0
Nbv5.1tr6198502	200	0	1	0	0	0	0	0	1.50101	0	0	0	0
Nbv5.1tr6198503	200	0	1	0	0	0	0	0	1.50101	0	0	0	0
Nbv5.1tr6198504	200	0	1	0	0	0	0	0	1.50101	0	0	0	0
Nbv5.1tr6198505	200	0	1	0	0	0	0	0	1.50101	0	0	0	0
Nbv5.1tr6198506	200	0	1	0	0	0	0	0	1.50101	0	0	0	0
Nbv5.1tr6198507	200	0	1	0	0	0	0	0	1.50101	0	0	0	0
Nbv5.1tr6198508	200	0	1	0	0	0	0	0	1.50101	0	0	0	0
Nbv5.1tr6198509	200	0	1	0	0	0	0	0	1.50101	0	0	0	0
Nbv5.1tr6198510	200	0	1	0	0	0	0	0	1.50101	0	0	0	0
Nbv5.1tr6198511	200	0	1	0	0	0	0	0	1.50101	0	0	0	0
Nbv5.1tr6198512	200	0	1	0	0	0	0	0	1.50101	0	0	0	0
Nbv5.1tr6198513	200	0	1	0	0	0	0	0	1.50101	0	0	0	0
Nbv5.1tr6198514	200	0	1	0	0	0	0	0	1.50101	0	0	0	0
Nbv5.1tr6198515	200	0	1	0	0	0	0	0	1.50101	0	0	0	0
Nbv5.1tr6198516	200	0	1	0	0	0	0	0	1.50101	0	0	0	0
Nbv5.1tr6198517	200	0	1	0	0	0	0	0	1.50101	0	0	0	0
Nbv5.1tr6198518	200	0	1	0	0	0	0	0	1.50101	0	0	0	0
Nbv5.1tr6198519	200	0	1	0	0	0	0	0	1.50101	0	0	0	0
Nbv5.1tr6198520	200	0	1	0	0	0	0	0	1.50101	0	0	0	0
Nbv5.1tr6198521	200	0	1	0	0	0	0	0	1.50101	0	0	0	0
Nbv5.1tr6198522	200	0	1	0	0	0	0	0	1.50101	0	0	0	0
Nbv5.1tr6198523	200	0	1	0	0	0	0	0	1.50101	0	0	0	0
Nbv5.1tr6198524	200	0	1	0	0	0	0	0	1.50101	0	0	0	0
Nbv5.1tr6198525	200	0	1	0	0	0	0	0	1.50101	0	0	0	0
Nbv5.1tr6198526	200	0	1	0	0	0	0	0	1.50101	0	0	0	0
Nbv5.1tr6198527	200	0	1	0	0	0	0	0	1.50101	0	0	0	0
Nbv5.1tr6198528	200	0	1	0	0	0	0	0	1.50101	0	0	0	0
Nbv5.1tr6198529	200	0	1	0	0	0	0	0	1.50101	0	0	0	0
Nbv5.1tr6198530	200	0	1	0	0	0	0	0	1.50101	0	0	0	0
Nbv5.1tr6198531	200	0	1	0	0	0	0	0	1.50101	0	0	0	0
Nbv5.1tr6198532	200	0	1	0	0	0	0	0	1.50101	0	0	0	0
Nbv5.1tr6198533	200	0	1	0	0	0	0	0	1.50101	0	0	0	0
Nbv5.1tr6198534	200	0	1	0	0	0	0	0	1.50101	0	0	0	0
Nbv5.1tr6198535	200	0	1	0	0	0	0	0	1.50101	0	0	0	0
Nbv5.1tr6198536	200	0	1	0	0	0	0	0	1.50101	0	0	0	0
Nbv5.1tr6198537	200	0	1	0	0	0	0	0	1.50101	0	0	0	0
Nbv5.1tr6198538	200	0	1	0	0	0	0	0	1.50101	0	0	0	0
Nbv5.1tr6198539	200	0	1	0	0	0	0	0	1.50101	0	0	0	0
Nbv5.1tr6198540	200	0	1	0	0	0	0	0	1.50101	0	0	0	0
Nbv5.1tr6198541	200	0	1	0	0	0	0	0	1.50101	0	0	0	0
Nbv5.1tr6198542	200	0	1	0	0	0	0	0	1.50101	0	0	0	0
Nbv5.1tr6198543	200	0	1	0	0	0	0	0	1.50101	0	0	0	0
Nbv5.1tr6198544	200	0	1	0	0	0	0	0	1.50101	0	0	0	0
Nbv5.1tr6198545	200	0	1	0	0	0	0	0	1.50101	0	0	0	0
Nbv5.1tr6198546	200	0	1	0	0	0	0	0	1.50101	0	0	0	0
Nbv5.1tr6198547	200	0	1	0	0	0	0	0	1.50101	0	0	0	0
Nbv5.1tr6198548	200	0	1	0	0	0	0	0	1.50101	0	0	0	0
Nbv5.1tr6198549	200	0	1	0	0	0	0	0	1.50101	0	0	0	0
Nbv5.1tr6198550	200	0	1	0	0	0	0	0	1.50101	0	0	0	0
Nbv5.1tr6198551	200	0	1	0	0	0	0	0	1.50101	0	0	0	0
Nbv5.1tr6198552	200	0	1	0	0	0	0	0	1.50101	0	0	0	0
Nbv5.1tr6198553	200	0	1	0	0	0	0	0	1.50101	0	0	0	0
Nbv5.1tr6198554	200	0	1	0	0	0	0	0	1.50101	0	0	0	0
Nbv5.1tr6198555	200	0	1	0	0	0	0	0	1.50101	0	0	0	0
Nbv5.1tr6198556	200	0	1	0	0	0	0	0	1.50101	0	0	0	0
Nbv5.1tr6198557	200	0	1	0	0	0	0	0	1.50101	0	0	0	0
Nbv5.1tr6198558	200	0	1	0	0	0	0	0	1.50101	0	0	0	0
Nbv5.1tr6198559	200	0	1	0	0	0	0	0	1.50101	0	0	0	0
Nbv5.1tr6198560	200	0	1	0	0	0	0	0	1.50101	0	0	0	0
Nbv5.1tr6198561	200	0	1	0	0	0	0	0	1.50101	0	0	0	0
Nbv5.1tr6198562	200	0	1	0	0	0	0	0	1.50101	0	0	0	0
Nbv5.1tr6198563	200	0	1	0	0	0	0	0	1.50101	0	0	0	0
Nbv5.1tr6198564	200	0	1	0	0	0	0	0	1.50101	0	0	0	0
Nbv5.1tr6198565	200	0	1	0	0	0	0	0	1.50101	0	0	0	0
Nbv5.1tr6198566	200	0	1	0	0	0	0	0	1.50101	0	0	0	0
Nbv5.1tr6198567	200	0	1	0	0	0	0	0	1.50101	0	0	0	0
Nbv5.1tr6198568	200	0	1	0	0	0	0	0	1.50101	0	0	0	0
Nbv5.1tr6198569	200	0	1	0	0	0	0	0	1.50101	0	0	0	0
Nbv5.1tr6198570	200	0	1	0	0	0	0	0	1.50101	0	0	0	0
Nbv5.1tr6198571	200	0	1	0	0	0	0	0	1.50101	0	0	0	0
Nbv5.1tr6198572	200	0	1	0	0	0	0	0	1.50101	0	0	0	0
Nbv5.1tr6198573	200	0	1	0	0	0	0	0	1.50101	0	0	0	0
Nbv5.1tr6198574	200	0	1	0	0	0	0	0	1.50101	0	0	0	0
Nbv5.1tr6198575	200	0	1	0	0	0	0	0	1.50101	0	0	0	0
Nbv5.1tr6198576	200	0	1	0	0	0	0	0	1.50101	0	0	0	0
Nbv5.1tr6198577	200	0	1	0	0	0	0	0	1.50101	0	0	0	0
Nbv5.1tr6198578	200	0	1	0	0	0	0	0	1.50101	0	0	0	0
Nbv5.1tr6198579	200	0	1	0	0	0	0	0	1.50101	0	0	0	0
Nbv5.1tr6198580	200	0	1	0	0	0	0	0	1.50101	0	0	0	0
Nbv5.1tr6198581	200	0	1	0	0	0	0	0	1.50101	0	0	0	0
Nbv5.1tr6198582	200	0	1	0	0	0	0	0	1.50101	0	0	0	0
Nbv5.1tr6198583	200	0	1	0	0	0	0	0	1.50101	0	0	0	0
Nbv5.1tr6198584	200	0	1	0	0	0	0	0	1.50101	0	0	0	0
Nbv5.1tr6198585	200	0	1	0	0	0	0	0	1.50101	0	0	0	0
Nbv5.1tr6198586	200	0	1	0	0	0	0	0	1.50101	0	0	0	0
Nbv5.1tr6198587	200	0	1	0	0	0	0	0	1.50101	0	0	0	0
Nbv5.1tr6198588	200	0	1	0	0	0	0	0	1.50101	0	0	0	0
Nbv5.1tr6198589	200	0	1	0	0	0	0	0	1.50101	0	0	0	0
Nbv5.1tr6198590	200	0	1	0	0	0	0	0	1.50101	0	0	0	0
Nbv5.1tr6198591	200	0	1	0	0	0	0	0	1.50101	0	0	0	0
Nbv5.1tr6198592	200	0	1	0	0	0	0	0	1.50101	0	0	0	0
Nbv5.1tr6198593	200	0	1	0	0	0	0	0	1.50101	0	0	0	0
Nbv5.1tr6198594	200	0	1	0	0	0	0	0	1.50101	0	0	0	0
Nbv5.1tr6198595	200	0	1	0	0	0	0	0	1.50101	0	0	0	0
Nbv5.1tr6198596	200	0	1	0	0	0	0	0	1.50101	0	0	0	0
Nbv5.1tr6198597	200	0	1	0	0	0	0	0	1.50101	0	0	0	0
Nbv5.1tr6198598	200	0	1	0	0	0	0	0	1.50101	0	0	0	0
Nbv5.1tr6198599	200	0	1	0	0	0	0	0	1.50101	0	0	0	0
Nbv5.1tr6198600	200	0	1	0	0	0	0	0	1.50101	0	0	0	0
Nbv5.1tr6198601	200	0	1	0	0	0	0	0	1.50101	0	0	0	0
Nbv5.1tr6198602	200	0	1	0	0	0	0	0	1.50101	0	0	0	0
Nbv5.1tr6198603	200	0	1	0	0	0	0	0	1.50101	0	0	0	0
Nbv5.1tr6198604	200	0	1	0	0	0	0	0	1.50101	0	0	0	0
Nbv5.1tr6198605	200	0	1	0	0	0	0	0	1.50101	0	0	0	0
Nbv5.1tr6198606	200	0	1	0	0	0	0	0	1.50101	0	0	0	0
Nbv5.1tr6198607	200	0	1	0	0	0	0	0	1.50101	0	0	0	0
Nbv5.1tr6198608	200	0	1	0	0	0	0	0	1.50101	0	0	0	0
Nbv5.1tr6198609	200	0	1	0	0	0	0	0	1.50101	0	0	0	0
Nbv5.1tr6198610	200	0	1	0	0	0	0	0	1.50101	0	0	0	0
Nbv5.1tr6198611	200	0	1	0	0	0	0	0	1.50101	0	0	0	0
Nbv5.1tr6198612	200	0	1	0	0	0	0	0	1.50101	0	0	0	0
Nbv5.1tr6198613	200	0	1	0	0	0	0	0	1.50101	0	0	0	0
Nbv5.1tr6198614	200	0	1	0	0	0	0	0	1.50101	0	0	0	0
Nbv5.1tr6198615	200	0	1	0	0	0	0	0	1.50101	0	0	0	0
Nbv5.1tr6198616	200	0	1	0	0	0	0	0	1.50101	0	0	0	0
Nbv5.1tr6198617	200	0	1	0	0	0	0	0	1.50101	0	0	0	0
Nbv5.1tr6198618	200	0	1	0	0	0	0	0	1.50101	0	0	0	0
Nbv5.1tr6198619	200	0	1	0	0	0	0	0	1.50101	0	0	0	0
Nbv5.1tr6198620	200	0	1	0	0	0	0	0	1.50101	0	0	0	0
Nbv5.1tr6198621	200	0	1	0	0	0	0	0	1.50101	0	0	0	0
Nbv5.1tr6198622	200	0	1	0	0	0	0	0	1.50101	0	0	0	0
Nbv5.1tr6198623	200	0	1	0	0	0	0	0	1.50101	0	0	0	0
Nbv5.1tr6198624	200	0	1	0	0	0	0	0	1.50101	0	0	0	0
Nbv5.1tr6198625	200	0	1	0	0	0	0	0	1.50101	0	0	0	0
Nbv5.1tr6198626	200	0	1	0	0	0	0	0	1.50101	0	0	0	0
Nbv5.1tr6198627	200	0	1	0	0	0	0	0	1.50101	0	0	0	0
Nbv5.1tr6198628	200	0	1	0	0	0	0	0	1.50101	0	0	0	0
Nbv5.1tr6198629	200	0	1	0	0	0	0	0	1.50101	0	0	0	0
Nbv5.1tr6198630	200	0	1	0	0	0	0	0	1.50101	0	0	0	0
Nbv5.1tr6198631	200	0	1	0	0	0	0	0	1.50101	0	0	0	0
Nbv5.1tr6198632	200	0	1	0	0	0	0	0	1.50101	0	0	0	0
Nbv5.1tr6198633	200	0	1	0	0	0	0	0	1.50101	0	0	0	0
Nbv5.1tr6198634	200	0	1	0	0	0	0	0	1.50101	0	0	0	0
Nbv5.1tr6198635	200	0	1	0	0	0	0	0	1.50101	0	0	0	0
Nbv5.1tr6198636	200	0	1	0	0	0	0	0	1.50101	0	0	0	0
Nbv5.1tr6198637	200	0	1	0	0	0	0	0	1.50101	0	0	0	0
Nbv5.1tr6198638	200	0	1	0	0	0	0	0	1.50101	0	0	0	0
Nbv5.1tr6198639	200	0	1	0	0	0	0	0	1.50101	0	0	0	0
Nbv5.1tr6198640	200	0	1	0	0	0	0	0	1.50101	0	0	0	0
Nbv5.1tr6198641	200	0	1	0	0	0	0	0	1.50101	0	0	0	0
Nbv5.1tr6198642	200	0	1	0	0	0	0	0	1.50101	0	0	0	0
Nbv5.1tr6198643	200	0	1	0	0	0	0	0	1.50101	0	0	0	0
Nbv5.1tr6198644	200	0	1	0	0	0	0	0	1.50101	0	0	0	0
Nbv5.1tr6198645	200	0	1	0	0	0	0	0	1.50101	0	0	0	0
Nbv5.1tr6198646	200	0	1	0	0	0	0	0	1.50101	0	0	0	0
Nbv5.1tr6198647	200	0	1	0	0	0	0	0	1.50101	0	0	0	0
Nbv5.1tr6198648	200	0	1	0	0	0	0	0	1.50101	0	0	0	0
Nbv5.1tr6198649	200	0	1	0	0	0	0	0	1.50101	0	0	0	0
Nbv5.1tr6198650	200	0	1	0	0	0	0	0	1.50101	0	0	0	0
Nbv5.1tr6198651	200	0	1	0	0	0	0	0	1.50101	0	0	0	0
Nbv5.1tr6198652	200	0	1	0	0	0	0	0	1.50101	0	0	0	0
Nbv5.1tr6198653	200	0	1	0	0	0	0	0	1.50101	0	0	0	0
Nbv5.1tr6198654	200	0	1	0	0	0	0	0	1.50101	0	0	0	0
Nbv5.1tr6198655	200	0	1	0	0	0	0	0	1.50101	0	0	0	0
Nbv5.1tr6198656	200	0	1	0	0	0	0	0	1.50101	0	0	0	0
Nbv5.1tr6198657	200	0	1	0	0	0	0	0	1.50101	0	0	0	0
Nbv5.1tr6198658	200	0	1	0	0	0	0	0	1.50101	0	0	0	0
Nbv5.1tr6198659	200	0	1	0	0	0	0	0	1.50101	0	0	0	0
Nbv5.1tr6198660	200	0	1	0	0	0	0	0	1.50101	0	0	0	0
Nbv5.1tr6198661	200	0	1	0	0	0	0	0	1.50101	0	0	0	0
Nbv5.1tr6198662	200	0	1	0	0	0	0	0	1.50101	0	0	0	0
Nbv5.1tr6198663	200	0	1	0	0	0	0	0	1.50101	0	0	0	0
Nbv5.1tr6198664	200	0	1	0	0	0	0	0	1.50101	0	0	0	0
Nbv5.1tr6198665	200	0	1	0	0	0	0	0	1.50101	0	0	0	0
Nbv5.1tr6198666	200	0	1	0	0	0	0	0	1.50101	0	0	0	0
Nbv5.1tr6198667	200	0	1	0	0	0	0	0	1.50101	0	0	0	0
Nbv5.1tr6198668	200	0	1	0	0	0	0	0	1.50101	0	0	0	0
Nbv5.1tr6198669	200	0	1	0	0	0	0	0	1.50101	0	0	0	0
Nbv5.1tr6198670	200	0	1	0	0	0	0	0	1.50101	0	0	0	0
Nbv5.1tr6198671	200	0	1	0	0	0	0	0	1.50101	0	0	0	0
Nbv5.1tr6198672	200	0	1	0	0	0	0	0	1.50101	0	0	0	0
Nbv5.1tr6198673	200	0	1	0	0	0	0	0	1.50101	0	0	0	0
Nbv5.1tr6198674	200	0	1	0	0	0	0	0	1.50101	0	0	0	0
Nbv5.1tr6198675	200	0	1	0	0	0	0	0	1.50101	0	0	0	0
Nbv5.1tr6198676	200	0	1	0	0	0	0	0	1.50101	0	0	0	0
Nbv5.1tr6198677	200	0	1	0	0	0	0	0	1.50101	0	0	0	0
Nbv5.1tr6198678	200	0	1	0	0	0	0	0	1.50101	0	0	0	0
Nbv5.1tr6198679	200	0	1	0	0	0	0	0	1.50101	0	0	0	0
Nbv5.1tr6198680	200	0	1	0	0	0	0	0	1.50101	0	0	0	0
Nbv5.1tr6198681	200	0	1	0	0	0	0	0	1.50101	0	0	0	0
Nbv5.1tr6198682	200	0	1	0	0	0	0	0	1.50101	0	0	0	0
Nbv5.1tr6198683	200	0	1	0	0	0	0	0	1.50101	0	0	0	0
Nbv5.1tr6198684	200	0	1	0	0	0	0	0	1.50101	0	0	0	0
Nbv5.1tr6198685	200	0	1	0	0	0	0	0	1.50101	0	0	0	0
Nbv5.1tr6198686	200	0	1	0	0	0	0	0	1.50101	0	0	0	0
Nbv5.1tr6198687	200	0	1	0	0	0	0	0	1.50101	0	0	0	0
Nbv5.1tr6198688	200	0	1	0	0	0	0	0	1.50101	0	0	0	0
Nbv5.1tr6198689	200	0	1	0	0	0	0	0	1.50101	0	0	0	0
Nbv5.1tr6198690	200	0	1	0	0	0	0	0	1.50101	0	0	0	0
Nbv5.1tr6198691	200	0	1	0	0	0	0	0	1.50101	0	0	0	0
Nbv5.1tr6198692	200	0	1	0	0	0	0	0	1.50101	0	0	0	0
Nbv5.1tr6198693	200	0	1	0	0	0	0	0	1.50101	0	0	0	0
Nbv5.1tr6198694	200	0	1	0	0	0	0	0	1.50101	0	0	0	0
Nbv5.1tr6198695	200	0	1	0	0	0	0	0	1.50101	0	0	0	0
Nbv5.1tr6198696	200	0	1	0	0	0	0	0	1.50101	0	0	0	0
Nbv5.1tr6198697	200	0	1	0	0	0	0	0	1.50101	0	0	0	0
Nbv5.1tr6198698	200	0	1	0	0	0	0	0	1.50101	0	0	0	0
Nbv5.1tr6198699	200	0	1	0	0	0	0	0	1.50101	0	0	0	0
Nbv5.1tr6198700	200	0	1	0	0	0	0	0	1.50101	0	0	0	0
Nbv5.1tr6198701	200	0	1	0	0	0	0	0	1.50101	0	0	0	0
Nbv5.1tr6198702	200	0	1	0	0	0	0	0	1.50101	0	0	0	0
Nbv5.1tr6198703	200	0	1	0	0	0	0	0	1.50101	0	0	0	0
Nbv5.1tr6198704	200	0	1	0	0	0	0	0	1.50101	0	0	0	0
Nbv5.1tr6198705	200	0	1	0	0	0	0	0	1.50101	0	0	0	0
Nbv5.1tr6198706	200	0	1	0	0	0	0	0	1.50101	0	0	0	0
Nbv5.1tr6198707	200	0	1	0	0	0	0	0	1.50101	0	0	0	0
Nbv5.1tr6198708	200	0	1	0	0	0	0	0	1.50101	0	0	0	0
Nbv5.1tr6198709	200	0	1	0	0	0	0	0	1.50101	0	0	0	0
Nbv5.1tr6198710	200	0	1	0	0	0	0	0	1.50101	0	0	0	0
Nbv5.1tr6198711	200	0	1	0	0	0	0	0	1.50101	0	0	0	0
Nbv5.1tr6198712	200	0	1	0	0	0	0	0	1.50101	0	0	0	0
Nbv5.1tr6198713	200	0	1	0	0	0	0	0	1.50101	0	0	0	0
Nbv5.1tr6198714	200	0	1	0	0	0	0	0	1.50101	0	0	0	0
Nbv5.1tr6198715	200	0	1	0	0	0	0	0	1.50101	0	0	0	0
Nbv5.1tr6198716	200	0	1	0	0	0	0	0	1.50101	0	0	0	0
Nbv5.1tr6198717	200	0	1	0	0	0	0	0	1.50101	0	0	0	0
Nbv5.1tr6198718	200	0	1	0	0	0	0	0	1.50101	0	0	0	0
Nbv5.1tr6198719	200	0	1	0	0	0	0	0	1.50101	0	0	0	0
Nbv5.1tr6198720	200	0	1	0	0	0	0	0	1.50101	0	0	0	0
Nbv5.1tr6198721	200	0	1	0	0	0	0	0	1.50101	0	0	0	0
Nbv5.1tr6198722	200	0	1	0	0	0	0	0	1.50101	0	0	0	0
Nbv5.1tr6198723	200	0	1	0	0	0	0	0	1.50101	0	0	0	0
Nbv5.1tr6198724	200	0	1	0	0	0	0	0	1.50101	0	0	0	0
Nbv5.1tr6198725	200	0	1	0	0	0	0	0	1.50101	0	0	0	0
Nbv5.1tr6198726	200	0	1	0	0	0	0	0	1.50101	0	0	0	0
Nbv5.1tr6198727	200	0	1	0	0	0	0	0	1.50101	0	0	0	0
Nbv5.1tr6198728	200	0	1	0	0	0	0	0	1.50101	0	0	0	0
Nbv5.1tr6198729	200	0	1	0	0	0	0	0	1.50101	0	0	0	0
Nbv5.1tr6198730	200	0	1	0	0	0	0	0	1.50101	0	0	0	0
Nbv5.1tr6198731	200	0	1	0	0	0	0	0	1.50101	0	0	0	0
Nbv5.1tr6198732	200	0	1	0	0	0	0	0	1.50101	0	0	0	0
Nbv5.1tr6198733	200	0	1	0	0	0	0	0	1.50101	0	0	0	0
Nbv5.1tr6198734	200	0	1	0	0	0	0	0	1.50101	0	0	0	0
Nbv5.1tr6198735	200	0	1	0	0	0	0	0	1.50101	0	0	0	0
Nbv5.1tr6198736	200	0	1	0	0	0	0	0	1.50101	0	0	0	0
Nbv5.1tr6198737	200	0	1	0	0	0	0	0	1.50101	0	0	0	0
Nbv5.1tr6198738	200	0	1	0	0	0	0	0	1.50101	0	0	0	0
Nbv5.1tr6198739	200	0	1	0	0	0	0	0	1.50101	0	0	0	0
Nbv5.1tr6198740	200	0	1	0	0	0	0	0	1.50101	0	0	0	0
Nbv5.1tr6198741	200	0	1	0	0	0	0	0	1.50101	0	0	0	0
Nbv5.1tr6198742	200	0	1	0	0	0	0	0	1.50101	0	0	0	0
Nbv5.1tr6198743	200	0	1	0	0	0	0	0	1.50101	0	0	0	0
Nbv5.1tr6198744	200	0	1	0	0	0	0	0	1.50101	0	0	0	0
Nbv5.1tr6198745	200	0	1	0	0	0	0	0	1.50101	0	0	0	0
Nbv5.1tr6198746	200	0	1	0	0	0	0	0	1.50101	0	0	0	0
Nbv5.1tr6198747	200	0	1	0	0	0	0	0	1.50101	0	0	0	0
Nbv5.1tr6198748	200	0	1	0	0	0	0	0	1.50101	0	0	0	0
Nbv5.1tr6198749	200	0	1	0	0	0	0	0	1.50101	0	0	0	0
Nbv5.1tr6198750	200	0	1	0	0	0	0	0	1.50101	0	0	0	0
Nbv5.1tr6198751	200	0	1	0	0	0	0	0	1.50101	0	0	0	0
Nbv5.1tr6198752	200	0	1	0	0	0	0	0	1.50101	0	0	0	0
Nbv5.1tr6198753	200	0	1	0	0	0	0	0	1.50101	0	0	0	0
Nbv5.1tr6198754	200	0	1	0	0	0	0	0	1.50101	0	0	0	0
Nbv5.1tr6198755	200	0	1	0	0	0	0	0	1.50101	0	0	0	0
Nbv5.1tr6198756	200	0	1	0	0	0	0	0	1.50101	0	0	0	0
Nbv5.1tr6198757	200	0	1	0	0	0	0	0	1.50101	0	0	0	0
Nbv5.1tr6198758	200	0	1	0	0	0	0	0	1.50101	0	0	0	0
Nbv5.1tr6198759	200	0	1	0	0	0	0	0	1.50101	0	0	0	0
Nbv5.1tr6198760	200	0	1	0	0	0	0	0	1.50101	0	0	0	0
Nbv5.1tr6198761	200	0	1	0	0	0	0	0	1.50101	0	0	0	0
Nbv5.1tr6198762	200	0	1	0	0	0	0	0	1.50101	0	0	0	0
Nbv5.1tr6198763	200	0	1	0	0	0	0	0	1.50101	0	0	0	0
Nbv5.1tr6198764	200	0	1	0	0	0	0	0	1.50101	0	0	0	0
Nbv5.1tr6198765	200	0	1	0	0	0	0	0	1.50101	0	0	0	0
Nbv5.1tr6198766	200	0	1	0	0	0	0	0	1.50101	0	0	0	0
Nbv5.1tr6198767	200	0	1	0	0	0	0	0	1.50101	0	0	0	0
Nbv5.1tr6198768	200	0	1	0	0	0	0	0	1.50101	0	0	0	0
Nbv5.1tr6198769	200	0	1	0	0	0	0	0	1.50101	0	0	0	0
Nbv5.1tr6198770	200	0	1	0	0	0	0	0	1.50101	0	0	0	0
Nbv5.1tr6198771	200	0	1	0	0	0	0	0	1.50101	0	0	0	0
Nbv5.1tr6198772	200	0	1	0	0	0	0	0	1.50101	0	0	0	0
Nbv5.1tr6198773	200	0	1	0	0	0	0	0	1.50101	0	0	0	0
Nbv5.1tr6198774	200	0	1	0	0	0	0	0	1.50101	0	0	0	0
Nbv5.1tr6198775	200	0	1	0	0	0	0	0	1.50101	0	0	0	0
Nbv5.1tr6198776	200	0	1	0	0	0	0	0	1.50101	0	0	0	0
Nbv5.1tr6198777	200	0	1	0	0	0	0	0	1.50101	0	0	0	0
Nbv5.1tr6198778	200	0	1	0	0	0	0	0	1.50101	0	0	0	0
Nbv5.1tr6198779	200	0	1	0	0	0	0	0	1.50101	0	0	0	0
Nbv5.1tr6198780	200	0	1	0	0	0	0	0	1.50101	0	0	0	0
Nbv5.1tr6198781	200	0	1	0	0	0	0	0	1.50101	0	0	0	0
Nbv5.1tr6198782	200	0	1	0	0	0	0	0	1.50101	0	0	0	0
Nbv5.1tr6198783	200	0	1	0	0	0	0	0	1.50101	0	0	0	0
Nbv5.1tr6198784	200	0	1	0	0	0	0	0	1.50101	0	0	0	0
Nbv5.1tr6198785	200	0	1	0	0	0	0	0	1.50101	0	0	0	0
Nbv5.1tr6198786	200	0	1	0	0	0	0	0	1.50101	0	0	0	0
Nbv5.1tr6198787	200	0	1	0	0	0	0	0	1.50101	0	0	0	0
Nbv5.1tr6198788	200	0	1	0	0	0	0	0	1.50101	0	0	0	0
Nbv5.1tr6198789	200	0	1	0	0	0	0	0	1.50101	0	0	0	0
Nbv5.1tr6198790	200	0	1	0	0	0	0	0	1.50101	0	0	0	0
Nbv5.1tr6198791	200	0	1	0	0	0	0	0	1.50101	0	0	0	0
Nbv5.1tr6198792	200	0	1	0	0	0	0	0	1.50101	0	0	0	0
Nbv5.1tr6198793	200	0	1	0	0	0	0	0	1.50101	0	0	0	0
Nbv5.1tr6198794	200	0	1	0	0	0	0	0	1.50101	0	0	0	0
Nbv5.1tr6198795	200	0	1	0	0	0	0	0	1.50101	0	0	0	0
Nbv5.1tr6198796	200	0	1	0	0	0	0	0	1.50101	0	0	0	0
Nbv5.1tr6198797	200	0	1	0	0	0	0	0	1.50101	0	0	0	0
Nbv5.1tr6198798	200	0	1	0	0	0	0	0	1.50101	0	0	0	0
Nbv5.1tr6198799	200	0	1	0	0	0	0	0	1.50101	0	0	0	0
Nbv5.1tr6198800	200	0	1	0	0	0	0	0	1.50101	0	0	0	0
Nbv5.1tr6198801	200	0	1	0	0	0	0	0	1.50101	0	0	0	0
Nbv5.1tr6198802	200	0	1	0	0	0	0	0	1.50101	0	0	0	0
Nbv5.1tr6198803	200	0	1	0	0	0	0	0	1.50101	0	0	0	0
Nbv5.1tr6198804	200	0	1	0	0	0	0	0	1.50101	0	0	0	0
Nbv5.1tr6198805	200	0	1	0	0	0	0	0	1.50101	0	0	0	0
Nbv5.1tr6198806	200	0	1	0	0	0	0	0	1.50101	0	0	0	0
Nbv5.1tr6198807	200	0	1	0	0	0	0	0	1.50101	0	0	0	0
Nbv5.1tr6198808	200	0	1	0	0	0	0	0	1.50101	0	0	0	0
Nbv5.1tr6198809	200	0	1	0	0	0	0	0	1.50101	0	0	0	0
Nbv5.1tr6198810	200	0	1	0	0	0	0	0	1.50101	0	0	0	0
Nbv5.1tr6198811	200	0	1	0	0	0	0	0	1.50101	0	0	0	0
Nbv5.1tr6198812	200	0	1	0	0	0	0	0	1.50101	0	0	0	0
Nbv5.1tr6198813	200	0	1	0	0	0	0	0	1.50101	0	0	0	0
Nbv5.1tr6198814	200	0	1	0	0	0	0	0	1.50101	0	0	0	0
Nbv5.1tr6198815	200	0	1	0	0	0	0	0	1.50101	0	0	0	0
Nbv5.1tr6198816	200	0	1	0	0	0	0	0	1.50101	0	0	0	0
Nbv5.1tr6198817	200	0	1	0	0	0	0	0	1.50101	0	0	0	0
Nbv5.1tr6198818	200	0	1	0	0	0	0	0	1.50101	0	0	0	0
Nbv5.1tr6198819	200	0	1	0	0	0	0	0	1.50101	0	0	0	0
Nbv5.1tr6198820	200	0	1	0	0	0	0	0	1.50101	0	0	0	0
Nbv5.1tr6198821	200	0	1	0	0	0	0	0	1.50101	0	0	0	0
Nbv5.1tr6198822	200	0	1	0	0	0	0	0	1.50101	0	0	0	0
Nbv5.1tr6198823	200	0	1	0	0	0	0	0	1.50101	0	0	0	0
Nbv5.1tr6198824	200	0	1	0	0	0	0	0	1.50101	0	0	0	0
Nbv5.1tr6198825	200	0	1	0	0	0	0	0	1.50101	0	0	0	0
Nbv5.1tr6198826	200	0	1	0	0	0	0	0	1.50101	0	0	0	0
Nbv5.1tr6198827	200	0	1	0	0	0	0	0	1.50101	0	0	0	0
Nbv5.1tr6198828	200	0	1	0	0	0	0	0	1.50101	0	0	0	0
Nbv5.1tr6198829	200	0	1	0	0	0	0	0	1.50101	0	0	0	0
Nbv5.1tr6198830	200	0	1	0	0	0	0	0	1.50101	0	0	0	0
Nbv5.1tr6198831	200	0	1	0	0	0	0	0	1.50101	0	0	0	0
Nbv5.1tr6198832	200	0	1	0	0	0	0	0	1.50101	0	0	0	0
Nbv5.1tr6198833	200	0	1	0	0	0	0	0	1.50101	0	0	0	0
Nbv5.1tr6198834	200	0	1	0	0	0	0	0	1.50101	0	0	0	0
Nbv5.1tr6198835	200	0	1	0	0	0	0	0	1.50101	0	0	0	0
Nbv5.1tr6198836	200	0	1	0	0	0	0	0	1.50101	0	0	0	0
Nbv5.1tr6198837	200	0	1	0	0	0	0	0	1.50101	0	0	0	0
Nbv5.1tr6198838	200	0	1	0	0	0	0	0	1.50101	0	0	0	0
Nbv5.1tr6198839	200	0	1	0	0	0	0	0	1.50101	0	0	0	0
Nbv5.1tr6198840	200	0	1	0	0	0	0	0	1.50101	0	0	0	0
Nbv5.1tr6198841	200	0	1	0	0	0	0	0	1.50101	0	0	0	0
Nbv5.1tr6198842	200	0	1	0	0	0	0	0	1.50101	0	0	0	0
Nbv5.1tr6198843	200	0	1	0	0	0	0	0	1.50101	0	0	0	0
Nbv5.1tr6198844	200	0	1	0	0	0	0	0	1.50101	0	0	0	0
Nbv5.1tr6198845	200	0	1	0	0	0	0	0	1.50101	0	0	0	0
Nbv5.1tr6198846	200	0	1	0	0	0	0	0	1.50101	0	0	0	0
Nbv5.1tr6198847	200	0	1	0	0	0	0	0	1.50101	0	0	0	0
Nbv5.1tr6198848	200	0	1	0	0	0	0	0	1.50101	0	0	0	0
Nbv5.1tr6198849	200	0	1	0	0	0	0	0	1.50101	0	0	0	0
Nbv5.1tr6198850	200	0	1	0	0	0	0	0	1.50101	0	0	0	0
Nbv5.1tr6198851	200	0	1	0	0	0	0	0	1.50101	0	0	0	0
Nbv5.1tr6198852	200	0	1	0	0	0	0	0	1.50101	0	0	0	0
Nbv5.1tr6198853	200	0	1	0	0	0	0	0	1.50101	0	0	0	0
Nbv5.1tr6198854	200	0	1	0	0	0	0	0	1.50101	0	0	0	0
Nbv5.1tr6198855	200	0	1	0	0	0	0	0	1.50101	0	0	0	0
Nbv5.1tr6198856	200	0	1	0	0	0	0	0	1.50101	0	0	0	0
Nbv5.1tr6198857	200	0	1	0	0	0	0	0	1.50101	0	0	0	0
Nbv5.1tr6198858	200	0	1	0	0	0	0	0	1.50101	0	0	0	0
Nbv5.1tr6198859	200	0	1	0	0	0	0	0	1.50101	0	0	0	0
Nbv5.1tr6198860	200	0	1	0	0	0	0	0	1.50101	0	0	0	0
Nbv5.1tr6198861	200	0	1	0	0	0	0	0	1.50101	0	0	0	0
Nbv5.1tr6198862	200	0	1	0	0	0	0	0	1.50101	0	0	0	0
Nbv5.1tr6198863	200	0	1	0	0	0	0	0	1.50101	0	0	0	0
Nbv5.1tr6198864	200	0	1	0	0	0	0	0	1.50101	0	0	0	0
Nbv5.1tr6198865	200	0	1	0	0	0	0	0	1.50101	0	0	0	0
Nbv5.1tr6198866	200	0	1	0	0	0	0	0	1.50101	0	0	0	0
Nbv5.1tr6198867	200	0	1	0	0	0	0	0	1.50101	0	0	0	0
Nbv5.1tr6198868	200	0	1	0	0	0	0	0	1.50101	0	0	0	0
Nbv5.1tr6198869	200	0	1	0	0	0	0	0	1.50101	0	0	0	0
Nbv5.1tr6198870	200	0	1	0	0	0	0	0	1.50101	0	0	0	0
Nbv5.1tr6198871	200	0	1	0	0	0	0	0	1.50101	0	0	0	0
Nbv5.1tr6198872	200	0	1	0	0	0	0	0	1.50101	0	0	0	0
Nbv5.1tr6198873	200	0	1	0	0	0	0	0	1.50101	0	0	0	0
Nbv5.1tr6198874	200	0	1	0	0	0	0	0	1.50101	0	0	0	0
Nbv5.1tr6198875	200	0	1	0	0	0	0	0	1.50101	0	0	0	0
Nbv5.1tr6198876	200	0	1	0	0	0	0	0	1.50101	0	0	0	0
Nbv5.1tr6198877	200	0	1	0	0	0	0	0	1.50101	0	0	0	0
Nbv5.1tr6198878	200	0	1	0	0	0	0	0	1.50101	0	0	0	0
Nbv5.1tr6198879	200	0	1	0	0	0	0	0	1.50101	0	0	0	0
Nbv5.1tr6198880	200	0	1	0	0	0	0	0	1.50101	0	0	0	0
Nbv5.1tr6198881	200	0	1	0	0	0	0	0	1.50101	0	0	0	0
Nbv5.1tr6198882	200	0	1	0	0	0	0	0	1.50101	0	0	0	0
Nbv5.1tr6198883	200	0	1	0	0	0	0	0	1.50101	0	0	0	0
Nbv5.1tr6198884	200	0	1	0	0	0	0	0	1.50101	0	0	0	0
Nbv5.1tr6198885	200	0	1	0	0	0	0	0	1.50101	0	0	0	0
Nbv5.1tr6198886	200	0	1	0	0	0	0	0	1.50101	0	0	0	0
Nbv5.1tr6198887	200	0	1	0	0	0	0	0	1.50101	0	0	0	0
Nbv5.1tr6198888	200	0	1	0	0	0	0	0	1.50101	0	0	0	0
Nbv5.1tr6198889	200	0	1	0	0	0	0	0	1.50101	0	0	0	0
Nbv5.1tr6198890	200	0	1	0	0	0	0	0	1.50101	0	0	0	0
Nbv5.1tr6198891	200	0	1	0	0	0	0	0	1.50101	0	0	0	0
Nbv5.1tr6198892	200	0	1	0	0	0	0	0	1.50101	0	0	0	0
Nbv5.1tr6198893	200	0	1	0	0	0	0	0	1.50101	0	0	0	0
Nbv5.1tr6198894	200	0	1	0	0	0	0	0	1.50101	0	0	0	0
Nbv5.1tr6198895	200	0	1	0	0	0	0	0	1.50101	0	0	0	0
Nbv5.1tr6198896	200	0	1	0	0	0	0	0	1.50101	0	0	0	0
Nbv5.1tr6198897	200	0	1	0	0	0	0	0	1.50101	0	0	0	0
Nbv5.1tr6198898	200	0	1	0	0	0	0	0	1.50101	0	0	0	0
Nbv5.1tr6198899	200	0	1	0	0	0	0	0	1.50101	0	0	0	0
Nbv5.1tr6198900	200	0	1	0	0	0	0	0	1.50101	0	0	0	0
Nbv5.1tr6198901	200	0	1	0	0	0	0	0	1.50101	0	0	0	0
Nbv5.1tr6198902	200	0	1	0	0	0	0	0	1.50101	0	0	0	0
Nbv5.1tr6198903	200	0	1	0	0	0	0	0	1.50101	0	0	0	0
Nbv5.1tr6198904	200	0	1	0	0	0	0	0	1.50101	0	0	0	0
Nbv5.1tr6198905	200	0	1	0	0	0	0	0	1.50101	0	0	0	0
Nbv5.1tr6198906	200	0	1	0	0	0	0	0	1.50101	0	0	0	0
Nbv5.1tr6198907	200	0	1	0	0	0	0	0	1.50101	0	0	0	0
Nbv5.1tr6198908	200	0	1	0	0	0	0	0	1.50101	0	0	0	0
Nbv5.1tr6198909	200	0	1	0	0	0	0	0	1.50101	0	0	0	0
Nbv5.1tr6198910	200	0	1	0	0	0	0	0	1.50101	0	0	0	0
Nbv5.1tr6198911	200	0	1	0	0	0	0	0	1.50101	0	0	0	0
Nbv5.1tr6198912	200	0	1	0	0	0	0	0	1.50101	0	0	0	0
Nbv5.1tr6198913	200	0	1	0	0	0	0	0	1.50101	0	0	0	0
Nbv5.1tr6198914	200	0	1	0	0	0	0	0	1.50101	0	0	0	0
Nbv5.1tr6198915	200	0	1	0	0	0	0	0	1.50101	0	0	0	0
Nbv5.1tr6198916	200	0	1	0	0	0	0	0	1.50101	0	0	0	0
Nbv5.1tr6198917	200	0	1	0	0	0	0	0	1.50101	0	0	0	0
Nbv5.1tr6198918	200	0	1	0	0	0	0	0	1.50101	0	0	0	0
Nbv5.1tr6198919	200	0	1	0	0	0	0	0	1.50101	0	0	0	0
Nbv5.1tr6198920	200	0	1	0	0	0	0	0	1.50101	0	0	0	0
Nbv5.1tr6198921	200	0	1	0	0	0	0	0	1.50101	0	0	0	0
Nbv5.1tr6198922	200	0	1	0	0	0	0	0	1.50101	0	0	0	0
Nbv5.1tr6198923	200	0	1	0	0	0	0	0	1.50101	0	0	0	0
Nbv5.1tr6198924	200	0	1	0	0	0	0	0	1.50101	0	0	0	0
Nbv5.1tr6198925	200	0	1	0	0	0	0	0	1.50101	0	0	0	0
Nbv5.1tr6198926	200	0	1	0	0	0	0	0	1.50101	0	0	0	0
Nbv5.1tr6198927	200	0	1	0	0	0	0	0	1.50101	0	0	0	0
Nbv5.1tr6198928	200	0	1	0	0	0	0	0	1.50101	0	0	0	0
Nbv5.1tr6198929	200	0	1	0	0	0	0	0	1.50101	0	0	0	0
Nbv5.1tr6198930	200	0	1	0	0	0	0	0	1.50101	0	0	0	0
Nbv5.1tr6198931	200	0	1	0	0	0	0	0	1.50101	0	0	0	0
Nbv5.1tr6198932	200	0	1	0	0	0	0	0	1.50101	0	0	0	0
Nbv5.1tr6198933	200	0	1	0	0	0	0	0	1.50101	0	0	0	0
Nbv5.1tr6198934	200	0	1	0	0	0	0	0	1.50101	0	0	0	0
Nbv5.1tr6198935	200	0	1	0	0	0	0	0	1.50101	0	0	0	0
Nbv5.1tr6198936	200	0	1	0	0	0	0	0	1.50101	0	0	0	0
Nbv5.1tr6198937	200	0	1	0	0	0	0	0	1.50101	0	0	0	0
Nbv5.1tr6198938	200	0	1	0	0	0	0	0	1.50101	0	0	0	0
Nbv5.1tr6198939	200	0	1	0	0	0	0	0	1.50101	0	0	0	0
Nbv5.1tr6198940	200	0	1	0	0	0	0	0	1.50101	0	0	0	0
Nbv5.1tr6198941	200	0	1	0	0	0	0	0	1.50101	0	0	0	0
Nbv5.1tr6198942	200	0	1	0	0	0	0	0	1.50101	0	0	0	0
Nbv5.1tr6198943	200	0	1	0	0	0	0	0	1.50101	0	0	0	0
Nbv5.1tr6198944	200	0	1	0	0	0	0	0	1.50101	0	0	0	0
Nbv5.1tr6198945	200	0	1	0	0	0	0	0	1.50101	0	0	0	0
Nbv5.1tr6198946	200	0	1	0	0	0	0	0	1.50101	0	0	0	0
Nbv5.1tr6198947	200	0	1	0	0	0	0	0	1.50101	0	0	0	0
Nbv5.1tr6198948	200	0	1	0	0	0	0	0	1.50101	0	0	0	0
Nbv5.1tr6198949	200	0	1	0	0	0	0	0	1.50101	0	0	0	0
Nbv5.1tr6198950	200	0	1	0	0	0	0	0	1.50101	0	0	0	0
Nbv5.1tr6198951	200	0	1	0	0	0	0	0	1.50101	0	0	0	0
Nbv5.1tr6198952	200	0	1	0	0	0	0	0	1.50101	0	0	0	0
Nbv5.1tr6198953	200	0	1	0	0	0	0	0	1.50101	0	0	0	0
Nbv5.1tr6198954	200	0	1	0	0	0	0	0	1.50101	0	0	0	0
Nbv5.1tr6198955	200	0	1	0	0	0	0	0	1.50101	0	0	0	0
Nbv5.1tr6198956	200	0	1	0	0	0	0	0	1.50101	0	0	0	0
Nbv5.1tr6198957	200	0	1	0	0	0	0	0	1.50101	0	0	0	0
Nbv5.1tr6198958	200	0	1	0	0	0	0	0	1.50101	0	0	0	0
Nbv5.1tr6198959	200	0	1	0	0	0	0	0	1.50101	0	0	0	0
Nbv5.1tr6198960	200	0	1	0	0	0	0	0	1.50101	0	0	0	0
Nbv5.1tr6198961	200	0	1	0	0	0	0	0	1.50101	0	0	0	0
Nbv5.1tr6198962	200	0	1	0	0	0	0	0	1.50101	0	0	0	0
Nbv5.1tr6198963	200	0	1	0	0	0	0	0	1.50101	0	0	0	0
Nbv5.1tr6198964	200	0	1	0	0	0	0	0	1.50101	0	0	0	0
Nbv5.1tr6198965	200	0	1	0	0	0	0	0	1.50101	0	0	0	0
Nbv5.1tr6198966	200	0	1	0	0	0	0	0	1.50101	0	0	0	0
Nbv5.1tr6198967	200	0	1	0	0	0	0	0	1.50101	0	0	0	0
Nbv5.1tr6198968	200	0	1	0	0	0	0	0	1.50101	0	0	0	0
Nbv5.1tr6198969	200	0	1	0	0	0	0	0	1.50101	0	0	0	0
Nbv5.1tr6198970	200	0	1	0	0	0	0	0	1.50101	0	0	0	0
Nbv5.1tr6198971	200	0	1	0	0	0	0	0	1.50101	0	0	0	0
Nbv5.1tr6198972	200	0	1	0	0	0	0	0	1.50101	0	0	0	0
Nbv5.1tr6198973	200	0	1	0	0	0	0	0	1.50101	0	0	0	0
Nbv5.1tr6198974	200	0	1	0	0	0	0	0	1.50101	0	0	0	0
Nbv5.1tr6198975	200	0	1	0	0	0	0	0	1.50101	0	0	0	0
Nbv5.1tr6198976	200	0	1	0	0	0	0	0	1.50101	0	0	0	0
Nbv5.1tr6198977	200	0	1	0	0	0	0	0	1.50101	0	0	0	0
Nbv5.1tr6198978	200	0	1	0	0	0	0	0	1.50101	0	0	0	0
Nbv5.1tr6198979	200	0	1	0	0	0	0	0	1.50101	0	0	0	0
Nbv5.1tr6198980	200	0	1	0	0	0	0	0	1.50101	0	0	0	0
Nbv5.1tr6198981	200	0	1	0	0	0	0	0	1.50101	0	0	0	0
Nbv5.1tr6198982	200	0	1	0	0	0	0	0	1.50101	0	0	0	0
Nbv5.1tr6198983	200	0	1	0	0	0	0	0	1.50101	0	0	0	0
Nbv5.1tr6198984	200	0	1	0	0	0	0	0	1.50101	0	0	0	0
Nbv5.1tr6198985	200	0	1	0	0	0	0	0	1.50101	0	0	0	0
Nbv5.1tr6198986	200	0	1	0	0	0	0	0	1.50101	0	0	0	0
Nbv5.1tr6198987	200	0	1	0	0	0	0	0	1.50101	0	0	0	0
Nbv5.1tr6198988	200	0	1	0	0	0	0	0	1.50101	0	0	0	0
Nbv5.1tr6198989	200	0	1	0	0	0	0	0	1.50101	0	0	0	0
Nbv5.1tr6198990	200	0	1	0	0	0	0	0	1.50101	0	0	0	0
Nbv5.1tr6198991	200	0	1	0	0	0	0	0	1.50101	0	0	0	0
Nbv5.1tr6198992	200	0	1	0	0	0	0	0	1.50101	0	0	0	0
Nbv5.1tr6198993	200	0	1	0	0	0	0	0	1.50101	0	0	0	0
Nbv5.1tr6198994	200	0	1	0	0	0	0	0	1.50101	0	0	0	0
Nbv5.1tr6198995	200	0	1	0	0	0	0	0	1.50101	0	0	0	0
Nbv5.1tr6198996	200	0	1	0	0	0	0	0	1.50101	0	0	0	0
Nbv5.1tr6198997	200	0	1	0	0	0	0	0	1.50101	0	0	0	0
Nbv5.1tr6198998	200	0	1	0	0	0	0	0	1.50101	0	0	0	0
Nbv5.1tr6198999	200	0	1	0	0	0	0	0	1.50101	0	0	0	0
Nbv5.1tr6199000	200	0	1	0	0	0	0	0	1.50101	0	0	0	0
Nbv5.1tr6199001	200	0	1	0	0	0	0	0	1.50101	0	0	0	0
Nbv5.1tr6199002	200	0	1	0	0	0	0	0	1.50101	0	0	0	0
Nbv5.1tr6199003	200	0	1	0	0	0	0	0	1.50101	0	0	0	0
Nbv5.1tr6199004	200	0	1	0	0	0	0	0	1.50101	0	0	0	0
Nbv5.1tr6199005	200	0	1	0	0	0	0	0	1.50101	0	0	0	0
Nbv5.1tr6199006	200	0	1	0	0	0	0	0	1.50101	0	0	0	0
Nbv5.1tr6199007	200	0	1	0	0	0	0	0	1.50101	0	0	0	0
Nbv5.1tr6199008	200	0	1	0	0	0	0	0	1.50101	0	0	0	0
Nbv5.1tr6199009	200	0	1	0	0	0	0	0	1.50101	0	0	0	0
Nbv5.1tr6199010	200	0	1	0	0	0	0	0	1.50101	0	0	0	0
Nbv5.1tr6199011	200	0	1	0	0	0	0	0	1.50101	0	0	0	0
Nbv5.1tr6199012	200	0	1	0	0	0	0	0	1.50101	0	0	0	0
Nbv5.1tr6199013	200	0	1	0	0	0	0	0	1.50101	0	0	0	0
Nbv5.1tr6199014	200	0	1	0	0	0	0	0	1.50101	0	0	0	0
Nbv5.1tr6199015	200	0	1	0	0	0	0	0	1.50101	0	0	0	0
Nbv5.1tr6199016	200	0	1	0	0	0	0	0	1.50101	0	0	0	0
Nbv5.1tr6199017	200	0	1	0	0	0	0	0	1.50101	0	0	0	0
Nbv5.1tr6199018	200	0	1	0	0	0	0	0	1.50101	0	0	0	0
Nbv5.1tr6199019	200	0	1	0	0	0	0	0	1.50101	0	0	0	0
Nbv5.1tr6199020	200	0	1	0	0	0	0	0	1.50101	0	0	0	0
Nbv5.1tr6199021	200	0	1	0	0	0	0	0	1.50101	0	0	0	0
Nbv5.1tr6199022	200	0	1	0	0	0	0	0	1.50101	0	0	0	0
Nbv5.1tr6199023	200	0	1	0	0	0	0	0	1.50101	0	0	0	0
Nbv5.1tr6199024	200	0	1	0	0	0	0	0	1.50101	0	0	0	0
Nbv5.1tr6199025	200	0	1	0	0	0	0	0	1.50101	0	0	0	0
Nbv5.1tr6199026	200	0	1	0	0	0	0	0	1.50101	0	0	0	0
Nbv5.1tr6199027	200	0	1	0	0	0	0	0	1.50101	0	0	0	0
Nbv5.1tr6199028	200	0	1	0	0	0	0	0	1.50101	0	0	0	0
Nbv5.1tr6199029	200	0	1	0	0	0	0	0	1.50101	0	0	0	0
Nbv5.1tr6199030	200	0	1	0	0	0	0	0	1.50101	0	0	0	0
Nbv5.1tr6199031	200	0	1	0	0	0	0	0	1.50101	0	0	0	0
Nbv5.1tr6199032	200	0	1	0	0	0	0	0	1.50101	0	0	0	0
Nbv5.1tr6199033	200	0	1	0	0	0	0	0	1.50101	0	0	0	0
Nbv5.1tr6199034	200	0	1	0	0	0	0	0	1.50101	0	0	0	0
Nbv5.1tr6199035	200	0	1	0	0	0	0	0	1.50101	0	0	0	0
Nbv5.1tr6199036	200	0	1	0	0	0	0	0	1.50101	0	0	0	0
Nbv5.1tr6199037	200	0	1	0	0	0	0	0	1.50101	0	0	0	0
Nbv5.1tr6199038	200	0	1	0	0	0	0	0	1.50101	0	0	0	0
Nbv5.1tr6199039	200	0	1	0	0	0	0	0	1.50101	0	0	0	0
Nbv5.1tr6199040	200	0	1	0	0	0	0	0	1.50101	0	0	0	0
Nbv5.1tr6199041	200	0	1	0	0	0	0	0	1.50101	0	0	0	0
Nbv5.1tr6199042	200	0	1	0	0	0	0	0	1.50101	0	0	0	0
Nbv5.1tr6199043	200	0	1	0	0	0	0	0	1.50101	0	0	0	0
Nbv5.1tr6199044	200	0	1	0	0	0	0	0	1.50101	0	0	0	0
Nbv5.1tr6199045	200	0	1	0	0	0	0	0	1.50101	0	0	0	0
Nbv5.1tr6199046	200	0	1	0	0	0	0	0	1.50101	0	0	0	0
Nbv5.1tr6199047	200	0	1	0	0	0	0	0	1.50101	0	0	0	0
Nbv5.1tr6199048	200	0	1	0	0	0	0	0	1.50101	0	0	0	0
Nbv5.1tr6199049	200	0	1	0	0	0	0	0	1.50101	0	0	0	0
Nbv5.1tr6199050	200	0	1	0	0	0	0	0	1.50101	0	0	0	0
Nbv5.1tr6199051	200	0	1	0	0	0	0	0	1.50101	0	0	0	0
Nbv5.1tr6199052	200	0	1	0	0	0	0	0	1.50101	0	0	0	0
Nbv5.1tr6199053	200	0	1	0	0	0	0	0	1.50101	0	0	0	0
Nbv5.1tr6199054	200	0	1	0	0	0	0	0	1.50101	0	0	0	0
Nbv5.1tr6199055	200	0	1	0	0	0	0	0	1.50101	0	0	0	0
Nbv5.1tr6199056	200	0	1	0	0	0	0	0	1.50101	0	0	0	0
Nbv5.1tr6199057	200	0	1	0	0	0	0	0	1.50101	0	0	0	0
Nbv5.1tr6199058	200	0	1	0	0	0	0	0	1.50101	0	0	0	0
Nbv5.1tr6199059	200	0	1	0	0	0	0	0	1.50101	0	0	0	0
Nbv5.1tr6199060	200	0	1	0	0	0	0	0	1.50101	0	0	0	0
Nbv5.1tr6199061	200	0	1	0	0	0	0	0	1.50101	0	0	0	0
Nbv5.1tr6199062	200	0	1	0	0	0	0	0	1.50101	0	0	0	0
Nbv5.1tr6199063	200	0	1	0	0	0	0	0	1.50101	0	0	0	0
Nbv5.1tr6199064	200	0	1	0	0	0	0	0	1.50101	0	0	0	0
Nbv5.1tr6199065	200	0	1	0	0	0	0	0	1.50101	0	0	0	0
Nbv5.1tr6199066	200	0	1	0	0	0	0	0	1.50101	0	0	0	0
Nbv5.1tr6199067	200	0	1	0	0	0	0	0	1.50101	0	0	0	0
Nbv5.1tr6199068	200	0	1	0	0	0	0	0	1.50101	0	0	0	0
Nbv5.1tr6199069	200	0	1	0	0	0	0	0	1.50101	0	0	0	0
Nbv5.1tr6199070	200	0	1	0	0	0	0	0	1.50101	0	0	0	0
Nbv5.1tr6199071	200	0	1	0	0	0	0	0	1.50101	0	0	0	0
Nbv5.1tr6199072	200	0	1	0	0	0	0	0	1.50101	0	0	0	0
Nbv5.1tr6199073	200	0	1	0	0	0	0	0	1.50101	0	0	0	0
Nbv5.1tr6199074	200	0	1	0	0	0	0	0	1.50101	0	0	0	0
Nbv5.1tr6199075	200	0	1	0	0	0	0	0	1.50101	0	0	0	0
Nbv5.1tr6199076	200	0	1	0	0	0	0	0	1.50101	0	0	0	0
Nbv5.1tr6199077	200	0	1	0	0	0	0	0	1.50101	0	0	0	0
Nbv5.1tr6199078	200	0	1	0	0	0	0	0	1.50101	0	0	0	0
Nbv5.1tr6199079	200	0	1	0	0	0	0	0	1.50101	0	0	0	0
Nbv5.1tr6199080	200	0	1	0	0	0	0	0	1.50101	0	0	0	0
Nbv5.1tr6199081	200	0	1	0	0	0	0	0	1.50101	0	0	0	0
Nbv5.1tr6199082	200	0	1	0	0	0	0	0	1.50101	0	0	0	0
Nbv5.1tr6199083	200	0	1	0	0	0	0	0	1.50101	0	0	0	0
Nbv5.1tr6199084	200	0	1	0	0	0	0	0	1.50101	0	0	0	0
Nbv5.1tr6199085	200	0	1	0	0	0	0	0	1.50101	0	0	0	0
Nbv5.1tr6199086	200	0	1	0	0	0	0	0	1.50101	0	0	0	0
Nbv5.1tr6199087	200	0	1	0	0	0	0	0	1.50101	0	0	0	0
Nbv5.1tr6199088	200	0	1	0	0	0	0	0	1.50101	0	0	0	0
Nbv5.1tr6199089	200	0	1	0	0	0	0	0	1.50101	0	0	0	0
Nbv5.1tr6199090	200	0	1	0	0	0	0	0	1.50101	0	0	0	0
Nbv5.1tr6199091	200	0	1	0	0	0	0	0	1.50101	0	0	0	0
Nbv5.1tr6199092	200	0	1	0	0	0	0	0	1.50101	0	0	0	0
Nbv5.1tr6199093	200	0	1	0	0	0	0	0	1.50101	0	0	0	0
Nbv5.1tr6199094	200	0	1	0	0	0	0	0	1.50101	0	0	0	0
Nbv5.1tr6199095	200	0	1	0	0	0	0	0	1.50101	0	0	0	0
Nbv5.1tr6199096	200	0	1	0	0	0	0	0	1.50101	0	0	0	0
Nbv5.1tr6199097	200	0	1	0	0	0	0	0	1.50101	0	0	0	0
Nbv5.1tr6199098	200	0	1	0	0	0	0	0	1.50101	0	0	0	0
Nbv5.1tr6199099	200	0	1	0	0	0	0	0	1.50101	0	0	0	0
Nbv5.1tr6199100	200	0	1	0	0	0	0	0	1.50101	0	0	0	0
Nbv5.1tr6199101	200	0	1	0	0	0	0	0	1.50101	0	0	0	0
Nbv5.1tr6199102	200	0	1	0	0	0	0	0	1.50101	0	0	0	0
Nbv5.1tr6199103	200	0	1	0	0	0	0	0	1.50101	0	0	0	0
Nbv5.1tr6199104	200	0	1	0	0	0	0	0	1.50101	0	0	0	0
Nbv5.1tr6199105	200	0	1	0	0	0	0	0	1.50101	0	0	0	0
Nbv5.1tr6199106	200	0	1	0	0	0	0	0	1.50101	0	0	0	0
Nbv5.1tr6199107	200	0	1	0	0	0	0	0	1.50101	0	0	0	0
Nbv5.1tr6199108	200	0	1	0	0	0	0	0	1.50101	0	0	0	0
Nbv5.1tr6199109	200	0	1	0	0	0	0	0	1.50101	0	0	0	0
Nbv5.1tr6199110	200	0	1	0	0	0	0	0	1.50101	0	0	0	0
Nbv5.1tr6199111	200	0	1	0	0	0	0	0	1.50101	0	0	0	0
Nbv5.1tr6199112	200	0	1	0	0	0	0	0	1.50101	0	0	0	0
Nbv5.1tr6199113	200	0	1	0	0	0	0	0	1.50101	0	0	0	0
Nbv5.1tr6199114	200	0	1	0	0	0	0	0	1.50101	0	0	0	0
Nbv5.1tr6199115	200	0	1	0	0	0	0	0	1.50101	0	0	0	0
Nbv5.1tr6199116	200	0	1	0	0	0	0	0	1.50101	0	0	0	0
Nbv5.1tr6199117	200	0	1	0	0	0	0	0	1.50101	0	0	0	0
Nbv5.1tr6199118	200	0	1	0	0	0	0	0	1.50101	0	0	0	0
Nbv5.1tr6199119	200	0	1	0	0	0	0	0	1.50101	0	0	0	0
Nbv5.1tr6199120	200	0	1	0	0	0	0	0	1.50101	0	0	0	0
Nbv5.1tr6199121	200	0	1	0	0	0	0	0	1.50101	0	0	0	0
Nbv5.1tr6199122	200	0	1	0	0	0	0	0	1.50101	0	0	0	0
Nbv5.1tr6199123	200	0	1	0	0	0	0	0	1.50101	0	0	0	0
Nbv5.1tr6199124	200	0	1	0	0	0	0	0	1.50101	0	0	0	0
Nbv5.1tr6199125	200	0	1	0	0	0	0	0	1.50101	0	0	0	0
Nbv5.1tr6199126	200	0	1	0	0	0	0	0	1.50101	0	0	0	0
Nbv5.1tr6199127	200	0	1	0	0	0	0	0	1.50101	0	0	0	0
Nbv5.1tr6199128	200	0	1	0	0	0	0	0	1.50101	0	0	0	0
Nbv5.1tr6199129	200	0	1	0	0	0	0	0	1.50101	0	0	0	0
Nbv5.1tr6199130	200	0	1	0	0	0	0	0	1.50101	0	0	0	0
Nbv5.1tr6199131	200	0	1	0	0	0	0	0	1.50101	0	0	0	0
Nbv5.1tr6199132	200	0	1	0	0	0	0	0	1.50101	0	0	0	0
Nbv5.1tr6199133	200	0	1	0	0	0	0	0	1.50101	0	0	0	0
Nbv5.1tr6199134	200	0	1	0	0	0	0	0	1.50101	0	0	0	0
Nbv5.1tr6199135	200	0	1	0	0	0	0	0	1.50101	0	0	0	0
Nbv5.1tr6199136	200	0	1	0	0	0	0	0	1.50101	0	0	0	0
Nbv5.1tr6199137	200	0	1	0	0	0	0	0	1.50101	0	0	0	0
Nbv5.1tr6199138	200	0	1	0	0	0	0	0	1.50101	0	0	0	0
Nbv5.1tr6199139	200	0	1	0	0	0	0	0	1.50101	0	0	0	0
Nbv5.1tr6199140	200	0	1	0	0	0	0	0	1.50101	0	0	0	0
Nbv5.1tr6199141	200	0	1	0	0	0	0	0	1.50101	0	0	0	0
Nbv5.1tr6199142	200	0	1	0	0	0	0	0	1.50101	0	0	0	0
Nbv5.1tr6199143	200	0	1	0	0	0	0	0	1.50101	0	0	0	0
Nbv5.1tr6199144	200	0	1	0	0	0	0	0	1.50101	0	0	0	0
Nbv5.1tr6199145	200	0	1	0	0	0	0	0	1.50101	0	0	0	0
Nbv5.1tr6199146	200	0	1	0	0	0	0	0	1.50101	0	0	0	0
Nbv5.1tr6199147	200	0	1	0	0	0	0	0	1.50101	0	0	0	0
Nbv5.1tr6199148	200	0	1	0	0	0	0	0	1.50101	0	0	0	0
Nbv5.1tr6199149	200	0	1	0	0	0	0	0	1.50101	0	0	0	0
Nbv5.1tr6199150	200	0	1	0	0	0	0	0	1.50101	0	0	0	0
Nbv5.1tr6199151	200	0	1	0	0	0	0	0	1.50101	0	0	0	0
Nbv5.1tr6199152	200	0	1	0	0	0	0	0	1.50101	0	0	0	0
Nbv5.1tr6199153	200	0	1	0	0	0	0	0	1.50101	0	0	0	0
Nbv5.1tr6199154	200	0	1	0	0	0	0	0	1.50101	0	0	0	0
Nbv5.1tr6199155	200	0	1	0	0	0	0	0	1.50101	0	0	0	0
Nbv5.1tr6199156	200	0	1	0	0	0	0	0	1.50101	0	0	0	0
Nbv5.1tr6199157	200	0	1	0	0	0	0	0	1.50101	0	0	0	0
Nbv5.1tr6199158	200	0	1	0	0	0	0	0	1.50101	0	0	0	0
Nbv5.1tr6199159	200	0	1	0	0	0	0	0	1.50101	0	0	0	0
Nbv5.1tr6199160	200	0	1	0	0	0	0	0	1.50101	0	0	0	0
Nbv5.1tr6199161	200	0	1	0	0	0	0	0	1.50101	0	0	0	0
Nbv5.1tr6199162	200	0	1	0	0	0	0	0	1.50101	0	0	0	0
Nbv5.1tr6199163	200	0	1	0	0	0	0	0	1.50101	0	0	0	0
Nbv5.1tr6199164	200	0	1	0	0	0	0	0	1.50101	0	0	0	0
Nbv5.1tr6199165	200	0	1	0	0	0	0	0	1.50101	0	0	0	0
Nbv5.1tr6199166	200	0	1	0	0	0	0	0	1.50101	0	0	0	0
Nbv5.1tr6199167	200	0	1	0	0	0	0	0	1.50101	0	0	0	0
Nbv5.1tr6199168	200	0	1	0	0	0	0	0	1.50101	0	0	0	0
Nbv5.1tr6199169	200	0	1	0	0	0	0	0	1.50101	0	0	0	0
Nbv5.1tr6199170	200	0	1	0	0	0	0	0	1.50101	0	0	0	0
Nbv5.1tr6199171	200	0	1	0	0	0	0	0	1.50101	0	0	0	0
Nbv5.1tr6199172	200	0	1	0	0	0	0	0	1.50101	0	0	0	0
Nbv5.1tr6199173	200	0	1	0	0	0	0	0	1.50101	0	0	0	0
Nbv5.1tr6199174	200	0	1	0	0	0	0	0	1.50101	0	0	0	0
Nbv5.1tr6199175	200	0	1	0	0	0	0	0	1.50101	0	0	0	0
Nbv5.1tr6199176	200	0	1	0	0	0	0	0	1.50101	0	0	0	0
Nbv5.1tr6199177	200	0	1	0	0	0	0	0	1.50101	0	0	0	0
Nbv5.1tr6199178	200	0	1	0	0	0	0	0	1.50101	0	0	0	0
Nbv5.1tr6199179	200	0	1	0	0	0	0	0	1.50101	0	0	0	0
Nbv5.1tr6199180	200	0	1	0	0	0	0	0	1.50101	0	0	0	0
Nbv5.1tr6199181	200	0	1	0	0	0	0	0	1.50101	0	0	0	0
Nbv5.1tr6199182	200	0	1	0	0	0	0	0	1.50101	0	0	0	0
Nbv5.1tr6199183	200	0	1	0	0	0	0	0	1.50101	0	0	0	0
Nbv5.1tr6199184	200	0	1	0	0	0	0	0	1.50101	0	0	0	0
Nbv5.1tr6199185	200	0	1	0	0	0	0	0	1.50101	0	0	0	0
Nbv5.1tr6199186	200	0	1	0	0	0	0	0	1.50101	0	0	0	0
Nbv5.1tr6199187	200	0	1	0	0	0	0	0	1.50101	0	0	0	0
Nbv5.1tr6199188	200	0	1	0	0	0	0	0	1.50101	0	0	0	0
Nbv5.1tr6199189	200	0	1	0	0	0	0	0	1.50101	0	0	0	0
Nbv5.1tr6199190	200	0	1	0	0	0	0	0	1.50101	0	0	0	0
Nbv5.1tr6199191	200	0	1	0	0	0	0	0	1.50101	0	0	0	0
Nbv5.1tr6199192	200	0	1	0	0	0	0	0	1.50101	0	0	0	0
Nbv5.1tr6199193	200	0	1	0	0	0	0	0	1.50101	0	0	0	0
Nbv5.1tr6199194	200	0	1	0	0	0	0	0	1.50101	0	0	0	0
Nbv5.1tr6199195	200	0	1	0	0	0	0	0	1.50101	0	0	0	0
Nbv5.1tr6199196	200	0	1	0	0	0	0	0	1.50101	0	0	0	0
Nbv5.1tr6199197	200	0	1	0	0	0	0	0	1.50101	0	0	0	0
Nbv5.1tr6199198	200	0	1	0	0	0	0	0	1.50101	0	0	0	0
Nbv5.1tr6199199	200	0	1	0	0	0	0	0	1.50101	0	0	0	0
Nbv5.1tr6199200	200	0	1	0	0	0	0	0	1.50101	0	0	0	0
Nbv5.1tr6199201	200	0	1	0	0	0	0	0	1.50101	0	0	0	0
Nbv5.1tr6199202	200	0	1	0	0	0	0	0	1.50101	0	0	0	0
Nbv5.1tr6199203	200	0	1	0	0	0	0	0	1.50101	0	0	0	0
Nbv5.1tr6199204	200	0	1	0	0	0	0	0	1.50101	0	0	0	0
Nbv5.1tr6199205	200	0	1	0	0	0	0	0	1.50101	0	0	0	0
Nbv5.1tr6199206	200	0	1	0	0	0	0	0	1.50101	0	0	0	0
Nbv5.1tr6199207	200	0	1	0	0	0	0	0	1.50101	0	0	0	0
Nbv5.1tr6199208	200	0	1	0	0	0	0	0	1.50101	0	0	0	0
Nbv5.1tr6199209	200	0	1	0	0	0	0	0	1.50101	0	0	0	0
Nbv5.1tr6199210	200	0	1	0	0	0	0	0	1.50101	0	0	0	0
Nbv5.1tr6199211	200	0	1	0	0	0	0	0	1.50101	0	0	0	0
Nbv5.1tr6199212	200	0	1	0	0	0	0	0	1.50101	0	0	0	0
Nbv5.1tr6199213	200	0	1	0	0	0	0	0	1.50101	0	0	0	0
Nbv5.1tr6199214	200	0	1	0	0	0	0	0	1.50101	0	0	0	0
Nbv5.1tr6199215	200	0	1	0	0	0	0	0	1.50101	0	0	0	0
Nbv5.1tr6199216	200	0	1	0	0	0	0	0	1.50101	0	0	0	0
Nbv5.1tr6199217	200	0	1	0	0	0	0	0	1.50101	0	0	0	0
Nbv5.1tr6199218	200	0	1	0	0	0	0	0	1.50101	0	0	0	0
Nbv5.1tr6199219	200	0	1	0	0	0	0	0	1.50101	0	0	0	0
Nbv5.1tr6199220	200	0	1	0	0	0	0	0	1.50101	0	0	0	0
Nbv5.1tr6199221	200	0	1	0	0	0	0	0	1.50101	0	0	0	0
Nbv5.1tr6199222	200	0	1	0	0	0	0	0	1.50101	0	0	0	0
Nbv5.1tr6199223	200	0	1	0	0	0	0	0	1.50101	0	0	0	0
Nbv5.1tr6199224	200	0	1	0	0	0	0	0	1.50101	0	0	0	0
Nbv5.1tr6199225	200	0	1	0	0	0	0	0	1.50101	0	0	0	0
Nbv5.1tr6199226	200	0	1	0	0	0	0	0	1.50101	0	0	0	0
Nbv5.1tr6199227	200	0	1	0	0	0	0	0	1.50101	0	0	0	0
Nbv5.1tr6199228	200	0	1	0	0	0	0	0	1.50101	0	0	0	0
Nbv5.1tr6199229	200	0	1	0	0	0	0	0	1.50101	0	0	0	0
Nbv5.1tr6199230	200	0	1	0	0	0	0	0	1.50101	0	0	0	0
Nbv5.1tr6199231	200	0	1	0	0	0	0	0	1.50101	0	0	0	0
Nbv5.1tr6199232	200	0	1	0	0	0	0	0	1.50101	0	0	0	0
Nbv5.1tr6199233	200	0	1	0	0	0	0	0	1.50101	0	0	0	0
Nbv5.1tr6199234	200	0	1	0	0	0	0	0	1.50101	0	0	0	0
Nbv5.1tr6199235	200	0	1	0	0	0	0	0	1.50101	0	0	0	0
Nbv5.1tr6199236	200	0	1	0	0	0	0	0	1.50101	0	0	0	0
Nbv5.1tr6199237	200	0	1	0	0	0	0	0	1.50101	0	0	0	0
Nbv5.1tr6199238	200	0	1	0	0	0	0	0	1.50101	0	0	0	0
Nbv5.1tr6199239	200	0	1	0	0	0	0	0	1.50101	0	0	0	0
Nbv5.1tr6199240	200	0	1	0	0	0	0	0	1.50101	0	0	0	0
Nbv5.1tr6199241	200	0	1	0	0	0	0	0	1.50101	0	0	0	0
Nbv5.1tr6199242	200	0	1	0	0	0	0	0	1.50101	0	0	0	0
Nbv5.1tr6199243	200	0	1	0	0	0	0	0	1.50101	0	0	0	0
Nbv5.1tr6199244	200	0	1	0	0	0	0	0	1.50101	0	0	0	0
Nbv5.1tr6199245	200	0	1	0	0	0	0	0	1.50101	0	0	0	0
Nbv5.1tr6199246	200	0	1	0	0	0	0	0	1.50101	0	0	0	0
Nbv5.1tr6199247	200	0	1	0	0	0	0	0	1.50101	0	0	0	0
Nbv5.1tr6199248	200	0	1	0	0	0	0	0	1.50101	0	0	0	0
Nbv5.1tr6199249	200	0	1	0	0	0	0	0	1.50101	0	0	0	0
Nbv5.1tr6199250	200	0	1	0	0	0	0	0	1.50101	0	0	0	0
Nbv5.1tr6199251	200	0	1	0	0	0	0	0	1.50101	0	0	0	0
Nbv5.1tr6199252	200	0	1	0	0	0	0	0	1.50101	0	0	0	0
Nbv5.1tr6199253	200	0	1	0	0	0	0	0	1.50101	0	0	0	0
Nbv5.1tr6199254	200	0	1	0	0	0	0	0	1.50101	0	0	0	0
Nbv5.1tr6199255	200	0	1	0	0	0	0	0	1.50101	0	0	0	0
Nbv5.1tr6199256	200	0	1	0	0	0	0	0	1.50101	0	0	0	0
Nbv5.1tr6199257	200	0	1	0	0	0	0	0	1.50101	0	0	0	0
Nbv5.1tr6199258	200	0	1	0	0	0	0	0	1.50101	0	0	0	0
Nbv5.1tr6199259	200	0	1	0	0	0	0	0	1.50101	0	0	0	0
Nbv5.1tr6199260	200	0	1	0	0	0	0	0	1.50101	0	0	0	0
Nbv5.1tr6199261	200	0	1	0	0	0	0	0	1.50101	0	0	0	0
Nbv5.1tr6199262	200	0	1	0	0	0	0	0	1.50101	0	0	0	0
Nbv5.1tr6199263	200	0	1	0	0	0	0	0	1.50101	0	0	0	0
Nbv5.1tr6199264	200	0	1	0	0	0	0	0	1.50101	0	0	0	0
Nbv5.1tr6199265	200	0	1	0	0	0	0	0	1.50101	0	0	0	0
Nbv5.1tr6199266	200	0	1	0	0	0	0	0	1.50101	0	0	0	0
Nbv5.1tr6199267	200	0	1	0	0	0	0	0	1.50101	0	0	0	0
Nbv5.1tr6199268	200	0	1	0	0	0	0	0	1.50101	0	0	0	0
Nbv5.1tr6199269	200	0	1	0	0	0	0	0	1.50101	0	0	0	0
Nbv5.1tr6199270	200	0	1	0	0	0	0	0	1.50101	0	0	0	0
Nbv5.1tr6199271	200	0	1	0	0	0	0	0	1.50101	0	0	0	0
Nbv5.1tr6199272	200	0	1	0	0	0	0	0	1.50101	0	0	0	0
Nbv5.1tr6199273	200	0	1	0	0	0	0	0	1.50101	0	0	0	0
Nbv5.1tr6199274	200	0	1	0	0	0	0	0	1.50101	0	0	0	0
Nbv5.1tr6199275	200	0	1	0	0	0	0	0	1.50101	0	0	0	0
Nbv5.1tr6199276	200	0	1	0	0	0	0	0	1.50101	0	0	0	0
Nbv5.1tr6199277	200	0	1	0	0	0	0	0	1.50101	0	0	0	0
Nbv5.1tr6199278	200	0	1	0	0	0	0	0	1.50101	0	0	0	0
Nbv5.1tr6199279	200	0	1	0	0	0	0	0	1.50101	0	0	0	0
Nbv5.1tr6199280	200	0	1	0	0	0	0	0	1.50101	0	0	0	0
Nbv5.1tr6199281	200	0	1	0	0	0	0	0	1.50101	0	0	0	0
Nbv5.1tr6199282	200	0	1	0	0	0	0	0	1.50101	0	0	0	0
Nbv5.1tr6199283	200	0	1	0	0	0	0	0	1.50101	0	0	0	0
Nbv5.1tr6199284	200	0	1	0	0	0	0	0	1.50101	0	0	0	0
Nbv5.1tr6199285	200	0	1	0	0	0	0	0	1.50101	0	0	0	0
Nbv5.1tr6199286	200	0	1	0	0	0	0	0	1.50101	0	0	0	0
Nbv5.1tr6199287	200	0	1	0	0	0	0	0	1.50101	0	0	0	0
Nbv5.1tr6199288	200	0	1	0	0	0	0	0	1.50101	0	0	0	0
Nbv5.1tr6199289	200	0	1	0	0	0	0	0	1.50101	0	0	0	0
Nbv5.1tr6199290	200	0	1	0	0	0	0	0	1.50101	0	0	0	0
Nbv5.1tr6199291	200	0	1	0	0	0	0	0	1.50101	0	0	0	0
Nbv5.1tr6199292	200	0	1	0	0	0	0	0	1.50101	0	0	0	0
Nbv5.1tr6199293	200	0	1	0	0	0	0	0	1.50101	0	0	0	0
Nbv5.1tr6199294	200	0	1	0	0	0	0	0	1.50101	0	0	0	0
Nbv5.1tr6199295	200	0	1	0	0	0	0	0	1.50101	0	0	0	0
Nbv5.1tr6199296	200	0	1	0	0	0	0	0	1.50101	0	0	0	0
Nbv5.1tr6199297	200	0	1	0	0	0	0	0	1.50101	0	0	0	0
Nbv5.1tr6199298	200	0	1	0	0	0	0	0	1.50101	0	0	0	0
Nbv5.1tr6199299	200	0	1	0	0	0	0	0	1.50101	0	0	0	0
Nbv5.1tr6199300	200	0	1	0	0	0	0	0	1.50101	0	0	0	0
Nbv5.1tr6199301	200	0	1	0	0	0	0	0	1.50101	0	0	0	0
Nbv5.1tr6199302	200	0	1	0	0	0	0	0	1.50101	0	0	0	0
Nbv5.1tr6199303	200	0	1	0	0	0	0	0	1.50101	0	0	0	0
Nbv5.1tr6199304	200	0	1	0	0	0	0	0	1.50101	0	0	0	0
Nbv5.1tr6199305	200	0	1	0	0	0	0	0	1.50101	0	0	0	0
Nbv5.1tr6199306	200	0	1	0	0	0	0	0	1.50101	0	0	0	0
Nbv5.1tr6199307	200	0	1	0	0	0	0	0	1.50101	0	0	0	0
Nbv5.1tr6199308	200	0	1	0	0	0	0	0	1.50101	0	0	0	0
Nbv5.1tr6199309	200	0	1	0	0	0	0	0	1.50101	0	0	0	0
Nbv5.1tr6199310	200	0	1	0	0	0	0	0	1.50101	0	0	0	0
Nbv5.1tr6199311	200	0	1	0	0	0	0	0	1.50101	0	0	0	0
Nbv5.1tr6199312	200	0	1	0	0	0	0	0	1.50101	0	0	0	0
Nbv5.1tr6199313	200	0	1	0	0	0	0	0	1.50101	0	0	0	0
Nbv5.1tr6199314	200	0	1	0	0	0	0	0	1.50101	0	0	0	0
Nbv5.1tr6199315	200	0	1	0	0	0	0	0	1.50101	0	0	0	0
Nbv5.1tr6199316	200	0	1	0	0	0	0	0	1.50101	0	0	0	0
Nbv5.1tr6199317	200	0	1	0	0	0	0	0	1.50101	0	0	0	0
Nbv5.1tr6199318	200	0	1	0	0	0	0	0	1.50101	0	0	0	0
Nbv5.1tr6199319	200	0	1	0	0	0	0	0	1.50101	0	0	0	0
Nbv5.1tr6199320	200	0	1	0	0	0	0	0	1.50101	0	0	0	0
Nbv5.1tr6199321	200	0	1	0	0	0	0	0	1.50101	0	0	0	0
Nbv5.1tr6199322	200	0	1	0	0	0	0	0	1.50101	0	0	0	0
Nbv5.1tr6199323	200	0	1	0	0	0	0	0	1.50101	0	0	0	0
Nbv5.1tr6199324	200	0	1	0	0	0	0	0	1.50101	0	0	0	0
Nbv5.1tr6199325	200	0	1	0	0	0	0	0	1.50101	0	0	0	0
Nbv5.1tr6199326	200	0	1	0	0	0	0	0	1.50101	0	0	0	0
Nbv5.1tr6199327	200	0	1	0	0	0	0	0	1.50101	0	0	0	0
Nbv5.1tr6199328	200	0	1	0	0	0	0	0	1.50101	0	0	0	0
Nbv5.1tr6199329	200	0	1	0	0	0	0	0	1.50101	0	0	0	0
Nbv5.1tr6199330	200	0	1	0	0	0	0	0	1.50101	0	0	0	0
Nbv5.1tr6199331	200	0	1	0	0	0	0	0	1.50101	0	0	0	0
Nbv5.1tr6199332	200	0	1	0	0	0	0	0	1.50101	0	0	0	0
Nbv5.1tr6199333	200	0	1	0	0	0	0	0	1.50101	0	0	0	0
Nbv5.1tr6199334	200	0	1	0	0	0	0	0	1.50101	0	0	0	0
Nbv5.1tr6199335	200	0	1	0	0	0	0	0	1.50101	0	0	0	0
Nbv5.1tr6199336	200	0	1	0	0	0	0	0	1.50101	0	0	0	0
Nbv5.1tr6199337	200	0	1	0	0	0	0	0	1.50101	0	0	0	0
Nbv5.1tr6199338	200	0	1	0	0	0	0	0	1.50101	0	0	0	0
Nbv5.1tr6199339	200	0	1	0	0	0	0	0	1.50101	0	0	0	0
Nbv5.1tr6199340	200	0	1	0	0	0	0	0	1.50101	0	0	0	0
Nbv5.1tr6199341	200	0	1	0	0	0	0	0	1.50101	0	0	0	0
Nbv5.1tr6199342	200	0	1	0	0	0	0	0	1.50101	0	0	0	0
Nbv5.1tr6199343	200	0	1	0	0	0	0	0	1.50101	0	0	0	0
Nbv5.1tr6199344	200	0	1	0	0	0	0	0	1.50101	0	0	0	0
Nbv5.1tr6199345	200	0	1	0	0	0	0	0	1.50101	0	0	0	0
Nbv5.1tr6199346	200	0	1	0	0	0	0	0	1.50101	0	0	0	0
Nbv5.1tr6199347	200	0	1	0	0	0	0	0	1.50101	0	0	0	0
Nbv5.1tr6199348	200	0	1	0	0	0	0	0	1.50101	0	0	0	0
Nbv5.1tr6199349	200	0	1	0	0	0	0	0	1.50101	0	0	0	0
Nbv5.1tr6199350	200	0	1	0	0	0	0	0	1.50101	0	0	0	0
Nbv5.1tr6199351	200	0	1	0	0	0	0	0	1.50101	0	0	0	0
Nbv5.1tr6199352	200	0	1	0	0	0	0	0	1.50101	0	0	0	0
Nbv5.1tr6199353	200	0	1	0	0	0	0	0	1.50101	0	0	0	0
Nbv5.1tr6199354	200	0	1	0	0	0	0	0	1.50101	0	0	0	0
Nbv5.1tr6199355	200	0	1	0	0	0	0	0	1.50101	0	0	0	0
Nbv5.1tr6199356	200	0	1	0	0	0	0	0	1.50101	0	0	0	0
Nbv5.1tr6199357	200	0	1	0	0	0	0	0	1.50101	0	0	0	0
Nbv5.1tr6199358	200	0	1	0	0	0	0	0	1.50101	0	0	0	0
Nbv5.1tr6199359	200	0	1	0	0	0	0	0	1.50101	0	0	0	0
Nbv5.1tr6199360	200	0	1	0	0	0	0	0	1.50101	0	0	0	0
Nbv5.1tr6199361	200	0	1	0	0	0	0	0	1.50101	0	0	0	0
Nbv5.1tr6199362	200	0	1	0	0	0	0	0	1.50101	0	0	0	0
Nbv5.1tr6199363	200	0	1	0	0	0	0	0	1.50101	0	0	0	0
Nbv5.1tr6199364	200	0	1	0	0	0	0	0	1.50101	0	0	0	0
Nbv5.1tr6199365	200	0	1	0	0	0	0	0	1.50101	0	0	0	0
Nbv5.1tr6199366	200	0	1	0	0	0	0	0	1.50101	0	0	0	0
Nbv5.1tr6199367	200	0	1	0	0	0	0	0	1.50101	0	0	0	0
Nbv5.1tr6199368	200	0	1	0	0	0	0	0	1.50101	0	0	0	0
Nbv5.1tr6199369	200	0	1	0	0	0	0	0	1.50101	0	0	0	0
Nbv5.1tr6199370	200	0	1	0	0	0	0	0	1.50101	0	0	0	0
Nbv5.1tr6199371	200	0	1	0	0	0	0	0	1.50101	0	0	0	0
Nbv5.1tr6199372	200	0	1	0	0	0	0	0	1.50101	0	0	0	0
Nbv5.1tr6199373	200	0	1	0	0	0	0	0	1.50101	0	0	0	0
Nbv5.1tr6199374	200	0	1	0	0	0	0	0	1.50101	0	0	0	0
Nbv5.1tr6199375	200	0	1	0	0	0	0	0	1.50101	0	0	0	0
Nbv5.1tr6199376	200	0	1	0	0	0	0	0	1.50101	0	0	0	0
Nbv5.1tr6199377	200	0	1	0	0	0	0	0	1.50101	0	0	0	0
Nbv5.1tr6199378	200	0	1	0	0	0	0	0	1.50101	0	0	0	0
Nbv5.1tr6199379	200	0	1	0	0	0	0	0	1.50101	0	0	0	0
Nbv5.1tr6199380	200	0	1	0	0	0	0	0	1.50101	0	0	0	0
Nbv5.1tr6199381	200	0	1	0	0	0	0	0	1.50101	0	0	0	0
Nbv5.1tr6199382	200	0	1	0	0	0	0	0	1.50101	0	0	0	0
Nbv5.1tr6199383	200	0	1	0	0	0	0	0	1.50101	0	0	0	0
Nbv5.1tr6199384	200	0	1	0	0	0	0	0	1.50101	0	0	0	0
Nbv5.1tr6199385	200	0	1	0	0	0	0	0	1.50101	0	0	0	0
Nbv5.1tr6199386	200	0	1	0	0	0	0	0	1.50101	0	0	0	0
Nbv5.1tr6199387	200	0	1	0	0	0	0	0	1.50101	0	0	0	0
Nbv5.1tr6199388	200	0	1	0	0	0	0	0	1.50101	0	0	0	0
Nbv5.1tr6199389	200	0	1	0	0	0	0	0	1.50101	0	0	0	0
Nbv5.1tr6199390	200	0	1	0	0	0	0	0	1.50101	0	0	0	0
Nbv5.1tr6199391	200	0	1	0	0	0	0	0	1.50101	0	0	0	0
Nbv5.1tr6199392	200	0	1	0	0	0	0	0	1.50101	0	0	0	0
Nbv5.1tr6199393	200	0	1	0	0	0	0	0	1.50101	0	0	0	0
Nbv5.1tr6199394	200	0	1	0	0	0	0	0	1.50101	0	0	0	0
Nbv5.1tr6199395	200	0	1	0	0	0	0	0	1.50101	0	0	0	0
Nbv5.1tr6199396	200	0	1	0	0	0	0	0	1.50101	0	0	0	0
Nbv5.1tr6199397	200	0	1	0	0	0	0	0	1.50101	0	0	0	0
Nbv5.1tr6199398	200	0	1	0	0	0	0	0	1.50101	0	0	0	0
Nbv5.1tr6199399	200	0	1	0	0	0	0	0	1.50101	0	0	0	0
Nbv5.1tr6199400	200	0	1	0	0	0	0	0	1.50101	0	0	0	0
Nbv5.1tr6199401	200	0	1	0	0	0	0	0	1.50101	0	0	0	0
Nbv5.1tr6199402	200	0	1	0	0	0	0	0	1.50101	0	0	0	0
Nbv5.1tr6199403	200	0	1	0	0	0	0	0	1.50101	0	0	0	0
Nbv5.1tr6199404	200	0	1	0	0	0	0	0	1.50101	0	0	0	0
Nbv5.1tr6199405	200	0	1	0	0	0	0	0	1.50101	0	0	0	0
Nbv5.1tr6199406	200	0	1	0	0	0	0	0	1.50101	0	0	0	0
Nbv5.1tr6199407	200	0	1	0	0	0	0	0	1.50101	0	0	0	0
Nbv5.1tr6199408	200	0	1	0	0	0	0	0	1.50101	0	0	0	0
Nbv5.1tr6199409	200	0	1	0	0	0	0	0	1.50101	0	0	0	0
Nbv5.1tr6199410	200	0	1	0	0	0	0	0	1.50101	0	0	0	0
Nbv5.1tr6199411	200	0	1	0	0	0	0	0	1.50101	0	0	0	0
Nbv5.1tr6199412	200	0	1	0	0	0	0	0	1.50101	0	0	0	0
Nbv5.1tr6199413	200	0	1	0	0	0	0	0	1.50101	0	0	0	0
Nbv5.1tr6199414	200	0	1	0	0	0	0	0	1.50101	0	0	0	0
Nbv5.1tr6199415	200	0	1	0	0	0	0	0	1.50101	0	0	0	0
Nbv5.1tr6199416	200	0	1	0	0	0	0	0	1.50101	0	0	0	0
Nbv5.1tr6199417	200	0	1	0	0	0	0	0	1.50101	0	0	0	0
Nbv5.1tr6199418	200	0	1	0	0	0	0	0	1.50101	0	0	0	0
Nbv5.1tr6199419	200	0	1	0	0	0	0	0	1.50101	0	0	0	0
Nbv5.1tr6199420	200	0	1	0	0	0	0	0	1.50101	0	0	0	0
Nbv5.1tr6199421	200	0	1	0	0	0	0	0	1.50101	0	0	0	0
Nbv5.1tr6199422	200	0	1	0	0	0	0	0	1.50101	0	0	0	0
Nbv5.1tr6199423	200	0	1	0	0	0	0	0	1.50101	0	0	0	0
Nbv5.1tr6199424	200	0	1	0	0	0	0	0	1.50101	0	0	0	0
Nbv5.1tr6199425	200	0	1	0	0	0	0	0	1.50101	0	0	0	0
Nbv5.1tr6199426	200	0	1	0	0	0	0	0	1.50101	0	0	0	0
Nbv5.1tr6199427	200	0	1	0	0	0	0	0	1.50101	0	0	0	0
Nbv5.1tr6199428	200	0	1	0	0	0	0	0	1.50101	0	0	0	0
Nbv5.1tr6199429	200	0	1	0	0	0	0	0	1.50101	0	0	0	0
Nbv5.1tr6199430	200	0	1	0	0	0	0	0	1.50101	0	0	0	0
Nbv5.1tr6199431	200	0	1	0	0	0	0	0	1.50101	0	0	0	0
Nbv5.1tr6199432	200	0	1	0	0	0	0	0	1.50101	0	0	0	0
Nbv5.1tr6199433	200	0	1	0	0	0	0	0	1.50101	0	0	0	0
Nbv5.1tr6199434	200	0	1	0	0	0	0	0	1.50101	0	0	0	0
Nbv5.1tr6199435	200	0	1	0	0	0	0	0	1.50101	0	0	0	0
Nbv5.1tr6199436	200	0	1	0	0	0	0	0	1.50101	0	0	0	0
Nbv5.1tr6199437	200	0	1	0	0	0	0	0	1.50101	0	0	0	0
Nbv5.1tr6199438	200	0	1	0	0	0	0	0	1.50101	0	0	0	0
Nbv5.1tr6199439	200	0	1	0	0	0	0	0	1.50101	0	0	0	0
Nbv5.1tr6199440	200	0	1	0	0	0	0	0	1.50101	0	0	0	0
Nbv5.1tr6199441	200	0	1	0	0	0	0	0	1.50101	0	0	0	0
Nbv5.1tr6199442	200	0	1	0	0	0	0	0	1.50101	0	0	0	0
Nbv5.1tr6199443	200	0	1	0	0	0	0	0	1.50101	0	0	0	0
Nbv5.1tr6199444	200	0	1	0	0	0	0	0	1.50101	0	0	0	0
Nbv5.1tr6199445	200	0	1	0	0	0	0	0	1.50101	0	0	0	0
Nbv5.1tr6199446	200	0	1	0	0	0	0	0	1.50101	0	0	0	0
Nbv5.1tr6199447	200	0	1	0	0	0	0	0	1.50101	0	0	0	0
Nbv5.1tr6199448	200	0	1	0	0	0	0	0	1.50101	0	0	0	0
Nbv5.1tr6199449	200	0	1	0	0	0	0	0	1.50101	0	0	0	0
Nbv5.1tr6199450	200	0	1	0	0	0	0	0	1.50101	0	0	0	0
Nbv5.1tr6199451	200	0	1	0	0	0	0	0	1.50101	0	0	0	0
Nbv5.1tr6199452	200	0	1	0	0	0	0	0	1.50101	0	0	0	0
Nbv5.1tr6199453	200	0	1	0	0	0	0	0	1.50101	0	0	0	0
Nbv5.1tr6199454	200	0	1	0	0	0	0	0	1.50101	0	0	0	0
Nbv5.1tr6199455	200	0	1	0	0	0	0	0	1.50101	0	0	0	0
Nbv5.1tr6199456	200	0	1	0	0	0	0	0	1.50101	0	0	0	0
Nbv5.1tr6199457	200	0	1	0	0	0	0	0	1.50101	0	0	0	0
Nbv5.1tr6199458	200	0	1	0	0	0	0	0	1.50101	0	0	0	0
Nbv5.1tr6199459	200	0	1	0	0	0	0	0	1.50101	0	0	0	0
Nbv5.1tr6199460	200	0	1	0	0	0	0	0	1.50101	0	0	0	0
Nbv5.1tr6199461	200	0	1	0	0	0	0	0	1.50101	0	0	0	0
Nbv5.1tr6199462	200	0	1	0	0	0	0	0	1.50101	0	0	0	0
Nbv5.1tr6199463	200	0	1	0	0	0	0	0	1.50101	0	0	0	0
Nbv5.1tr6199464	200	0	1	0	0	0	0	0	1.50101	0	0	0	0
Nbv5.1tr6199465	200	0	1	0	0	0	0	0	1.50101	0	0	0	0
Nbv5.1tr6199466	200	0	1	0	0	0	0	0	1.50101	0	0	0	0
Nbv5.1tr6199467	200	0	1	0	0	0	0	0	1.50101	0	0	0	0
Nbv5.1tr6199468	200	0	1	0	0	0	0	0	1.50101	0	0	0	0
Nbv5.1tr6199469	200	0	1	0	0	0	0	0	1.50101	0	0	0	0
Nbv5.1tr6199470	200	0	1	0	0	0	0	0	1.50101	0	0	0	0
Nbv5.1tr6199471	200	0	1	0	0	0	0	0	1.50101	0	0	0	0
Nbv5.1tr6199472	200	0	1	0	0	0	0	0	1.50101	0	0	0	0
Nbv5.1tr6199473	200	0	1	0	0	0	0	0	1.50101	0	0	0	0
Nbv5.1tr6199474	200	0	1	0	0	0	0	0	1.50101	0	0	0	0
Nbv5.1tr6199475	200	0	1	0	0	0	0	0	1.50101	0	0	0	0
Nbv5.1tr6199476	200	0	1	0	0	0	0	0	1.50101	0	0	0	0
Nbv5.1tr6199477	200	0	1	0	0	0	0	0	1.50101	0	0	0	0
Nbv5.1tr6199478	200	0	1	0	0	0	0	0	1.50101	0	0	0	0
Nbv5.1tr6199479	200	0	1	0	0	0	0	0	1.50101	0	0	0	0
Nbv5.1tr6199480	200	0	1	0	0	0	0	0	1.50101	0	0	0	0
Nbv5.1tr6199481	200	0	1	0	0	0	0	0	1.50101	0	0	0	0
Nbv5.1tr6199482	200	0	1	0	0	0	0	0	1.50101	0	0	0	0
Nbv5.1tr6199483	200	0	1	0	0	0	0	0	1.50101	0	0	0	0
Nbv5.1tr6199484	200	0	1	0	0	0	0	0	1.50101	0	0	0	0
Nbv5.1tr6199485	200	0	1	0	0	0	0	0	1.50101	0	0	0	0
Nbv5.1tr6199486	200	0	1	0	0	0	0	0	1.50101	0	0	0	0
Nbv5.1tr6199487	200	0	1	0	0	0	0	0	1.50101	0	0	0	0
Nbv5.1tr6199488	200	0	1	0	0	0	0	0	1.50101	0	0	0	0
Nbv5.1tr6199489	200	0	1	0	0	0	0	0	1.50101	0	0	0	0
Nbv5.1tr6199490	200	0	1	0	0	0	0	0	1.50101	0	0	0	0
Nbv5.1tr6199491	200	0	1	0	0	0	0	0	1.50101	0	0	0	0
Nbv5.1tr6199492	200	0	1	0	0	0	0	0	1.50101	0	0	0	0
Nbv5.1tr6199493	200	0	1	0	0	0	0	0	1.50101	0	0	0	0
Nbv5.1tr6199494	200	0	1	0	0	0	0	0	1.50101	0	0	0	0
Nbv5.1tr6199495	200	0	1	0	0	0	0	0	1.50101	0	0	0	0
Nbv5.1tr6199496	200	0	1	0	0	0	0	0	1.50101	0	0	0	0
Nbv5.1tr6199497	200	0	1	0	0	0	0	0	1.50101	0	0	0	0
Nbv5.1tr6199498	200	0	1	0	0	0	0	0	1.50101	0	0	0	0
Nbv5.1tr6199499	200	0	1	0	0	0	0	0	1.50101	0	0	0	0
Nbv5.1tr6199500	200	0	1	0	0	0	0	0	1.50101	0	0	0	0
Nbv5.1tr6199501	200	0	1	0	0	0	0	0	1.50101	0	0	0	0
Nbv5.1tr6199502	200	0	1	0	0	0	0	0	1.50101	0	0	0	0
Nbv5.1tr6199503	200	0	1	0	0	0	0	0	1.50101	0	0	0	0
Nbv5.1tr6199504	200	0	1	0	0	0	0	0	1.50101	0	0	0	0
Nbv5.1tr6199505	200	0	1	0	0	0	0	0	1.50101	0	0	0	0
Nbv5.1tr6199506	200	0	1	0	0	0	0	0	1.50101	0	0	0	0
Nbv5.1tr6199507	200	0	1	0	0	0	0	0	1.50101	0	0	0	0
Nbv5.1tr6199508	200	0	1	0	0	0	0	0	1.50101	0	0	0	0
Nbv5.1tr6199509	200	0	1	0	0	0	0	0	1.50101	0	0	0	0
Nbv5.1tr6199510	200	0	1	0	0	0	0	0	1.50101	0	0	0	0
Nbv5.1tr6199511	200	0	1	0	0	0	0	0	1.50101	0	0	0	0
Nbv5.1tr6199512	200	0	1	0	0	0	0	0	1.50101	0	0	0	0
Nbv5.1tr6199513	200	0	1	0	0	0	0	0	1.50101	0	0	0	0
Nbv5.1tr6199514	200	0	1	0	0	0	0	0	1.50101	0	0	0	0
Nbv5.1tr6199515	200	0	1	0	0	0	0	0	1.50101	0	0	0	0
Nbv5.1tr6199516	200	0	1	0	0	0	0	0	1.50101	0	0	0	0
Nbv5.1tr6199517	200	0	1	0	0	0	0	0	1.50101	0	0	0	0
Nbv5.1tr6199518	200	0	1	0	0	0	0	0	1.50101	0	0	0	0
Nbv5.1tr6199519	200	0	1	0	0	0	0	0	1.50101	0	0	0	0
Nbv5.1tr6199520	200	0	1	0	0	0	0	0	1.50101	0	0	0	0
Nbv5.1tr6199521	200	0	1	0	0	0	0	0	1.50101	0	0	0	0
Nbv5.1tr6199522	200	0	1	0	0	0	0	0	1.50101	0	0	0	0
Nbv5.1tr6199523	200	0	1	0	0	0	0	0	1.50101	0	0	0	0
Nbv5.1tr6199524	200	0	1	0	0	0	0	0	1.50101	0	0	0	0
Nbv5.1tr6199525	200	0	1	0	0	0	0	0	1.50101	0	0	0	0
Nbv5.1tr6199526	200	0	1	0	0	0	0	0	1.50101	0	0	0	0
Nbv5.1tr6199527	200	0	1	0	0	0	0	0	1.50101	0	0	0	0
Nbv5.1tr6199528	200	0	1	0	0	0	0	0	1.50101	0	0	0	0
Nbv5.1tr6199529	200	0	1	0	0	0	0	0	1.50101	0	0	0	0
Nbv5.1tr6199530	200	0	1	0	0	0	0	0	1.50101	0	0	0	0
Nbv5.1tr6199531	200	0	1	0	0	0	0	0	1.50101	0	0	0	0
Nbv5.1tr6199532	200	0	1	0	0	0	0	0	1.50101	0	0	0	0
Nbv5.1tr6199533	200	0	1	0	0	0	0	0	1.50101	0	0	0	0
Nbv5.1tr6199534	200	0	1	0	0	0	0	0	1.50101	0	0	0	0
Nbv5.1tr6199535	200	0	1	0	0	0	0	0	1.50101	0	0	0	0
Nbv5.1tr6199536	200	0	1	0	0	0	0	0	1.50101	0	0	0	0
Nbv5.1tr6199537	200	0	1	0	0	0	0	0	1.50101	0	0	0	0
Nbv5.1tr6199538	200	0	1	0	0	0	0	0	1.50101	0	0	0	0
Nbv5.1tr6199539	200	0	1	0	0	0	0	0	1.50101	0	0	0	0
Nbv5.1tr6199540	200	0	1	0	0	0	0	0	1.50101	0	0	0	0
Nbv5.1tr6199541	200	0	1	0	0	0	0	0	1.50101	0	0	0	0
Nbv5.1tr6199542	200	0	1	0	0	0	0	0	1.50101	0	0	0	0
Nbv5.1tr6199543	200	0	1	0	0	0	0	0	1.50101	0	0	0	0
Nbv5.1tr6199544	200	0	1	0	0	0	0	0	1.50101	0	0	0	0
Nbv5.1tr6199545	200	0	1	0	0	0	0	0	1.50101	0	0	0	0
Nbv5.1tr6199546	200	0	1	0	0	0	0	0	1.50101	0	0	0	0
Nbv5.1tr6199547	200	0	1	0	0	0	0	0	1.50101	0	0	0	0
Nbv5.1tr6199548	200	0	1	0	0	0	0	0	1.50101	0	0	0	0
Nbv5.1tr6199549	200	0	1	0	0	0	0	0	1.50101	0	0	0	0
Nbv5.1tr6199550	200	0	1	0	0	0	0	0	1.50101	0	0	0	0
Nbv5.1tr6199551	200	0	1	0	0	0	0	0	1.50101	0	0	0	0
Nbv5.1tr6199552	200	0	1	0	0	0	0	0	1.50101	0	0	0	0
Nbv5.1tr6199553	200	0	1	0	0	0	0	0	1.50101	0	0	0	0
Nbv5.1tr6199554	200	0	1	0	0	0	0	0	1.50101	0	0	0	0
Nbv5.1tr6199555	200	0	1	0	0	0	0	0	1.50101	0	0	0	0
Nbv5.1tr6199556	200	0	1	0	0	0	0	0	1.50101	0	0	0	0
Nbv5.1tr6199557	200	0	1	0	0	0	0	0	1.50101	0	0	0	0
Nbv5.1tr6199558	200	0	1	0	0	0	0	0	1.50101	0	0	0	0
Nbv5.1tr6199559	200	0	1	0	0	0	0	0	1.50101	0	0	0	0
Nbv5.1tr6199560	200	0	1	0	0	0	0	0	1.50101	0	0	0	0
Nbv5.1tr6199561	200	0	1	0	0	0	0	0	1.50101	0	0	0	0
Nbv5.1tr6199562	200	0	1	0	0	0	0	0	1.50101	0	0	0	0
Nbv5.1tr6199563	200	0	1	0	0	0	0	0	1.50101	0	0	0	0
Nbv5.1tr6199564	200	0	1	0	0	0	0	0	1.50101	0	0	0	0
Nbv5.1tr6199565	200	0	1	0	0	0	0	0	1.50101	0	0	0	0
Nbv5.1tr6199566	200	0	1	0	0	0	0	0	1.50101	0	0	0	0
Nbv5.1tr6199567	200	0	1	0	0	0	0	0	1.50101	0	0	0	0
Nbv5.1tr6199568	200	0	1	0	0	0	0	0	1.50101	0	0	0	0
Nbv5.1tr6199569	200	0	1	0	0	0	0	0	1.50101	0	0	0	0
Nbv5.1tr6199570	200	0	1	0	0	0	0	0	1.50101	0	0	0	0
Nbv5.1tr6199571	200	0	1	0	0	0	0	0	1.50101	0	0	0	0
Nbv5.1tr6199572	200	0	1	0	0	0	0	0	1.50101	0	0	0	0
Nbv5.1tr6199573	200	0	1	0	0	0	0	0	1.50101	0	0	0	0
Nbv5.1tr6199574	200	0	1	0	0	0	0	0	1.50101	0	0	0	0
Nbv5.1tr6199575	200	0	1	0	0	0	0	0	1.50101	0	0	0	0
Nbv5.1tr6199576	200	0	1	0	0	0	0	0	1.50101	0	0	0	0
Nbv5.1tr6199577	200	0	1	0	0	0	0	0	1.50101	0	0	0	0
Nbv5.1tr6199578	200	0	1	0	0	0	0	0	1.50101	0	0	0	0
Nbv5.1tr6199579	200	0	1	0	0	0	0	0	1.50101	0	0	0	0
Nbv5.1tr6199580	200	0	1	0	0	0	0	0	1.50101	0	0	0	0
Nbv5.1tr6199581	200	0	1	0	0	0	0	0	1.50101	0	0	0	0
Nbv5.1tr6199582	200	0	1	0	0	0	0	0	1.50101	0	0	0	0
Nbv5.1tr6199583	200	0	1	0	0	0	0	0	1.50101	0	0	0	0
Nbv5.1tr6199584	200	0	1	0	0	0	0	0	1.50101	0	0	0	0
Nbv5.1tr6199585	200	0	1	0	0	0	0	0	1.50101	0	0	0	0
Nbv5.1tr6199586	200	0	1	0	0	0	0	0	1.50101	0	0	0	0
Nbv5.1tr6199587	200	0	1	0	0	0	0	0	1.50101	0	0	0	0
Nbv5.1tr6199588	200	0	1	0	0	0	0	0	1.50101	0	0	0	0
Nbv5.1tr6199589	200	0	1	0	0	0	0	0	1.50101	0	0	0	0
Nbv5.1tr6199590	200	0	1	0	0	0	0	0	1.50101	0	0	0	0
Nbv5.1tr6199591	200	0	1	0	0	0	0	0	1.50101	0	0	0	0
Nbv5.1tr6199592	200	0	1	0	0	0	0	0	1.50101	0	0	0	0
Nbv5.1tr6199593	200	0	1	0	0	0	0	0	1.50101	0	0	0	0
Nbv5.1tr6199594	200	0	1	0	0	0	0	0	1.50101	0	0	0	0
Nbv5.1tr6199595	200	0	1	0	0	0	0	0	1.50101	0	0	0	0
Nbv5.1tr6199596	200	0	1	0	0	0	0	0	1.50101	0	0	0	0
Nbv5.1tr6199597	200	0	1	0	0	0	0	0	1.50101	0	0	0	0
Nbv5.1tr6199598	200	0	1	0	0	0	0	0	1.50101	0	0	0	0
Nbv5.1tr6199599	200	0	1	0	0	0	0	0	1.50101	0	0	0	0
Nbv5.1tr6199600	200	0	1	0	0	0	0	0	1.50101	0	0	0	0
Nbv5.1tr6199601	200	0	1	0	0	0	0	0	1.50101	0	0	0	0
Nbv5.1tr6199602	200	0	1	0	0	0	0	0	1.50101	0	0	0	0
Nbv5.1tr6199603	200	0	1	0	0	0	0	0	1.50101	0	0	0	0
Nbv5.1tr6199604	200	0	1	0	0	0	0	0	1.50101	0	0	0	0
Nbv5.1tr6199605	200	0	1	0	0	0	0	0	1.50101	0	0	0	0
Nbv5.1tr6199606	200	0	1	0	0	0	0	0	1.50101	0	0	0	0
Nbv5.1tr6199607	200	0	1	0	0	0	0	0	1.50101	0	0	0	0
Nbv5.1tr6199608	200	0	1	0	0	0	0	0	1.50101	0	0	0	0
Nbv5.1tr6199609	200	0	1	0	0	0	0	0	1.50101	0	0	0	0
Nbv5.1tr6199610	200	0	1	0	0	0	0	0	1.50101	0	0	0	0
Nbv5.1tr6199611	200	0	1	0	0	0	0	0	1.50101	0	0	0	0
Nbv5.1tr6199612	200	0	1	0	0	0	0	0	1.50101	0	0	0	0
Nbv5.1tr6199613	200	0	1	0	0	0	0	0	1.50101	0	0	0	0
Nbv5.1tr6199614	200	0	1	0	0	0	0	0	1.50101	0	0	0	0
Nbv5.1tr6199615	200	0	1	0	0	0	0	0	1.50101	0	0	0	0
Nbv5.1tr6199616	200	0	1	0	0	0	0	0	1.50101	0	0	0	0
Nbv5.1tr6199617	200	0	1	0	0	0	0	0	1.50101	0	0	0	0
Nbv5.1tr6199618	200	0	1	0	0	0	0	0	1.50101	0	0	0	0
Nbv5.1tr6199619	200	0	1	0	0	0	0	0	1.50101	0	0	0	0
Nbv5.1tr6199620	200	0	1	0	0	0	0	0	1.50101	0	0	0	0
Nbv5.1tr6199621	200	0	1	0	0	0	0	0	1.50101	0	0	0	0
Nbv5.1tr6199622	200	0	1	0	0	0	0	0	1.50101	0	0	0	0
Nbv5.1tr6199623	200	0	1	0	0	0	0	0	1.50101	0	0	0	0
Nbv5.1tr6199624	200	0	1	0	0	0	0	0	1.50101	0	0	0	0
Nbv5.1tr6199625	200	0	1	0	0	0	0	0	1.50101	0	0	0	0
Nbv5.1tr6199626	200	0	1	0	0	0	0	0	1.50101	0	0	0	0
Nbv5.1tr6199627	200	0	1	0	0	0	0	0	1.50101	0	0	0	0
Nbv5.1tr6199628	200	0	1	0	0	0	0	0	1.50101	0	0	0	0
Nbv5.1tr6199629	200	0	1	0	0	0	0	0	1.50101	0	0	0	0
Nbv5.1tr6199630	200	0	1	0	0	0	0	0	1.50101	0	0	0	0
Nbv5.1tr6199631	200	0	1	0	0	0	0	0	1.50101	0	0	0	0
Nbv5.1tr6199632	200	0	1	0	0	0	0	0	1.50101	0	0	0	0
Nbv5.1tr6199633	200	0	1	0	0	0	0	0	1.50101	0	0	0	0
Nbv5.1tr6199634	200	0	1	0	0	0	0	0	1.50101	0	0	0	0
Nbv5.1tr6199635	200	0	1	0	0	0	0	0	1.50101	0	0	0	0
Nbv5.1tr6199636	200	0	1	0	0	0	0	0	1.50101	0	0	0	0
Nbv5.1tr6199637	200	0	1	0	0	0	0	0	1.50101	0	0	0	0
Nbv5.1tr6199638	200	0	1	0	0	0	0	0	1.50101	0	0	0	0
Nbv5.1tr6199639	200	0	1	0	0	0	0	0	1.50101	0	0	0	0
Nbv5.1tr6199640	200	0	1	0	0	0	0	0	1.50101	0	0	0	0
Nbv5.1tr6199641	200	0	1	0	0	0	0	0	1.50101	0	0	0	0
Nbv5.1tr6199642	200	0	1	0	0	0	0	0	1.50101	0	0	0	0
Nbv5.1tr6199643	200	0	1	0	0	0	0	0	1.50101	0	0	0	0
Nbv5.1tr6199644	200	0	1	0	0	0	0	0	1.50101	0	0	0	0
Nbv5.1tr6199645	200	0	1	0	0	0	0	0	1.50101	0	0	0	0
Nbv5.1tr6199646	200	0	1	0	0	0	0	0	1.50101	0	0	0	0
Nbv5.1tr6199647	200	0	1	0	0	0	0	0	1.50101	0	0	0	0
Nbv5.1tr6199648	200	0	1	0	0	0	0	0	1.50101	0	0	0	0
Nbv5.1tr6199649	200	0	1	0	0	0	0	0	1.50101	0	0	0	0
Nbv5.1tr6199650	200	0	1	0	0	0	0	0	1.50101	0	0	0	0
Nbv5.1tr6199651	200	0	1	0	0	0	0	0	1.50101	0	0	0	0
Nbv5.1tr6199652	200	0	1	0	0	0	0	0	1.50101	0	0	0	0
Nbv5.1tr6199653	200	0	1	0	0	0	0	0	1.50101	0	0	0	0
Nbv5.1tr6199654	200	0	1	0	0	0	0	0	1.50101	0	0	0	0
Nbv5.1tr6199655	200	0	1	0	0	0	0	0	1.50101	0	0	0	0
Nbv5.1tr6199656	200	0	1	0	0	0	0	0	1.50101	0	0	0	0
Nbv5.1tr6199657	200	0	1	0	0	0	0	0	1.50101	0	0	0	0
Nbv5.1tr6199658	200	0	1	0	0	0	0	0	1.50101	0	0	0	0
Nbv5.1tr6199659	200	0	1	0	0	0	0	0	1.50101	0	0	0	0
Nbv5.1tr6199660	200	0	1	0	0	0	0	0	1.50101	0	0	0	0
Nbv5.1tr6199661	200	0	1	0	0	0	0	0	1.50101	0	0	0	0
Nbv5.1tr6199662	200	0	1	0	0	0	0	0	1.50101	0	0	0	0
Nbv5.1tr6199663	200	0	1	0	0	0	0	0	1.50101	0	0	0	0
Nbv5.1tr6199664	200	0	1	0	0	0	0	0	1.50101	0	0	0	0
Nbv5.1tr6199665	200	0	1	0	0	0	0	0	1.50101	0	0	0	0
Nbv5.1tr6199666	200	0	1	0	0	0	0	0	1.50101	0	0	0	0
Nbv5.1tr6199667	200	0	1	0	0	0	0	0	1.50101	0	0	0	0
Nbv5.1tr6199668	200	0	1	0	0	0	0	0	1.50101	0	0	0	0
Nbv5.1tr6199669	200	0	1	0	0	0	0	0	1.50101	0	0	0	0
Nbv5.1tr6199670	200	0	1	0	0	0	0	0	1.50101	0	0	0	0
Nbv5.1tr6199671	200	0	1	0	0	0	0	0	1.50101	0	0	0	0
Nbv5.1tr6199672	200	0	1	0	0	0	0	0	1.50101	0	0	0	0
Nbv5.1tr6199673	200	0	1	0	0	0	0	0	1.50101	0	0	0	0
Nbv5.1tr6199674	200	0	1	0	0	0	0	0	1.50101	0	0	0	0
Nbv5.1tr6199675	200	0	1	0	0	0	0	0	1.50101	0	0	0	0
Nbv5.1tr6199676	200	0	1	0	0	0	0	0	1.50101	0	0	0	0
Nbv5.1tr6199677	200	0	1	0	0	0	0	0	1.50101	0	0	0	0
Nbv5.1tr6199678	200	0	1	0	0	0	0	0	1.50101	0	0	0	0
Nbv5.1tr6199679	200	0	1	0	0	0	0	0	1.50101	0	0	0	0
Nbv5.1tr6199680	200	0	1	0	0	0	0	0	1.50101	0	0	0	0
Nbv5.1tr6199681	200	0	1	0	0	0	0	0	1.50101	0	0	0	0
Nbv5.1tr6199682	200	0	1	0	0	0	0	0	1.50101	0	0	0	0
Nbv5.1tr6199683	200	0	1	0	0	0	0	0	1.50101	0	0	0	0
Nbv5.1tr6199684	200	0	1	0	0	0	0	0	1.50101	0	0	0	0
Nbv5.1tr6199685	200	0	1	0	0	0	0	0	1.50101	0	0	0	0
Nbv5.1tr6199686	200	0	1	0	0	0	0	0	1.50101	0	0	0	0
Nbv5.1tr6199687	200	0	1	0	0	0	0	0	1.50101	0	0	0	0
Nbv5.1tr6199688	200	0	1	0	0	0	0	0	1.50101	0	0	0	0
Nbv5.1tr6199689	200	0	1	0	0	0	0	0	1.50101	0	0	0	0
Nbv5.1tr6199690	200	0	1	0	0	0	0	0	1.50101	0	0	0	0
Nbv5.1tr6199691	200	0	1	0	0	0	0	0	1.50101	0	0	0	0
Nbv5.1tr6199692	200	0	1	0	0	0	0	0	1.50101	0	0	0	0
Nbv5.1tr6199693	200	0	1	0	0	0	0	0	1.50101	0	0	0	0
Nbv5.1tr6199694	200	0	1	0	0	0	0	0	1.50101	0	0	0	0
Nbv5.1tr6199695	200	0	1	0	0	0	0	0	1.50101	0	0	0	0
Nbv5.1tr6199696	200	0	1	0	0	0	0	0	1.50101	0	0	0	0
Nbv5.1tr6199697	200	0	1	0	0	0	0	0	1.50101	0	0	0	0
Nbv5.1tr6199698	200	0	1	0	0	0	0	0	1.50101	0	0	0	0
Nbv5.1tr6199699	200	0	1	0	0	0	0	0	1.50101	0	0	0	0
Nbv5.1tr6199700	200	0	1	0	0	0	0	0	1.50101	0	0	0	0
Nbv5.1tr6199701	200	0	1	0	0	0	0	0	1.50101	0	0	0	0
Nbv5.1tr6199702	200	0	1	0	0	0	0	0	1.50101	0	0	0	0
Nbv5.1tr6199703	200	0	1	0	0	0	0	0	1.50101	0	0	0	0
Nbv5.1tr6199704	200	0	1	0	0	0	0	0	1.50101	0	0	0	0
Nbv5.1tr6199705	200	0	1	0	0	0	0	0	1.50101	0	0	0	0
Nbv5.1tr6199706	200	0	1	0	0	0	0	0	1.50101	0	0	0	0
Nbv5.1tr6199707	200	0	1	0	0	0	0	0	1.50101	0	0	0	0
Nbv5.1tr6199708	200	0	1	0	0	0	0	0	1.50101	0	0	0	0
Nbv5.1tr6199709	200	0	1	0	0	0	0	0	1.50101	0	0	0	0
Nbv5.1tr6199710	200	0	1	0	0	0	0	0	1.50101	0	0	0	0
Nbv5.1tr6199711	200	0	1	0	0	0	0	0	1.50101	0	0	0	0
Nbv5.1tr6199712	200	0	1	0	0	0	0	0	1.50101	0	0	0	0
Nbv5.1tr6199713	200	0	1	0	0	0	0	0	1.50101	0	0	0	0
Nbv5.1tr6199714	200	0	1	0	0	0	0	0	1.50101	0	0	0	0
Nbv5.1tr6199715	200	0	1	0	0	0	0	0	1.50101	0	0	0	0
Nbv5.1tr6199716	200	0	1	0	0	0	0	0	1.50101	0	0	0	0
Nbv5.1tr6199717	200	0	1	0	0	0	0	0	1.50101	0	0	0	0
Nbv5.1tr6199718	200	0	1	0	0	0	0	0	1.50101	0	0	0	0
Nbv5.1tr6199719	200	0	1	0	0	0	0	0	1.50101	0	0	0	0
Nbv5.1tr6199720	200	0	1	0	0	0	0	0	1.50101	0	0	0	0
Nbv5.1tr6199721	200	0	1	0	0	0	0	0	1.50101	0	0	0	0
Nbv5.1tr6199722	200	0	1	0	0	0	0	0	1.50101	0	0	0	0
Nbv5.1tr6199723	200	0	1	0	0	0	0	0	1.50101	0	0	0	0
Nbv5.1tr6199724	200	0	1	0	0	0	0	0	1.50101	0	0	0	0
Nbv5.1tr6199725	200	0	1	0	0	0	0	0	1.50101	0	0	0	0
Nbv5.1tr6199726	200	0	1	0	0	0	0	0	1.50101	0	0	0	0
Nbv5.1tr6199727	200	0	1	0	0	0	0	0	1.50101	0	0	0	0
Nbv5.1tr6199728	200	0	1	0	0	0	0	0	1.50101	0	0	0	0
Nbv5.1tr6199729	200	0	1	0	0	0	0	0	1.50101	0	0	0	0
Nbv5.1tr6199730	200	0	1	0	0	0	0	0	1.50101	0	0	0	0
Nbv5.1tr6199731	200	0	1	0	0	0	0	0	1.50101	0	0	0	0
Nbv5.1tr6199732	200	0	1	0	0	0	0	0	1.50101	0	0	0	0
Nbv5.1tr6199733	200	0	1	0	0	0	0	0	1.50101	0	0	0	0
Nbv5.1tr6199734	200	0	1	0	0	0	0	0	1.50101	0	0	0	0
Nbv5.1tr6199735	200	0	1	0	0	0	0	0	1.50101	0	0	0	0
Nbv5.1tr6199736	200	0	1	0	0	0	0	0	1.50101	0	0	0	0
Nbv5.1tr6199737	200	0	1	0	0	0	0	0	1.50101	0	0	0	0
Nbv5.1tr6199738	200	0	1	0	0	0	0	0	1.50101	0	0	0	0
Nbv5.1tr6199739	200	0	1	0	0	0	0	0	1.50101	0	0	0	0
Nbv5.1tr6199740	200	0	1	0	0	0	0	0	1.50101	0	0	0	0
Nbv5.1tr6199741	200	0	1	0	0	0	0	0	1.50101	0	0	0	0
Nbv5.1tr6199742	200	0	1	0	0	0	0	0	1.50101	0	0	0	0
Nbv5.1tr6199743	200	0	1	0	0	0	0	0	1.50101	0	0	0	0
Nbv5.1tr6199744	200	0	1	0	0	0	0	0	1.50101	0	0	0	0
Nbv5.1tr6199745	200	0	1	0	0	0	0	0	1.50101	0	0	0	0
Nbv5.1tr6199746	200	0	1	0	0	0	0	0	1.50101	0	0	0	0
Nbv5.1tr6199747	200	0	1	0	0	0	0	0	1.50101	0	0	0	0
Nbv5.1tr6199748	200	0	1	0	0	0	0	0	1.50101	0	0	0	0
Nbv5.1tr6199749	200	0	1	0	0	0	0	0	1.50101	0	0	0	0
Nbv5.1tr6199750	200	0	1	0	0	0	0	0	1.50101	0	0	0	0
Nbv5.1tr6199751	200	0	1	0	0	0	0	0	1.50101	0	0	0	0
Nbv5.1tr6199752	200	0	1	0	0	0	0	0	1.50101	0	0	0	0
Nbv5.1tr6199753	200	0	1	0	0	0	0	0	1.50101	0	0	0	0
Nbv5.1tr6199754	200	0	1	0	0	0	0	0	1.50101	0	0	0	0
Nbv5.1tr6199755	200	0	1	0	0	0	0	0	1.50101	0	0	0	0
Nbv5.1tr6199756	200	0	1	0	0	0	0	0	1.50101	0	0	0	0
Nbv5.1tr6199757	200	0	1	0	0	0	0	0	1.50101	0	0	0	0
Nbv5.1tr6199758	200	0	1	0	0	0	0	0	1.50101	0	0	0	0
Nbv5.1tr6199759	200	0	1	0	0	0	0	0	1.50101	0	0	0	0
Nbv5.1tr6199760	200	0	1	0	0	0	0	0	1.50101	0	0	0	0
Nbv5.1tr6199761	200	0	1	0	0	0	0	0	1.50101	0	0	0	0
Nbv5.1tr6199762	200	0	1	0	0	0	0	0	1.50101	0	0	0	0
Nbv5.1tr6199763	200	0	1	0	0	0	0	0	1.50101	0	0	0	0
Nbv5.1tr6199764	200	0	1	0	0	0	0	0	1.50101	0	0	0	0
Nbv5.1tr6199765	200	0	1	0	0	0	0	0	1.50101	0	0	0	0
Nbv5.1tr6199766	200	0	1	0	0	0	0	0	1.50101	0	0	0	0
Nbv5.1tr6199767	200	0	1	0	0	0	0	0	1.50101	0	0	0	0
Nbv5.1tr6199768	200	0	1	0	0	0	0	0	1.50101	0	0	0	0
Nbv5.1tr6199769	200	0	1	0	0	0	0	0	1.50101	0	0	0	0
Nbv5.1tr6199770	200	0	1	0	0	0	0	0	1.50101	0	0	0	0
Nbv5.1tr6199771	200	0	1	0	0	0	0	0	1.50101	0	0	0	0
Nbv5.1tr6199772	200	0	1	0	0	0	0	0	1.50101	0	0	0	0
Nbv5.1tr6199773	200	0	1	0	0	0	0	0	1.50101	0	0	0	0
Nbv5.1tr6199774	200	0	1	0	0	0	0	0	1.50101	0	0	0	0
Nbv5.1tr6199775	200	0	1	0	0	0	0	0	1.50101	0	0	0	0
Nbv5.1tr6199776	200	0	1	0	0	0	0	0	1.50101	0	0	0	0
Nbv5.1tr6199777	200	0	1	0	0	0	0	0	1.50101	0	0	0	0
Nbv5.1tr6199778	200	0	1	0	0	0	0	0	1.50101	0	0	0	0
Nbv5.1tr6199779	200	0	1	0	0	0	0	0	1.50101	0	0	0	0
Nbv5.1tr6199780	200	0	1	0	0	0	0	0	1.50101	0	0	0	0
Nbv5.1tr6199781	200	0	1	0	0	0	0	0	1.50101	0	0	0	0
Nbv5.1tr6199782	200	0	1	0	0	0	0	0	1.50101	0	0	0	0
Nbv5.1tr6199783	200	0	1	0	0	0	0	0	1.50101	0	0	0	0
Nbv5.1tr6199784	200	0	1	0	0	0	0	0	1.50101	0	0	0	0
Nbv5.1tr6199785	200	0	1	0	0	0	0	0	1.50101	0	0	0	0
Nbv5.1tr6199786	200	0	1	0	0	0	0	0	1.50101	0	0	0	0
Nbv5.1tr6199787	200	0	1	0	0	0	0	0	1.50101	0	0	0	0
Nbv5.1tr6199788	200	0	1	0	0	0	0	0	1.50101	0	0	0	0
Nbv5.1tr6199789	200	0	1	0	0	0	0	0	1.50101	0	0	0	0
Nbv5.1tr6199790	200	0	1	0	0	0	0	0	1.50101	0	0	0	0
Nbv5.1tr6199791	200	0	1	0	0	0	0	0	1.50101	0	0	0	0
Nbv5.1tr6199792	200	0	1	0	0	0	0	0	1.50101	0	0	0	0
Nbv5.1tr6199793	200	0	1	0	0	0	0	0	1.50101	0	0	0	0
Nbv5.1tr6199794	200	0	1	0	0	0	0	0	1.50101	0	0	0	0
Nbv5.1tr6199795	200	0	1	0	0	0	0	0	1.50101	0	0	0	0
Nbv5.1tr6199796	200	0	1	0	0	0	0	0	1.50101	0	0	0	0
Nbv5.1tr6199797	200	0	1	0	0	0	0	0	1.50101	0	0	0	0
Nbv5.1tr6199798	200	0	1	0	0	0	0	0	1.50101	0	0	0	0
Nbv5.1tr6199799	200	0	1	0	0	0	0	0	1.50101	0	0	0	0
Nbv5.1tr6199800	200	0	1	0	0	0	0	0	1.50101	0	0	0	0
Nbv5.1tr6199801	200	0	1	0	0	0	0	0	1.50101	0	0	0	0
Nbv5.1tr6199802	200	0	1	0	0	0	0	0	1.50101	0	0	0	0
Nbv5.1tr6199803	200	0	1	0	0	0	0	0	1.50101	0	0	0	0
Nbv5.1tr6199804	200	0	1	0	0	0	0	0	1.50101	0	0	0	0
Nbv5.1tr6199805	200	0	1	0	0	0	0	0	1.50101	0	0	0	0
Nbv5.1tr6199806	200	0	1	0	0	0	0	0	1.50101	0	0	0	0
Nbv5.1tr6199807	200	0	1	0	0	0	0	0	1.50101	0	0	0	0
Nbv5.1tr6199808	200	0	1	0	0	0	0	0	1.50101	0	0	0	0
Nbv5.1tr6199809	200	0	1	0	0	0	0	0	1.50101	0	0	0	0
Nbv5.1tr6199810	200	0	1	0	0	0	0	0	1.50101	0	0	0	0
Nbv5.1tr6199811	200	0	1	0	0	0	0	0	1.50101	0	0	0	0
Nbv5.1tr6199812	200	0	1	0	0	0	0	0	1.50101	0	0	0	0
Nbv5.1tr6199813	200	0	1	0	0	0	0	0	1.50101	0	0	0	0
Nbv5.1tr6199814	200	0	1	0	0	0	0	0	1.50101	0	0	0	0
Nbv5.1tr6199815	200	0	1	0	0	0	0	0	1.50101	0	0	0	0
Nbv5.1tr6199816	200	0	1	0	0	0	0	0	1.50101	0	0	0	0
Nbv5.1tr6199817	200	0	1	0	0	0	0	0	1.50101	0	0	0	0
Nbv5.1tr6199818	200	0	1	0	0	0	0	0	1.50101	0	0	0	0
Nbv5.1tr6199819	200	0	1	0	0	0	0	0	1.50101	0	0	0	0
Nbv5.1tr6199820	200	0	1	0	0	0	0	0	1.50101	0	0	0	0
Nbv5.1tr6199821	200	0	1	0	0	0	0	0	1.50101	0	0	0	0
Nbv5.1tr6199822	200	0	1	0	0	0	0	0	1.50101	0	0	0	0
Nbv5.1tr6199823	200	0	1	0	0	0	0	0	1.50101	0	0	0	0
Nbv5.1tr6199824	200	0	1	0	0	0	0	0	1.50101	0	0	0	0
Nbv5.1tr6199825	200	0	1	0	0	0	0	0	1.50101	0	0	0	0
Nbv5.1tr6199826	200	0	1	0	0	0	0	0	1.50101	0	0	0	0
Nbv5.1tr6199827	200	0	1	0	0	0	0	0	1.50101	0	0	0	0
Nbv5.1tr6199828	200	0	1	0	0	0	0	0	1.50101	0	0	0	0
Nbv5.1tr6199829	200	0	1	0	0	0	0	0	1.50101	0	0	0	0
Nbv5.1tr6199830	200	0	1	0	0	0	0	0	1.50101	0	0	0	0
Nbv5.1tr6199831	200	0	1	0	0	0	0	0	1.50101	0	0	0	0
Nbv5.1tr6199832	200	0	1	0	0	0	0	0	1.50101	0	0	0	0
Nbv5.1tr6199833	200	0	1	0	0	0	0	0	1.50101	0	0	0	0
Nbv5.1tr6199834	200	0	1	0	0	0	0	0	1.50101	0	0	0	0
Nbv5.1tr6199835	200	0	1	0	0	0	0	0	1.50101	0	0	0	0
Nbv5.1tr6199836	200	0	1	0	0	0	0	0	1.50101	0	0	0	0
Nbv5.1tr6199837	200	0	1	0	0	0	0	0	1.50101	0	0	0	0
Nbv5.1tr6199838	200	0	1	0	0	0	0	0	1.50101	0	0	0	0
Nbv5.1tr6199839	200	0	1	0	0	0	0	0	1.50101	0	0	0	0
Nbv5.1tr6199840	200	0	1	0	0	0	0	0	1.50101	0	0	0	0
Nbv5.1tr6199841	200	0	1	0	0	0	0	0	1.50101	0	0	0	0
Nbv5.1tr6199842	200	0	1	0	0	0	0	0	1.50101	0	0	0	0
Nbv5.1tr6199843	200	0	1	0	0	0	0	0	1.50101	0	0	0	0
Nbv5.1tr6199844	200	0	1	0	0	0	0	0	1.50101	0	0	0	0
Nbv5.1tr6199845	200	0	1	0	0	0	0	0	1.50101	0	0	0	0
Nbv5.1tr6199846	200	0	1	0	0	0	0	0	1.50101	0	0	0	0
Nbv5.1tr6199847	200	0	1	0	0	0	0	0	1.50101	0	0	0	0
Nbv5.1tr6199848	200	0	1	0	0	0	0	0	1.50101	0	0	0	0
Nbv5.1tr6199849	200	0	1	0	0	0	0	0	1.50101	0	0	0	0
Nbv5.1tr6199850	200	0	1	0	0	0	0	0	1.50101	0	0	0	0
Nbv5.1tr6199851	200	0	1	0	0	0	0	0	1.50101	0	0	0	0
Nbv5.1tr6199852	200	0	1	0	0	0	0	0	1.50101	0	0	0	0
Nbv5.1tr6199853	200	0	1	0	0	0	0	0	1.50101	0	0	0	0
Nbv5.1tr6199854	200	0	1	0	0	0	0	0	1.50101	0	0	0	0
Nbv5.1tr6199855	200	0	1	0	0	0	0	0	1.50101	0	0	0	0
Nbv5.1tr6199856	200	0	1	0	0	0	0	0	1.50101	0	0	0	0
Nbv5.1tr6199857	200	0	1	0	0	0	0	0	1.50101	0	0	0	0
Nbv5.1tr6199858	200	0	1	0	0	0	0	0	1.50101	0	0	0	0
Nbv5.1tr6199859	200	0	1	0	0	0	0	0	1.50101	0	0	0	0
Nbv5.1tr6199860	200	0	1	0	0	0	0	0	1.50101	0	0	0	0
Nbv5.1tr6199861	200	0	1	0	0	0	0	0	1.50101	0	0	0	0
Nbv5.1tr6199862	200	0	1	0	0	0	0	0	1.50101	0	0	0	0
Nbv5.1tr6199863	200	0	1	0	0	0	0	0	1.50101	0	0	0	0
Nbv5.1tr6199864	200	0	1	0	0	0	0	0	1.50101	0	0	0	0
Nbv5.1tr6199865	200	0	1	0	0	0	0	0	1.50101	0	0	0	0
Nbv5.1tr6199866	200	0	1	0	0	0	0	0	1.50101	0	0	0	0
Nbv5.1tr6199867	200	0	1	0	0	0	0	0	1.50101	0	0	0	0
Nbv5.1tr6199868	200	0	1	0	0	0	0	0	1.50101	0	0	0	0
Nbv5.1tr6199869	200	0	1	0	0	0	0	0	1.50101	0	0	0	0
Nbv5.1tr6199870	200	0	1	0	0	0	0	0	1.50101	0	0	0	0
Nbv5.1tr6199871	200	0	1	0	0	0	0	0	1.50101	0	0	0	0
Nbv5.1tr6199872	200	0	1	0	0	0	0	0	1.50101	0	0	0	0
Nbv5.1tr6199873	200	0	1	0	0	0	0	0	1.50101	0	0	0	0
Nbv5.1tr6199874	200	0	1	0	0	0	0	0	1.50101	0	0	0	0
Nbv5.1tr6199875	200	0	1	0	0	0	0	0	1.50101	0	0	0	0
Nbv5.1tr6199876	200	0	1	0	0	0	0	0	1.50101	0	0	0	0
Nbv5.1tr6199877	200	0	1	0	0	0	0	0	1.50101	0	0	0	0
Nbv5.1tr6199878	200	0	1	0	0	0	0	0	1.50101	0	0	0	0
Nbv5.1tr6199879	200	0	1	0	0	0	0	0	1.50101	0	0	0	0
Nbv5.1tr6199880	200	0	1	0	0	0	0	0	1.50101	0	0	0	0
Nbv5.1tr6199881	200	0	1	0	0	0	0	0	1.50101	0	0	0	0
Nbv5.1tr6199882	200	0	1	0	0	0	0	0	1.50101	0	0	0	0
Nbv5.1tr6199883	200	0	1	0	0	0	0	0	1.50101	0	0	0	0
Nbv5.1tr6199884	200	0	1	0	0	0	0	0	1.50101	0	0	0	0
Nbv5.1tr6199885	200	0	1	0	0	0	0	0	1.50101	0	0	0	0
Nbv5.1tr6199886	200	0	1	0	0	0	0	0	1.50101	0	0	0	0
Nbv5.1tr6199887	200	0	1	0	0	0	0	0	1.50101	0	0	0	0
Nbv5.1tr6199888	200	0	1	0	0	0	0	0	1.50101	0	0	0	0
Nbv5.1tr6199889	200	0	1	0	0	0	0	0	1.50101	0	0	0	0
Nbv5.1tr6199890	200	0	1	0	0	0	0	0	1.50101	0	0	0	0
Nbv5.1tr6199891	200	0	1	0	0	0	0	0	1.50101	0	0	0	0
Nbv5.1tr6199892	200	0	1	0	0	0	0	0	1.50101	0	0	0	0
Nbv5.1tr6199893	200	0	1	0	0	0	0	0	1.50101	0	0	0	0
Nbv5.1tr6199894	200	0	1	0	0	0	0	0	1.50101	0	0	0	0
Nbv5.1tr6199895	200	0	1	0	0	0	0	0	1.50101	0	0	0	0
Nbv5.1tr6199896	200	0	1	0	0	0	0	0	1.50101	0	0	0	0
Nbv5.1tr6199897	200	0	1	0	0	0	0	0	1.50101	0	0	0	0
Nbv5.1tr6199898	200	0	1	0	0	0	0	0	1.50101	0	0	0	0
Nbv5.1tr6199899	200	0	1	0	0	0	0	0	1.50101	0	0	0	0
Nbv5.1tr6199900	200	0	1	0	0	0	0	0	1.50101	0	0	0	0
Nbv5.1tr6199901	200	0	1	0	0	0	0	0	1.50101	0	0	0	0
Nbv5.1tr6199902	200	0	1	0	0	0	0	0	1.50101	0	0	0	0
Nbv5.1tr6199903	200	0	1	0	0	0	0	0	1.50101	0	0	0	0
Nbv5.1tr6199904	200	0	1	0	0	0	0	0	1.50101	0	0	0	0
Nbv5.1tr6199905	200	0	1	0	0	0	0	0	1.50101	0	0	0	0
Nbv5.1tr6199906	200	0	1	0	0	0	0	0	1.50101	0	0	0	0
Nbv5.1tr6199907	200	0	1	0	0	0	0	0	1.50101	0	0	0	0
Nbv5.1tr6199908	200	0	1	0	0	0	0	0	1.50101	0	0	0	0
Nbv5.1tr6199909	200	0	1	0	0	0	0	0	1.50101	0	0	0	0
Nbv5.1tr6199910	200	0	1	0	0	0	0	0	1.50101	0	0	0	0
Nbv5.1tr6199911	200	0	1	0	0	0	0	0	1.50101	0	0	0	0
Nbv5.1tr6199912	200	0	1	0	0	0	0	0	1.50101	0	0	0	0
Nbv5.1tr6199913	200	0	1	0	0	0	0	0	1.50101	0	0	0	0
Nbv5.1tr6199914	200	0	1	0	0	0	0	0	1.50101	0	0	0	0
Nbv5.1tr6199915	200	0	1	0	0	0	0	0	1.50101	0	0	0	0
Nbv5.1tr6199916	200	0	1	0	0	0	0	0	1.50101	0	0	0	0
Nbv5.1tr6199917	200	0	1	0	0	0	0	0	1.50101	0	0	0	0
Nbv5.1tr6199918	200	0	1	0	0	0	0	0	1.50101	0	0	0	0
Nbv5.1tr6199919	200	0	1	0	0	0	0	0	1.50101	0	0	0	0
Nbv5.1tr6199920	200	0	1	0	0	0	0	0	1.50101	0	0	0	0
Nbv5.1tr6199921	200	0	1	0	0	0	0	0	1.50101	0	0	0	0
Nbv5.1tr6199922	200	0	1	0	0	0	0	0	1.50101	0	0	0	0
Nbv5.1tr6199923	200	0	1	0	0	0	0	0	1.50101	0	0	0	0
Nbv5.1tr6199924	200	0	1	0	0	0	0	0	1.50101	0	0	0	0
Nbv5.1tr6199925	200	0	1	0	0	0	0	0	1.50101	0	0	0	0
Nbv5.1tr6199926	200	0	1	0	0	0	0	0	1.50101	0	0	0	0
Nbv5.1tr6199927	200	0	1	0	0	0	0	0	1.50101	0	0	0	0
Nbv5.1tr6199928	200	0	1	0	0	0	0	0	1.50101	0	0	0	0
Nbv5.1tr6199929	200	0	1	0	0	0	0	0	1.50101	0	0	0	0
Nbv5.1tr6199930	200	0	1	0	0	0	0	0	1.50101	0	0	0	0
Nbv5.1tr6199931	200	0	1	0	0	0	0	0	1.50101	0	0	0	0
Nbv5.1tr6199932	200	0	1	0	0	0	0	0	1.50101	0	0	0	0
Nbv5.1tr6199933	200	0	1	0	0	0	0	0	1.50101	0	0	0	0
Nbv5.1tr6199934	200	0	1	0	0	0	0	0	1.50101	0	0	0	0
Nbv5.1tr6199935	200	0	1	0	0	0	0	0	1.50101	0	0	0	0
Nbv5.1tr6199936	200	0	1	0	0	0	0	0	1.50101	0	0	0	0
Nbv5.1tr6199937	200	0	1	0	0	0	0	0	1.50101	0	0	0	0
Nbv5.1tr6199938	200	0	1	0	0	0	0	0	1.50101	0	0	0	0
Nbv5.1tr6199939	200	0	1	0	0	0	0	0	1.50101	0	0	0	0
Nbv5.1tr6199940	200	0	1	0	0	0	0	0	1.50101	0	0	0	0
Nbv5.1tr6199941	200	0	1	0	0	0	0	0	1.50101	0	0	0	0
Nbv5.1tr6199942	200	0	1	0	0	0	0	0	1.50101	0	0	0	0
Nbv5.1tr6199943	200	0	1	0	0	0	0	0	1.50101	0	0	0	0
Nbv5.1tr6199944	200	0	1	0	0	0	0	0	1.50101	0	0	0	0
Nbv5.1tr6199945	200	0	1	0	0	0	0	0	1.50101	0	0	0	0
Nbv5.1tr6199946	200	0	1	0	0	0	0	0	1.50101	0	0	0	0
Nbv5.1tr6199947	200	0	1	0	0	0	0	0	1.50101	0	0	0	0
Nbv5.1tr6199948	200	0	1	0	0	0	0	0	1.50101	0	0	0	0
Nbv5.1tr6199949	200	0	1	0	0	0	0	0	1.50101	0	0	0	0
Nbv5.1tr6199950	200	0	1	0	0	0	0	0	1.50101	0	0	0	0
Nbv5.1tr6199951	200	0	1	0	0	0	0	0	1.50101	0	0	0	0
Nbv5.1tr6199952	200	0	1	0	0	0	0	0	1.50101	0	0	0	0
Nbv5.1tr6199953	200	0	1	0	0	0	0	0	1.50101	0	0	0	0
Nbv5.1tr6199954	200	0	1	0	0	0	0	0	1.50101	0	0	0	0
Nbv5.1tr6199955	200	0	1	0	0	0	0	0	1.50101	0	0	0	0
Nbv5.1tr6199956	200	0	1	0	0	0	0	0	1.50101	0	0	0	0
Nbv5.1tr6199957	200	0	1	0	0	0	0	0	1.50101	0	0	0	0
Nbv5.1tr6199958	200	0	1	0	0	0	0	0	1.50101	0	0	0	0
Nbv5.1tr6199959	200	0	1	0	0	0	0	0	1.50101	0	0	0	0
Nbv5.1tr6199960	200	0	1	0	0	0	0	0	1.50101	0	0	0	0
Nbv5.1tr6199961	200	0	1	0	0	0	0	0	1.50101	0	0	0	0
Nbv5.1tr6199962	200	0	1	0	0	0	0	0	1.50101	0	0	0	0
Nbv5.1tr6199963	200	0	1	0	0	0	0	0	1.50101	0	0	0	0
Nbv5.1tr6199964	200	0	1	0	0	0	0	0	1.50101	0	0	0	0
Nbv5.1tr6199965	200	0	1	0	0	0	0	0	1.50101	0	0	0	0
Nbv5.1tr6199966	200	0	1	0	0	0	0	0	1.50101	0	0	0	0
Nbv5.1tr6199967	200	0	1	0	0	0	0	0	1.50101	0	0	0	0
Nbv5.1tr6199968	200	0	1	0	0	0	0	0	1.50101	0	0	0	0
Nbv5.1tr6199969	200	0	1	0	0	0	0	0	1.50101	0	0	0	0
Nbv5.1tr6199970	200	0	1	0	0	0	0	0	1.50101	0	0	0	0
Nbv5.1tr6199971	200	0	1	0	0	0	0	0	1.50101	0	0	0	0
Nbv5.1tr6199972	200	0	1	0	0	0	0	0	1.50101	0	0	0	0
Nbv5.1tr6199973	200	0	1	0	0	0	0	0	1.50101	0	0	0	0
Nbv5.1tr6199974	200	0	1	0	0	0	0	0	1.50101	0	0	0	0
Nbv5.1tr6199975	200	0	1	0	0	0	0	0	1.50101	0	0	0	0
Nbv5.1tr6199976	200	0	1	0	0	0	0	0	1.50101	0	0	0	0
Nbv5.1tr6199977	200	0	1	0	0	0	0	0	1.50101	0	0	0	0
Nbv5.1tr6199978	200	0	1	0	0	0	0	0	1.50101	0	0	0	0
Nbv5.1tr6199979	200	0	1	0	0	0	0	0	1.50101	0	0	0	0
Nbv5.1tr6199980	200	0	1	0	0	0	0	0	1.50101	0	0	0	0
Nbv5.1tr6199981	200	0	1	0	0	0	0	0	1.50101	0	0	0	0
Nbv5.1tr6199982	200	0	1	0	0	0	0	0	1.50101	0	0	0	0
Nbv5.1tr6199983	200	0	1	0	0	0	0	0	1.50101	0	0	0	0
Nbv5.1tr6199984	200	0	1	0	0	0	0	0	1.50101	0	0	0	0
Nbv5.1tr6199985	200	0	1	0	0	0	0	0	1.50101	0	0	0	0
Nbv5.1tr6199986	200	0	1	0	0	0	0	0	1.50101	0	0	0	0
Nbv5.1tr6199987	200	0	1	0	0	0	0	0	1.50101	0	0	0	0
Nbv5.1tr6199988	200	0	1	0	0	0	0	0	1.50101	0	0	0	0
Nbv5.1tr6199989	200	0	1	0	0	0	0	0	1.50101	0	0	0	0
Nbv5.1tr6199990	200	0	1	0	0	0	0	0	1.50101	0	0	0	0
Nbv5.1tr6199991	200	0	1	0	0	0	0	0	1.50101	0	0	0	0
Nbv5.1tr6199992	200	0	1	0	0	0	0	0	1.50101	0	0	0	0
Nbv5.1tr6199993	200	0	1	0	0	0	0	0	1.50101	0	0	0	0
Nbv5.1tr6199994	200	0	1	0	0	0	0	0	1.50101	0	0	0	0
Nbv5.1tr6199995	200	0	1	0	0	0	0	0	1.50101	0	0	0	0
Nbv5.1tr6199996	200	0	1	0	0	0	0	0	1.50101	0	0	0	0
Nbv5.1tr6199997	200	0	1	0	0	0	0	0	1.50101	0	0	0	0
Nbv5.1tr6199998	200	0	1	0	0	0	0	0	1.50101	0	0	0	0
Nbv5.1tr6199999	200	0	1	0	0	0	0	0	1.50101	0	0	0	0
Nbv5.1tr6200000	200	0	1	0	0	0	0	0	1.50101	0	0	0	0
Nbv5.1tr6200001	200	0	1	0	0	0	0	0	1.50101	0	0	0	0
Nbv5.1tr6200002	200	0	1	0	0	0	0	0	1.50101	0	0	0	0
Nbv5.1tr6200003	200	0	1	0	0	0	0	0	1.50101	0	0	0	0
Nbv5.1tr6200004	200	0	1	0	0	0	0	0	1.50101	0	0	0	0
Nbv5.1tr6200005	200	0	1	0	0	0	0	0	1.50101	0	0	0	0
Nbv5.1tr6200006	200	0	1	0	0	0	0	0	1.50101	0	0	0	0
Nbv5.1tr6200007	200	0	1	0	0	0	0	0	1.50101	0	0	0	0
Nbv5.1tr6200008	200	0	1	0	0	0	0	0	1.50101	0	0	0	0
Nbv5.1tr6200009	200	0	1	0	0	0	0	0	1.50101	0	0	0	0
Nbv5.1tr6200010	200	0	1	0	0	0	0	0	1.50101	0	0	0	0
Nbv5.1tr6200011	200	0	1	0	0	0	0	0	1.50101	0	0	0	0
Nbv5.1tr6200012	200	0	1	0	0	0	0	0	1.50101	0	0	0	0
Nbv5.1tr6200013	200	0	1	0	0	0	0	0	1.50101	0	0	0	0
Nbv5.1tr6200014	200	0	1	0	0	0	0	0	1.50101	0	0	0	0
Nbv5.1tr6200015	200	0	1	0	0	0	0	0	1.50101	0	0	0	0
Nbv5.1tr6200016	200	0	1	0	0	0	0	0	1.50101	0	0	0	0
Nbv5.1tr6200017	200	0	1	0	0	0	0	0	1.50101	0	0	0	0
Nbv5.1tr6200018	200	0	1	0	0	0	0	0	1.50101	0	0	0	0
Nbv5.1tr6200019	200	0	1	0	0	0	0	0	1.50101	0	0	0	0
Nbv5.1tr6200020	200	0	1	0	0	0	0	0	1.50101	0	0	0	0
Nbv5.1tr6200021	200	0	1	0	0	0	0	0	1.50101	0	0	0	0
Nbv5.1tr6200022	200	0	1	0	0	0	0	0	1.50101	0	0	0	0
Nbv5.1tr6200023	200	0	1	0	0	0	0	0	1.50101	0	0	0	0
Nbv5.1tr6200024	200	0	1	0	0	0	0	0	1.50101	0	0	0	0
Nbv5.1tr6200025	200	0	1	0	0	0	0	0	1.50101	0	0	0	0
Nbv5.1tr6200026	200	0	1	0	0	0	0	0	1.50101	0	0	0	0
Nbv5.1tr6200027	200	0	1	0	0	0	0	0	1.50101	0	0	0	0
Nbv5.1tr6200028	200	0	1	0	0	0	0	0	1.50101	0	0	0	0
Nbv5.1tr6200029	200	0	1	0	0	0	0	0	1.50101	0	0	0	0
Nbv5.1tr6200030	200	0	1	0	0	0	0	0	1.50101	0	0	0	0
Nbv5.1tr6200031	200	0	1	0	0	0	0	0	1.50101	0	0	0	0
Nbv5.1tr6200032	200	0	1	0	0	0	0	0	1.50101	0	0	0	0
Nbv5.1tr6200033	200	0	1	0	0	0	0	0	1.50101	0	0	0	0
Nbv5.1tr6200034	200	0	1	0	0	0	0	0	1.50101	0	0	0	0
Nbv5.1tr6200035	200	0	1	0	0	0	0	0	1.50101	0	0	0	0
Nbv5.1tr6200036	200	0	1	0	0	0	0	0	1.50101	0	0	0	0
Nbv5.1tr6200037	200	0	1	0	0	0	0	0	1.50101	0	0	0	0
Nbv5.1tr6200038	200	0	1	0	0	0	0	0	1.50101	0	0	0	0
[truncated: 194,242 more rows]

## Sheet: agroinfiltration 2 - DEA
		LEAVES			VLPs
Transcirpt	Length	L1	L2	L3	V1	V2	V3	log2(Fold Change)	Adjusted P-value	Description
Nbv5.1tr6199050	641	2	5	4	29	19	173	1.18768	0.415483	Uncharacterized protein TC_0114 (probable)
Nbv5.1tr6199121	821	70	108	43	122	138	101	-2.54136	1.3511e-31	Putative uncharacterized protein n=1 Tax=Vitis vinifera RepID=D7TCC5_VITVI (probable)
Nbv5.1tr6199151	966	93	107	13	1040	1536	1015	0.979574	0.0367581	Probable glutathione S-transferase (probable)
Nbv5.1tr6199171	1082	30	65	22	106	145	77	-1.76652	1.37763e-09	Probable cinnamyl alcohol dehydrogenase 1 (probable)
Nbv5.1tr6199195	1267	52	42	32	581	503	322	0.143122	0.654429	Uncharacterized protein n=3 Tax=Glycine max RepID=I1JYE9_SOYBN (probable)
Nbv5.1tr6199204	1352	24	18	12	165	143	85	-0.438099	0.185422	UPF0406 protein C16orf57 homolog (probable)
Nbv5.1tr6199242	1752	20	34	23	221	261	179	-0.200934	0.531517	Putative UDP-glucose flavonoid 3-O-glucosyltransferase 3 (probable)
Nbv5.1tr6199273	2436	56	59	10	561	987	421	0.790873	0.060637	Pyrophosphate-energized vacuolar membrane proton pump 1 (probable)
Nbv5.1tr6199423	2733	2653	3647	6162	145	137	1279	-6.33953	NA	ATP synthase subunit beta, chloroplastic (probable)
Nbv5.1tr6199505	1450	380	547	248	625	574	312	-2.94742	2.16031e-32	Uncharacterized oxidoreductase At4g09670 (probable)
Nbv5.1tr6199509	1147	7	10	4	91	107	110	0.66213	0.168395	Predicted protein n=1 Tax=Populus trichocarpa RepID=B9GMN4_POPTR (probable)
Nbv5.1tr6199588	1255	111	203	315	152	153	440	-3.20666	6.10804e-05	L-ascorbate peroxidase 2, cytosolic (probable)
Nbv5.1tr6199597	419	52	167	49	43	47	129	-3.33574	9.75185e-08	Uncharacterized protein TC_0114 (probable)
Nbv5.1tr6199796	1205	86	111	36	364	409	251	-1.10595	1.07883e-07	40S ribosomal protein S7 (probable)
Nbv5.1tr6199798	301	139	368	184	34151	32925	19250	3.61172	1.38847e-11	predicted protein, partial [Populus trichocarpa] (probable)
Nbv5.1tr6199876	1059	15	23	10	207	172	107	0.0616697	0.865046	Putative uncharacterized protein n=1 Tax=Solanum tuberosum RepID=Q3HRW4_SOLTU (probable)
Nbv5.1tr6199900	1124	106	211	99	362	399	480	-1.6561	1.68001e-05	Proteasome subunit alpha type-4 (probable)
Nbv5.1tr6199939	969	41	57	48	217	262	360	-0.795558	0.0990972	Proteasome subunit beta type-2-A (probable)
Nbv5.1tr6199940	768	103	180	72	123	155	65	-3.34507	2.82109e-32	60S ribosomal protein L35a-3 (probable)
Nbv5.1tr6200121	2162	5430	9071	11748	160	172	1921	-6.81285	9.97077e-09	Photosystem II CP47 chlorophyll apoprotein (probable)
Nbv5.1tr6200128	1578	20	35	8	263	308	154	0.276393	0.401677	60S ribosomal export protein NMD3 (probable)
Nbv5.1tr6200147	1031	99	104	34	1270	1273	951	0.658764	0.00405272	40S ribosomal protein S6 (probable)
Nbv5.1tr6200158	675	9	16	8	55	90	40	-0.806736	0.0563049	not determined by homology or low homology during annotation
Nbv5.1tr6200181	1483	132	228	305	26	31	215	-4.60181	0.000427392	Protein ycf2 (probable)
Nbv5.1tr6200263	409	1	2	0	42	52	39	2.25857	0.0353052	not determined by homology or low homology during annotation
Nbv5.1tr6200319	1304	17	16	13	158	141	96	-0.195392	0.571393	THO complex subunit 4 (probable)
Nbv5.1tr6200345	773	24	16	2	138	163	135	0.189873	0.667994	Hop-interacting protein THI031 n=1 Tax=Solanum lycopersicum RepID=G8Z260_SOLLC (probable)
Nbv5.1tr6200384	1168	12	11	0	183	223	133	1.31674	0.00116713	3-ketodihydrosphingosine reductase (probable)
Nbv5.1tr6200398	1874	2515	3474	4876	42	41	401	-7.77775	NA	ATP synthase subunit a, chloroplastic (probable)
Nbv5.1tr6200413	2069	10	10	9	274	208	234	1.3579	0.000748679	Chaperonin CPN60-2, mitochondrial (probable)
Nbv5.1tr6200493	1019	35	34	30	103	129	68	-1.76138	1.63164e-08	ATP synthase subunit gamma, mitochondrial (similar to)
Nbv5.1tr6200496	1108	148	261	61	1180	1216	968	-0.317753	0.304785	40S ribosomal protein S6 (probable)
Nbv5.1tr6200498	1098	9	14	5	118	165	94	0.491392	0.216836	U11/U12 small nuclear ribonucleoprotein 25 kDa protein (probable)
Nbv5.1tr6200502	1085	86	106	50	554	525	438	-0.609938	0.00437377	Serine/arginine-rich splicing factor 2 (probable)
Nbv5.1tr6200509	285	35	26	11	38	23	18	-3.12877	4.30518e-18	not determined by homology or low homology during annotation
Nbv5.1tr6200519	473	5	4	0	119	120	85	1.92657	0.000928256	Polyprotein, putative n=1 Tax=Solanum demissum RepID=Q6L4B3_SOLDE (probable)
Nbv5.1tr6200525	1527	179	138	15	2854	2391	1866	1.33142	0.0235733	Ribosomal L1 domain-containing protein 1 (probable)
Nbv5.1tr6200628	882	127	242	83	272	244	142	-2.71546	7.1427e-25	40S ribosomal protein S23 (probable)
Nbv5.1tr6200648	1475	22	22	1	432	447	257	1.4453	5.58299e-05	Nucleolar and coiled-body phosphoprotein 1 (probable)
Nbv5.1tr6200653	875	9	5	4	193	200	133	1.59691	0.00012127	40S ribosomal protein S8 (probable)
Nbv5.1tr6200664	842	11	5	6	177	142	131	1.07862	0.0113418	60S ribosomal protein L8 (probable)
Nbv5.1tr6200665	922	73	84	17	1596	1568	965	1.37601	8.51361e-06	60S ribosomal protein L15 (probable)
Nbv5.1tr6200672	817	9	12	4	66	90	77	0.000527771	0.999398	Putative uncharacterized protein n=1 Tax=Vitis vinifera RepID=D7T263_VITVI (probable)
Nbv5.1tr6200677	1732	281	478	199	154	313	209	-3.75147	2.1836e-26	Probable mitochondrial chaperone BCS1-B (probable)
Nbv5.1tr6200686	744	9	14	1	137	139	84	0.670389	0.108202	60S ribosomal protein L7-4 (similar to)
Nbv5.1tr6200712	1263	48	79	8	789	1189	842	1.30324	0.00416951	E3 ubiquitin-protein ligase RLIM (probable)
Nbv5.1tr6200739	2391	28	55	23	326	272	144	-0.490482	0.131421	Patellin-3 (probable)
Nbv5.1tr6200754	1054	15	20	5	375	358	255	1.37971	3.96903e-06	Putative uncharacterized protein n=2 Tax=Vitis vinifera RepID=D7T3K4_VITVI (probable)
Nbv5.1tr6200779	328	4	1	0	61	49	38	1.64188	0.0600954	60S ribosomal protein L15 (probable)
Nbv5.1tr6200780	628	452	605	259	229	230	181	-4.29623	1.51717e-105	SKP1-like protein 1B (probable)
Nbv5.1tr6200796	1093	64	67	9	2054	2017	1391	2.14536	8.19925e-08	40S ribosomal protein S4 (probable)
Nbv5.1tr6200800	2149	49	86	58	246	315	180	-1.42897	2.03154e-05	Putative uncharacterized protein n=1 Tax=Ricinus communis RepID=B9RA81_RICCO (probable)
Nbv5.1tr6200814	800	27	35	9	310	282	170	0.172848	0.571393	40S ribosomal protein S13 (probable)
Nbv5.1tr6200819	1169	26	41	16	423	442	234	0.447807	0.108736	50S ribosomal protein L24 (probable)
Nbv5.1tr6200827	2216	41	64	13	469	351	227	-0.0604612	0.868279	Far upstream element-binding protein 2 (probable)
Nbv5.1tr6200831	1409	18	17	10	176	169	86	-0.0434019	0.910302	KH domain-containing protein At1g09660 (probable)
Nbv5.1tr6200845	813	120	171	172	96	150	82	-3.98207	7.1802e-19	HMG1/2-like protein (probable)
Nbv5.1tr6200855	793	23	14	2	1556	1404	865	3.38357	9.42188e-18	60S ribosomal protein L7a (similar to)
Nbv5.1tr6200856	712	34	53	53	203	61	71	-2.22713	7.55288e-05	Ribulose bisphosphate carboxylase small chain 8B, chloroplastic (probable)
Nbv5.1tr6200870	1214	81	97	63	348	343	228	-1.39885	1.02057e-08	BTB/POZ domain-containing protein At1g21780 (probable)
Nbv5.1tr6200874	974	8	14	10	128	114	78	0.0306157	0.943154	Prostaglandin E synthase 2 (probable)
Nbv5.1tr6200885	797	39	67	23	1012	899	564	1.0032	0.000103953	60S ribosomal protein L8 (putative)
Nbv5.1tr6200906	992	39	78	55	261	297	201	-1.23264	0.000753269	ADP-ribosylation factor 2 (probable)
Nbv5.1tr6201705	1222	61	60	12	962	770	436	0.818661	0.0276292	kinase, putative [Ricinus communis] (probable)
Nbv5.1tr6201711	1918	15	19	5	247	223	155	0.751305	0.0178414	Predicted protein n=1 Tax=Populus trichocarpa RepID=B9IK56_POPTR (probable)
Nbv5.1tr6201728	2499	36	50	18	323	543	180	0.0364278	0.931019	Cysteine-rich receptor-like protein kinase 3 (probable)
Nbv5.1tr6201772	1459	31	17	9	170	231	136	-0.0360951	0.926767	Transmembrane protein 115 (probable)
Nbv5.1tr6201802	1172	11	26	0	182	357	184	1.29099	0.232079	Histidine decarboxylase (similar to)
Nbv5.1tr6201858	1693	20	21	11	220	210	130	0.14948	0.63877	tRNA (guanine-N(7)-)-methyltransferase subunit WDR4 (probable)
Nbv5.1tr6201902	1597	54	80	49	118	200	116	-2.08221	5.1631e-11	Lipase (probable)
Nbv5.1tr6201917	2430	101	156	19	704	953	280	-0.347226	0.532293	UDP-glucose flavonoid 3-O-glucosyltransferase 7 (probable)
Nbv5.1tr6201919	1609	65	70	54	181	219	176	-1.72538	1.13774e-08	Probable inactive receptor-like protein kinase At1g65250 (probable)
Nbv5.1tr6202317	2207	11	10	2	189	268	140	1.44164	0.000429348	L-galactonate transporter (probable)
Nbv5.1tr6202549	1242	22	37	62	88	109	112	-2.19903	0.000326439	Proline synthase co-transcribed bacterial homolog protein (probable)
Nbv5.1tr6202584	1788	160	287	65	362	671	350	-1.73594	1.41268e-06	Cyanidin-3-O-glucoside 2-O-glucuronosyltransferase (probable)
Nbv5.1tr6202621	1095	20	37	7	195	217	141	-0.112329	0.730536	Uncharacterized protein n=1 Tax=Medicago truncatula RepID=I3S7F1_MEDTR (probable)
Nbv5.1tr6202694	1621	653	1041	532	2609	3825	1628	-1.49566	0.000116132	Cysteine proteinase 3 (probable)
Nbv5.1tr6202695	1700	109	125	47	627	938	420	-0.450332	0.11827	Cysteine proteinase 3 (probable)
Nbv5.1tr6202716	1128	12	42	17	3473	2158	1463	3.3441	1.20137e-13	Transcription factor bHLH149 (probable)
Nbv5.1tr6202745	901	3	4	26	14	8	267	-0.432537	NA	18.1 kDa class I heat shock protein (probable)
Nbv5.1tr6202844	1274	24	33	10	457	441	391	1.04711	0.000206851	Uncharacterized protein At2g39795, mitochondrial (probable)
Nbv5.1tr6202850	1512	70	60	61	497	592	358	-0.492276	0.179802	not determined by homology or low homology during annotation
Nbv5.1tr6202851	1590	45	53	32	264	330	210	-0.666102	0.00710425	Predicted protein n=2 Tax=Populus trichocarpa RepID=B9I7D5_POPTR (probable)
Nbv5.1tr6203129	1749	250	224	87	169	298	153	-3.10081	4.51107e-24	Uncharacterized protein n=2 Tax=Glycine max RepID=I1MER4_SOYBN (probable)
Nbv5.1tr6203191	961	90	160	171	111	145	53	-4.00836	1.8561e-14	Histone H3.3 (probable)
Nbv5.1tr6203197	1684	1315	1823	1080	2113	2572	1483	-2.80956	1.41813e-13	Thiol protease SEN102 (probable)
Nbv5.1tr6203289	1761	814	1191	1650	86	86	1059	-4.84478	7.42177e-05	50S ribosomal protein L2, chloroplastic sp|Q3C1N6.1|RK2_NICSY 50S ribosomal protein L2, chloroplastic sp|Q33BZ0.1|RK2_NICTO 50S ribosomal protein L2, chloroplastic (probable)
Nbv5.1tr6203306	581	73	124	44	248	218	138	-1.93119	2.30037e-16	40S ribosomal protein S29 (probable)
Nbv5.1tr6203307	616	417	661	192	195	339	197	-3.99261	7.97879e-38	Lipid transfer-like protein VAS (probable)
Nbv5.1tr6203352	1010	15	23	12	146	138	94	-0.354816	0.252713	Peptidyl-prolyl cis-trans isomerase CYP20-1 (probable)
Nbv5.1tr6203358	1137	151	276	195	153	218	208	-3.45453	9.98817e-16	Ras-related protein RABF2a (probable)
Nbv5.1tr6203369	2078	30	45	20	384	388	203	0.067931	0.824079	ATP synthase subunit-like protein n=1 Tax=Medicago truncatula RepID=G7L832_MEDTR (probable)
Nbv5.1tr6203373	1142	111	79	24	89	126	154	-2.33127	2.25266e-07	Germin-like protein 5-1 (probable)
Nbv5.1tr6203390	1549	64	67	38	313	316	191	-1.02154	5.51095e-06	Light-inducible protein CPRF2 (probable)
Nbv5.1tr6203399	1145	39	51	34	301	292	200	-0.635151	0.013286	Clathrin light chain 3 (probable)
Nbv5.1tr6203401	1155	374	190	194	562	204	198	-3.06222	5.95224e-09	Oxygen-evolving enhancer protein 3-2, chloroplastic (probable)
Nbv5.1tr6203448	949	49	64	18	255	231	136	-0.998088	8.45874e-05	60S ribosomal protein L28-1 (probable)
Nbv5.1tr6203455	1222	111	143	74	3127	2644	1754	1.21117	7.21707e-07	60S ribosomal protein L17-1 (probable)
Nbv5.1tr6203475	725	26	20	52	120	11	15	-3.17134	0.0144389	Chlorophyll a-b binding protein 13, chloroplastic (similar to)
Nbv5.1tr6203533	1418	17	16	11	250	273	164	0.677827	0.0258794	Uncharacterized protein At2g39795, mitochondrial (probable)
Nbv5.1tr6203584	1023	59	69	15	624	643	445	0.3789	0.170107	Protein slowmo homolog (probable)
Nbv5.1tr6203608	727	186	365	253	265	321	281	-3.26001	4.60856e-15	Polyubiquitin (probable)
Nbv5.1tr6203672	998	53	109	55	152	152	133	-2.27374	1.03101e-13	Putative uncharacterized protein n=1 Tax=Vitis vinifera RepID=F6GTD2_VITVI (probable)
Nbv5.1tr6203680	1321	65	97	67	126	225	293	-1.78381	0.000351292	Bax inhibitor 1 (probable)
Nbv5.1tr6203724	959	306	208	60	68	125	49	-4.45981	2.49626e-24	CASP-like protein IN26 (probable)
Nbv5.1tr6203749	961	46	74	38	180	183	116	-1.69289	8.69171e-13	DNA-directed RNA polymerases I, II, and III subunit RPABC1 (probable)
Nbv5.1tr6203763	1421	41	94	49	289	345	281	-0.977828	0.00508995	Probable calcium-binding protein CML36 (probable)
Nbv5.1tr6203787	1194	118	144	60	319	328	294	-1.68539	2.05397e-14	Caffeoyl-CoA O-methyltransferase 4 (probable)
Nbv5.1tr6203810	2152	29	37	14	606	802	419	1.24333	6.9576e-06	Solute carrier family 25 member 39 (probable)
Nbv5.1tr6203826	1940	24	11	7	235	239	131	0.553039	0.138602	Catalytic, putative n=1 Tax=Ricinus communis RepID=B9STJ1_RICCO (probable)
Nbv5.1tr6203865	1207	81	100	60	144	181	70	-2.65066	2.24904e-18	Protein CWC15 homolog A (probable)
Nbv5.1tr6203890	1529	268	293	58	7205	6469	4160	1.6952	5.72999e-05	60S ribosomal protein L13-2 (probable)
Nbv5.1tr6203966	1322	11	18	16	126	160	118	-0.147834	0.718021	Predicted protein n=3 Tax=Populus trichocarpa RepID=B9I5X5_POPTR (probable)
Nbv5.1tr6203974	1635	89	139	96	361	528	468	-1.26663	0.00118568	Succinate dehydrogenase [ubiquinone] iron-sulfur subunit 2, mitochondrial (probable)
Nbv5.1tr6203996	1051	10	14	4	100	144	89	0.327881	0.434515	Probable glutathione S-transferase (probable)
Nbv5.1tr6203997	1295	83	126	15	1132	1699	1060	1.02467	0.0235733	Probable glutathione S-transferase (probable)
Nbv5.1tr6203998	1118	21	27	6	324	373	264	0.923285	0.00123932	Probable glutathione S-transferase (probable)
Nbv5.1tr6204001	1284	751	1078	622	343	377	477	-4.29996	1.04607e-23	1-aminocyclopropane-1-carboxylate oxidase (probable)
Nbv5.1tr6204019	1424	27	39	26	181	170	155	-0.828314	0.0048556	Putative uncharacterized protein n=1 Tax=Vitis vinifera RepID=D7TEB3_VITVI (probable)
Nbv5.1tr6204125	1882	20	33	5	352	461	277	1.01957	0.00127456	Mitochondrial chaperone BCS1 (probable)
Nbv5.1tr6204136	1468	27	24	41	186	64	81	-1.69439	0.00403701	Oxygen-evolving enhancer protein 2-2, chloroplastic (probable)
Nbv5.1tr6204148	1300	17	19	8	189	226	129	0.358207	0.264243	Lysine-specific demethylase phf2 (probable)
Nbv5.1tr6204154	1431	159	178	105	195	287	203	-2.6706	4.24198e-23	Putative uncharacterized protein n=1 Tax=Ricinus communis RepID=B9R8V7_RICCO (probable)
Nbv5.1tr6204163	1207	16	20	9	311	348	308	1.19195	0.000217563	ATP synthase subunit O, mitochondrial (probable)
Nbv5.1tr6204182	1259	1	2	19	8	5	149	-0.741804	NA	Carboxyvinyl-carboxyphosphonate phosphorylmutase, chloroplastic (probable)
Nbv5.1tr6204206	1659	318	517	286	207	329	121	-4.15034	1.00896e-29	B2 protein (probable)
Nbv5.1tr6204245	1162	5	13	3	143	136	100	0.931959	0.0249412	50S ribosomal protein L13 (probable)
Nbv5.1tr6204250	1352	34	80	150	115	55	124	-3.44027	8.10214e-06	Superoxide dismutase [Fe], chloroplastic (probable)
Nbv5.1tr6204252	1297	31	34	40	188	83	82	-1.71932	0.000402837	30S ribosomal protein S5, chloroplastic (probable)
Nbv5.1tr6204274	1312	34	27	8	742	670	470	1.52512	1.02591e-07	rRNA-processing protein fcf2 (probable)
Nbv5.1tr6204281	830	39	57	20	223	177	90	-1.19909	7.39765e-05	40S ribosomal protein S11 (probable)
Nbv5.1tr6204283	960	17	14	5	246	220	135	0.791792	0.0202397	60S ribosomal protein L13a-4 (probable)
Nbv5.1tr6204284	1094	48	52	9	365	346	237	-0.0772786	0.818514	60S ribosomal protein L13a-4 (probable)
Nbv5.1tr6204285	1077	72	70	27	1930	1549	926	1.43271	4.59536e-07	40S ribosomal protein S3-3 (probable)
Nbv5.1tr6204307	1103	77	73	14	455	490	316	-0.23604	0.51713	Nascent polypeptide-associated complex subunit alpha-like protein (probable)
Nbv5.1tr6204322	1194	162	148	206	372	116	202	-3.0849	2.26307e-07	Chlorophyll a-b binding protein CP26, chloroplastic (probable)
Nbv5.1tr6204370	1408	18	18	0	391	280	232	1.47022	0.000425392	Putative uncharacterized protein n=2 Tax=Vitis vinifera RepID=A5BBW3_VITVI (probable)
Nbv5.1tr6204400	890	30	48	30	215	188	118	-1.05421	0.0002364	Protein DCL, chloroplastic (probable)
Nbv5.1tr6204427	1266	23	50	19	353	330	243	0.079171	0.793984	Putative uncharacterized protein n=2 Tax=Vitis vinifera RepID=A5AW88_VITVI (probable)
Nbv5.1tr6204442	1829	45	29	10	910	1625	1444	2.39724	1.48402e-07	Ornithine decarboxylase (probable)
Nbv5.1tr6204447	1234	63	64	21	181	283	145	-1.20328	2.82359e-05	F-box protein At3g07870 (probable)
Nbv5.1tr6204450	1463	95	100	56	766	783	622	-0.166722	0.493466	GTP-binding nuclear protein Ran-A1 (probable)
Nbv5.1tr6204500	1171	434	586	752	611	451	427	-3.78467	3.74128e-11	Probable aquaporin PIP-type pTOM75 (probable)
Nbv5.1tr6204547	1412	15	20	19	240	223	159	0.196748	0.579715	Probable hydroxyacylglutathione hydrolase 2, chloroplast (probable)
Nbv5.1tr6204604	945	23	44	14	172	122	91	-0.998071	0.00114423	40S ribosomal protein S17 (probable)
Nbv5.1tr6204646	2390	543	813	1344	60	62	453	-5.59104	3.2361e-07	Chloroplast envelope membrane protein (probable)
Nbv5.1tr6204684	647	31	47	24	126	142	67	-1.59085	9.69585e-09	40S ribosomal protein S23 (probable)
Nbv5.1tr6204740	2711	40	58	31	279	284	273	-0.561535	0.0508708	tRNA-splicing endonuclease subunit Sen2-1 (probable)
Nbv5.1tr6204811	3165	160	190	82	600	679	811	-0.920129	0.00670009	Asparagine--tRNA ligase, cytoplasmic 2 (probable)
Nbv5.1tr6204829	1970	19	31	17	265	242	121	-0.0903809	0.804156	50S ribosomal protein L1 (probable)
Nbv5.1tr6204839	750	18	46	15	147	130	76	-1.09949	0.000626026	60S ribosomal protein L11 (probable)
Nbv5.1tr6204840	780	19	13	7	143	179	88	0.104094	0.79467	60S ribosomal protein L11-1 (probable)
Nbv5.1tr6204880	1577	179	219	384	1552	521	566	-1.88932	0.00787031	Glyceraldehyde-3-phosphate dehydrogenase A, chloroplastic (probable)
Nbv5.1tr6204946	1197	1536	1928	2993	36	25	186	-8.05303	8.74246e-14	ATP-dependent Clp protease proteolytic subunit (probable)
Nbv5.1tr6204961	2159	47	35	19	647	682	538	0.948577	0.000499963	60S ribosomal protein L19-2 (probable)
Nbv5.1tr6204962	1182	16	27	16	212	224	182	0.121811	0.711898	60S ribosomal protein L19-2 (probable)
Nbv5.1tr6204988	956	60	80	29	136	140	86	-2.15729	3.13367e-24	40S ribosomal protein S14-2 (probable)
Nbv5.1tr6205016	1107	16	20	12	96	94	102	-0.641731	0.0775012	60S ribosomal protein L7-1 (probable)
Nbv5.1tr6205023	1475	81	102	60	902	1064	611	0.0834827	0.763705	Ubiquitin carboxyl-terminal hydrolase isozyme L5 (probable)
Nbv5.1tr6205032	1094	55	63	91	277	93	82	-2.47477	5.79223e-05	Oxygen-evolving enhancer protein 1, chloroplastic (similar to)
Nbv5.1tr6205036	1467	11	5	3	467	76	76	1.6854	0.117936	Carbonic anhydrase, chloroplastic (probable)
Nbv5.1tr6205070	979	46	36	16	557	540	323	0.580599	0.033946	60S ribosomal protein L15 (probable)
Nbv5.1tr6205071	574	6	4	1	110	103	67	1.40872	0.0102126	60S ribosomal protein L15 (similar to)
Nbv5.1tr6205072	536	12	9	2	100	81	55	0.10675	0.829732	60S ribosomal protein L15 (similar to)
Nbv5.1tr6205134	2261	32	33	2	915	952	629	2.07011	4.79365e-07	Probable mitochondrial chaperone bcs1 (probable)
Nbv5.1tr6205136	1524	40	20	7	928	974	690	2.04248	6.49051e-08	E3 ubiquitin-protein ligase RNF12-A (probable)
Nbv5.1tr6205165	2100	35	60	29	270	273	142	-0.839734	0.00226336	BZIP transcription factor family protein 2 n=1 Tax=Camellia sinensis RepID=I7FFS1_CAMSI (probable)
Nbv5.1tr6205203	1142	51	94	58	319	593	420	-0.611244	0.142801	ADP-ribosylation factor 2 (probable)
Nbv5.1tr6205264	1366	29	27	4	760	649	417	1.7066	3.96771e-07	40S ribosomal protein SA (probable)
Nbv5.1tr6205268	1619	9	25	20	93	151	151	-0.459483	0.401034	Heat stress transcription factor B-2b (probable)
Nbv5.1tr6205284	1833	88	79	23	1131	1217	792	0.827486	0.00293637	KH domain-containing protein At5g56140 (probable)
Nbv5.1tr6205327	2312	1391	1444	2251	31	45	308	-7.03066	5.64376e-10	NAD(P)H-quinone oxidoreductase subunit 5, chloroplastic (similar to)
Nbv5.1tr6205329	803	979	1086	1534	125	122	1142	-4.64516	NA	Cytochrome b6-f complex subunit 8 (probable)
Nbv5.1tr6205451	618	3	3	3	87	85	47	1.30303	0.0348934	40S ribosomal protein S6 (similar to)
Nbv5.1tr6205452	609	17	15	13	233	202	148	0.400362	0.221218	40S ribosomal protein S6 (similar to)
Nbv5.1tr6205477	1479	40	63	30	250	269	230	-0.759573	0.00333378	14-3-3-like protein C (probable)
Nbv5.1tr6205543	2046	202	326	150	1184	1365	681	-1.0641	8.26967e-05	Enolase (probable)
Nbv5.1tr6205574	2579	34	41	34	385	311	230	-0.269712	0.424871	Chaperonin 60 subunit beta 2, chloroplastic (probable)
Nbv5.1tr6205715	1978	14	27	14	186	263	132	0.105002	0.77741	5'-adenylylsulfate reductase 1, chloroplastic (probable)
Nbv5.1tr6205738	1660	28	36	13	76	79	181	-0.970509	0.0746709	Fructose-bisphosphate aldolase cytoplasmic isozyme (probable)
Nbv5.1tr6205749	883	38	37	10	671	572	282	0.906156	0.0085508	60S ribosomal protein L5 (similar to)
Nbv5.1tr6205750	1371	47	57	12	934	903	428	1.05843	0.00177814	60S ribosomal protein L5 (probable)
Nbv5.1tr6205795	1863	44	43	39	508	507	280	-0.0305947	0.936195	DnaJ protein homolog 2 (probable)
Nbv5.1tr6205809	2613	76	90	52	538	601	396	-0.483314	0.0310306	SNW domain-containing protein 1 (probable)
Nbv5.1tr6205864	1695	77	100	53	735	716	461	-0.243258	0.287357	Succinyl-CoA ligase [ADP-forming] subunit alpha-2, mitochondrial (probable)
Nbv5.1tr6205872	1313	34	30	12	515	606	303	0.94788	0.00110788	40S ribosomal protein S4 (probable)
Nbv5.1tr6205873	1064	7	15	2	218	248	121	1.35956	0.000933496	40S ribosomal protein S4 (probable)
Nbv5.1tr6205874	1152	6	13	5	244	265	122	1.42703	0.000487304	40S ribosomal protein S4 (probable)
Nbv5.1tr6205875	1353	34	36	9	677	740	419	1.29154	2.62925e-06	40S ribosomal protein S4 (probable)
Nbv5.1tr6205876	1313	21	19	4	434	377	196	1.2563	0.000515197	40S ribosomal protein S4 (probable)
Nbv5.1tr6205877	1183	27	20	8	373	403	205	0.875429	0.0058183	40S ribosomal protein S4 (probable)
Nbv5.1tr6205878	1223	14	20	5	350	337	194	1.23639	0.000121863	40S ribosomal protein S4 (probable)
Nbv5.1tr6205958	988	58	81	33	651	771	616	0.330718	0.195183	Transcription initiation factor TFIID subunit 13 (probable)
Nbv5.1tr6205962	2461	107	114	75	1306	1243	626	0.0537745	0.874593	Threonine--tRNA ligase, mitochondrial (probable)
Nbv5.1tr6205968	1668	54	60	42	230	273	167	-1.22477	2.07612e-06	ADP,ATP carrier protein, mitochondrial (probable)
Nbv5.1tr6205969	1718	42	63	39	182	213	132	-1.44471	3.62167e-08	ADP,ATP carrier protein, mitochondrial (probable)
Nbv5.1tr6206073	2361	86	144	152	493	368	199	-2.06878	5.14522e-05	Tubulin alpha chain (probable)
Nbv5.1tr6206091	3037	376	577	477	459	471	252	-3.73856	1.22105e-18	Polyadenylate-binding protein 2 (probable)
Nbv5.1tr6206095	1607	91	106	119	396	112	148	-2.44839	2.56762e-05	Chlorophyll a-b binding protein 7, chloroplastic (probable)
Nbv5.1tr6206112	2060	102	162	115	211	236	186	-2.62648	1.15837e-14	26S protease regulatory subunit 6A homolog (probable)
Nbv5.1tr6206162	10424	85844	83261	113471	24287	15176	64888	-4.7799	1.12343e-07	Uncharacterized protein TC_0114 (probable)
Nbv5.1tr6206215	2135	56	63	19	737	923	616	0.818228	0.00116569	Pyruvate kinase, cytosolic isozyme (probable)
Nbv5.1tr6206224	733	35	51	28	100	112	83	-1.90539	1.67744e-14	60S ribosomal protein L23a (probable)
Nbv5.1tr6206242	1451	54	58	19	1187	1094	791	1.31115	1.63164e-08	40S ribosomal protein S5-2 (probable)
Nbv5.1tr6206245	2680	172	197	96	3059	3170	1616	0.762651	0.00254065	ABC transporter F family member 1 (probable)
Nbv5.1tr6206310	2467	54	47	15	557	536	267	0.288446	0.384885	ABC transporter B family member 25 (probable)
Nbv5.1tr6206401	1901	664	593	508	3087	3068	1592	-1.2993	0.00155245	60S ribosomal protein L3 (probable)
Nbv5.1tr6206483	5073	49	62	41	645	459	318	-0.121186	0.727951	Pentatricopeptide repeat-containing protein At4g04370 (probable)
Nbv5.1tr6206494	2540	42	40	15	992	917	537	1.38605	2.64974e-07	External alternative NADH-ubiquinone oxidoreductase, mitochondrial (probable)
Nbv5.1tr6206584	1127	42	49	23	307	339	192	-0.40377	0.0934583	40S ribosomal protein S9-2 (probable)
Nbv5.1tr6206597	6311	8830	11951	17041	225	179	1628	-7.52125	NA	ATP synthase subunit alpha, chloroplastic (probable)
Nbv5.1tr6206641	3270	163	260	229	853	1095	539	-1.54744	0.000514553	Vacuolar proton translocating ATPase 100 kDa subunit (probable)
Nbv5.1tr6206699	3437	60487	88489	102986	170	319	1540	-10.2309	1.07899e-22	Photosystem II CP43 chlorophyll apoprotein (probable)
Nbv5.1tr6206726	1835	18	20	5	265	311	176	0.872081	0.00503952	60S ribosomal protein L4 (probable)
Nbv5.1tr6206779	2979	88	156	72	384	376	161	-1.79197	2.28289e-08	NADPH--cytochrome P450 reductase (probable)
Nbv5.1tr6206786	1561	13	21	6	283	364	350	1.45071	0.000139588	Thioredoxin reductase 2 (probable)
Nbv5.1tr6206807	4438	62	107	57	795	950	699	0.140309	0.654676	Golgin candidate 4 (probable)
Nbv5.1tr6206841	2403	196	301	178	278	380	193	-3.02862	2.68213e-23	Heat shock cognate 70 kDa protein 2 (probable)
Nbv5.1tr6206843	2530	99	153	69	349	408	198	-1.73245	3.82016e-12	Heat shock cognate 70 kDa protein 2 (probable)
Nbv5.1tr6207060	1299	4183	4200	5433	796	803	754	-6.04589	2.66346e-24	Putative uncharacterized protein orf108 n=1 Tax=Nicotiana tabacum RepID=Q5MA28_TOBAC (probable)
Nbv5.1tr6207069	1386	18	26	3	175	156	175	0.283942	0.505185	Nitronate monooxygenase (probable)
Nbv5.1tr6207165	4458	303	364	199	379	384	410	-2.82776	2.51097e-22	Retrovirus-related Pol polyprotein from transposon TNT 1-94 (probable)
Nbv5.1tr6207186	2603	180	194	52	3394	3493	1997	1.17382	0.000102491	Nucleolin 2 (probable)
Nbv5.1tr6207354	2331	351	474	246	1614	1409	1224	-1.30342	2.69505e-07	NAC domain-containing protein 29 (probable)
Nbv5.1tr6207485	3412	3865	8682	11985	184	262	2004	-6.64991	1.28894e-08	Photosystem I P700 chlorophyll a apoprotein A2 (probable)
Nbv5.1tr6207542	1466	117	157	128	401	388	183	-2.17696	1.14041e-08	Putative uncharacterized protein n=2 Tax=Vitis vinifera RepID=A5ACP1_VITVI (probable)
Nbv5.1tr6207559	1391	0	3	18	12	8	397	0.71093	NA	Putative uncharacterized protein n=2 Tax=Vitis vinifera RepID=A5B1A3_VITVI (probable)
Nbv5.1tr6207587	1286	166	203	186	1150	1257	763	-0.93606	0.0180765	Histone H1 (probable)
Nbv5.1tr6207593	2280	531	731	531	480	550	237	-3.93852	3.30284e-23	Aspartic proteinase (probable)
Nbv5.1tr6207596	1195	24	52	30	146	111	127	-1.42809	8.82368e-05	Superoxide dismutase [Mn], mitochondrial (probable)
Nbv5.1tr6207603	1897	299	447	201	292	410	173	-3.43119	4.98714e-34	Cytochrome P450 81D1 (probable)
Nbv5.1tr6207610	1249	170	322	108	195	220	200	-3.1623	1.9206e-29	Putative uncharacterized protein n=1 Tax=Ricinus communis RepID=B9RT36_RICCO (probable)
Nbv5.1tr6207614	1299	13	38	24	178	109	85	-1.04905	0.0166366	Predicted protein (Fragment) n=1 Tax=Populus trichocarpa RepID=B9GK70_POPTR (probable)
Nbv5.1tr6207620	3398	32	41	22	521	416	259	0.35008	0.235038	Putative uncharacterized protein n=1 Tax=Vitis vinifera RepID=F6GZF1_VITVI (probable)
Nbv5.1tr6207632	1393	86	86	39	427	570	529	-0.365704	0.258957	Putative uncharacterized protein n=2 Tax=Vitis vinifera RepID=A5AZ62_VITVI (probable)
Nbv5.1tr6207635	1638	1127	1266	426	1029	1216	836	-3.08054	4.8188e-29	UDP-glycosyltransferase 74F2 (probable)
Nbv5.1tr6207641	1288	80	148	99	93	90	133	-3.35032	6.08662e-14	Protein usf (probable)
Nbv5.1tr6207661	1517	28	57	64	193	181	102	-1.8586	0.000281668	Uncharacterized oxidoreductase At4g09670 (probable)
Nbv5.1tr6207662	1053	21	42	41	169	186	129	-1.22158	0.00543864	Protein BUD31 homolog 2 (probable)
Nbv5.1tr6207664	1356	58	54	45	134	318	123	-1.53195	0.000264698	Probable carboxylesterase 120 (probable)
Nbv5.1tr6207666	1733	73	114	86	306	316	159	-1.9071	1.50483e-07	Putative uridine kinase C227.14 (probable)
Nbv5.1tr6207667	4592	89	112	31	1588	2046	1007	1.09059	0.000107268	ABC transporter B family member 4 (probable)
Nbv5.1tr6207668	2214	143	273	165	584	537	288	-2.11355	6.51704e-09	Probable peptide/nitrate transporter At1g22540 (probable)
Nbv5.1tr6207671	1457	94	87	54	928	983	693	0.169285	0.504932	Uncharacterized oxidoreductase ykwC (probable)
Nbv5.1tr6207684	1415	63	65	42	291	273	161	-1.23469	9.46596e-07	E3 ubiquitin-protein ligase RNF25 (probable)
Nbv5.1tr6207688	1231	28	22	13	370	470	311	0.919528	0.00136211	DNA-damage-repair/toleration protein DRT102 (probable)
Nbv5.1tr6207716	1022	890	1079	289	249	390	292	-4.42846	6.82014e-35	PAR-1c protein n=1 Tax=Nicotiana tabacum RepID=Q43589_TOBAC (probable)
Nbv5.1tr6207721	1748	41	50	15	870	945	478	1.17524	2.02632e-05	Probable protein arginine N-methyltransferase 4.2 (probable)
Nbv5.1tr6207738	963	4	1	4	143	139	88	2.06001	0.000334722	Uncharacterized oxidoreductase SERP2049 sp|Q8CN40.1|Y2036_STAES Uncharacterized oxidoreductase SE_2036 (probable)
Nbv5.1tr6207746	995	29	25	16	295	279	276	0.346159	0.285085	Single-stranded DNA-binding protein, mitochondrial (probable)
Nbv5.1tr6207753	2853	145	282	155	305	389	256	-2.62652	7.9691e-16	Probable disease resistance protein At4g33300 (probable)
Nbv5.1tr6207785	1593	33	45	14	454	461	263	0.419279	0.10972	Golgin subfamily B member 1 (probable)
Nbv5.1tr6207797	1990	57	71	21	722	788	306	0.340062	0.335491	Flotillin-like protein 4 (probable)
Nbv5.1tr6207804	1516	49	61	29	348	301	155	-0.775234	0.00545981	Putative uncharacterized protein Sb08g005330 n=1 Tax=Sorghum bicolor RepID=C5YT90_SORBI (probable)
Nbv5.1tr6207823	1817	24	48	18	660	1216	678	1.57466	1.11157e-05	UDP-glycosyltransferase 85A2 (probable)
Nbv5.1tr6207830	885	57	166	52	514	589	422	-0.74546	0.0378916	Multiprotein-bridging factor 1c (probable)
Nbv5.1tr6207861	932	217	67	15	30	121	39	-3.8339	0.000199188	Miraculin (probable)
Nbv5.1tr6208035	1169	22	23	0	134	191	59	0.00412809	0.998266	Protein ELC (probable)
Nbv5.1tr6211116	668	465	885	687	895	720	2756	-2.139	0.00821624	Cell wall-associated hydrolase n=1 Tax=Medicago truncatula RepID=G7JVL6_MEDTR (probable)
Nbv5.1tr6211120	382	23	39	25	577	527	1060	1.41075	0.00789424	not determined by homology or low homology during annotation
Nbv5.1tr6211121	352	0	0	3	42	36	44	1.90873	0.10305	not determined by homology or low homology during annotation
Nbv5.1tr6211158	433	53	116	57	8799	7596	8155	3.49257	2.03633e-16	Uncharacterized protein n=11 Tax=core eudicotyledons RepID=I1LXT3_SOYBN (probable)
Nbv5.1tr6211409	307	13	13	4	290	302	185	1.43197	2.02266e-05	not determined by homology or low homology during annotation
Nbv5.1tr6211502	1376	23	38	6	297	312	178	0.329764	0.301179	60S ribosomal protein L15 (probable)
Nbv5.1tr6211540	996	35	43	17	133	86	60	-1.71634	1.22858e-08	39S ribosomal protein L47, mitochondrial (probable)
Nbv5.1tr6211709	1169	87	116	91	56	71	111	-3.60566	4.87466e-14	Ferredoxin-3, chloroplastic (probable)
Nbv5.1tr6211907	2336	65	99	88	370	232	117	-1.97946	2.94546e-05	Transcription factor TCP4 (probable)
Nbv5.1tr6211966	365	26	31	36	48	27	28	-3.29088	2.66655e-13	Peptidyl-prolyl cis-trans isomerase Pin1 (probable)
Nbv5.1tr6212000	1790	28	39	25	225	204	279	-0.31078	0.454223	Putative uncharacterized protein n=1 Tax=Medicago truncatula RepID=G7KT08_MEDTR (probable)
Nbv5.1tr6212117	1565	20	18	9	218	264	229	0.681607	0.0433144	Serine acetyltransferase 3, mitochondrial (probable)
Nbv5.1tr6212286	1434	84	68	19	1291	1329	929	1.16905	0.000168707	Serine/arginine-rich splicing factor 10 (probable)
Nbv5.1tr6212337	875	45	74	25	122	92	69	-2.27059	5.30419e-19	Cytochrome c oxidase subunit 5b-2, mitochondrial (probable)
Nbv5.1tr6212546	4271	123	183	78	340	613	182	-1.76588	2.49024e-06	Glutamate receptor 2.9 (probable)
Nbv5.1tr6212550	1410	17	27	19	219	189	124	-0.237231	0.475473	Myb family transcription factor APL (probable)
Nbv5.1tr6212559	1406	55	47	5	359	314	331	0.138242	0.793885	Mitochondrial import inner membrane translocase subunit Tim17 (probable)
Nbv5.1tr6212627	1436	25	27	19	150	151	148	-0.610397	0.0555194	Uncharacterized protein n=1 Tax=Lotus japonicus RepID=I3SJU1_LOTJA (probable)
Nbv5.1tr6212632	1369	422	445	115	117	170	73	-4.65191	2.35922e-41	Glucan endo-1,3-beta-glucosidase, acidic isoform GI9 (probable)
Nbv5.1tr6212822	1778	30	56	14	385	344	303	0.167346	0.58831	Zinc finger CCCH domain-containing protein 18 (probable)
Nbv5.1tr6212875	2497	57	60	30	731	780	499	0.495089	0.0235733	Elongator complex protein 3 (probable)
Nbv5.1tr6212989	1512	25	45	22	203	179	113	-0.861119	0.00167242	Putative uncharacterized protein n=1 Tax=Vitis vinifera RepID=D7SX50_VITVI (probable)
Nbv5.1tr6213013	562	18	17	7	82	116	69	-0.591625	0.0924115	not determined by homology or low homology during annotation
Nbv5.1tr6213071	1190	47	50	17	155	186	161	-1.07432	9.9057e-05	Uncharacterized protein At3g15000, mitochondrial (probable)
Nbv5.1tr6213074	1652	28	31	9	231	218	132	-0.161543	0.591804	Maspardin (probable)
Nbv5.1tr6213217	275	38542	49374	42741	358	435	341	-10.2664	2.93429e-98	Putative uncharacterized protein n=1 Tax=Ricinus communis RepID=B9SSA2_RICCO (probable)
Nbv5.1tr6213389	929	6	18	9	116	115	95	0.0476451	0.911076	E3 ubiquitin-protein ligase Topors (probable)
Nbv5.1tr6213414	1058	37	30	29	127	117	59	-1.73102	4.80934e-07	Outer envelope pore protein 21B, chloroplastic (probable)
Nbv5.1tr6213448	2430	105	115	18	639	841	263	-0.316345	0.541045	UDP-glucose flavonoid 3-O-glucosyltransferase 7 (probable)
Nbv5.1tr6213500	1784	31	41	19	247	339	299	0.0498201	0.89141	Probable WRKY transcription factor 17 (probable)
Nbv5.1tr6213510	797	13	7	0	404	301	220	2.29237	2.34608e-07	not determined by homology or low homology during annotation
Nbv5.1tr6213511	1554	107	85	16	1134	884	547	0.448527	0.328852	KRR1 small subunit processome component homolog (probable)
Nbv5.1tr6213521	927	58	70	19	213	311	316	-0.628212	0.0968098	High-affinity nitrate transporter 3.1 (probable)
Nbv5.1tr6213522	1073	89	137	37	255	387	336	-1.25939	0.000163378	High-affinity nitrate transporter 3.2 (probable)
Nbv5.1tr6213671	1375	36	40	18	314	325	221	-0.0701753	0.788242	Sirohydrochlorin ferrochelatase (probable)
Nbv5.1tr6213710	1118	4	10	3	147	144	107	1.3015	0.00305593	Uncharacterized protein At2g39795, mitochondrial (probable)
Nbv5.1tr6213724	2682	446	760	395	2409	2950	1716	-1.19007	0.000357441	Zinc finger CCCH domain-containing protein 66 (probable)
Nbv5.1tr6213874	1348	18	31	21	177	215	113	-0.476472	0.142445	Uncharacterized urease accessory protein ureG-like (probable)
Nbv5.1tr6213884	1628	6	6	1	444	568	316	3.41242	2.82791e-13	Pentatricopeptide repeat-containing protein At4g36680, mitochondrial (probable)
Nbv5.1tr6213897	1422	19	16	6	1345	1119	659	2.973	4.22397e-18	Predicted protein n=1 Tax=Populus trichocarpa RepID=B9I7T1_POPTR (probable)
Nbv5.1tr6213951	3330	105	93	29	329	667	402	-0.573732	0.143651	Methyl-CpG-binding domain-containing protein 10 (probable)
Nbv5.1tr6213952	3327	87	93	23	375	605	447	-0.34706	0.350909	Methyl-CpG-binding domain-containing protein 10 (probable)
Nbv5.1tr6214142	365	9	13	5	105	88	49	-0.114689	0.804774	not determined by homology or low homology during annotation
Nbv5.1tr6214214	301	839	773	1437	23	26	462	-5.86621	5.86091e-06	Putative uncharacterized protein n=1 Tax=Populus trichocarpa RepID=A4GYW2_POPTR (similar to)
Nbv5.1tr6214362	2553	1388	2148	3544	78	82	592	-6.59705	1.29343e-08	Apocytochrome f (probable)
Nbv5.1tr6214714	1109	137	133	36	457	942	956	-0.161124	0.76459	Chitinase 6 (probable)
Nbv5.1tr6214722	1401	35	35	32	135	175	146	-1.17569	0.000665954	Vesicle transport v-SNARE 12 (probable)
Nbv5.1tr6214744	1737	1	13	10	132	133	405	1.52269	0.238206	Small heat shock protein, chloroplastic (probable)
Nbv5.1tr6214825	1695	17	16	13	240	229	228	0.652621	0.0622525	Tudor domain-containing protein 3 (probable)
Nbv5.1tr6214827	1113	13	16	4	180	209	187	0.916247	0.0137792	Ethylene-responsive transcription factor 4 (probable)
Nbv5.1tr6214964	2849	5	3	9	30	30	515	1.75633	NA	Transposon Ty3-G Gag-Pol polyprotein (probable)
Nbv5.1tr6215038	857	20	12	2	296	241	183	1.16851	0.00171441	not determined by homology or low homology during annotation
Nbv5.1tr6215137	1369	31	32	14	166	176	91	-0.790882	0.00412735	1-aminocyclopropane-1-carboxylate oxidase homolog (probable)
Nbv5.1tr6215269	2243	143	191	43	561	870	521	-0.793565	0.0164612	Secologanin synthase (probable)
Nbv5.1tr6215374	1319	125	171	49	357	567	673	-0.900128	0.036651	Cucumber peeling cupredoxin (probable)
Nbv5.1tr6215459	512	12452	12338	11431	61	69	79	-10.8122	1.84185e-96	ATP synthase subunit 9, mitochondrial (probable)
Nbv5.1tr6215525	1194	18	26	13	66	70	139	-0.895248	0.0883584	Protein OPI10 homolog (probable)
Nbv5.1tr6215633	402	16	27	6	76	91	38	-1.18731	0.00129961	not determined by homology or low homology during annotation
Nbv5.1tr6215744	1341	17	13	2	96	125	121	0.247487	0.615534	Predicted protein n=2 Tax=Populus trichocarpa RepID=B9HYD7_POPTR (probable)
Nbv5.1tr6215766	1782	11	17	5	206	250	127	0.875471	0.0135122	CRS2-associated factor 1, mitochondrial (probable)
Nbv5.1tr6216022	1573	117	181	91	63	103	144	-3.53324	5.14542e-15	Protein ASPARTIC PROTEASE IN GUARD CELL 2 (probable)
Nbv5.1tr6216146	1293	17	25	9	147	167	101	-0.235906	0.453953	Protein OSB1, mitochondrial (probable)
Nbv5.1tr6216335	1323	17	12	3	186	192	104	0.647618	0.0852393	Putative uncharacterized protein n=1 Tax=Ricinus communis RepID=B9RX71_RICCO (probable)
Nbv5.1tr6216536	273	50	85	138	7	4	41	-5.76359	1.94932e-05	not determined by homology or low homology during annotation
Nbv5.1tr6216540	927	109	114	21	472	603	412	-0.536118	0.154476	Predicted protein n=2 Tax=Populus trichocarpa RepID=A9P901_POPTR (probable)
Nbv5.1tr6216656	2647	54	79	18	171	334	138	-1.12125	0.00219859	Subtilisin-like protease (probable)
Nbv5.1tr6216896	411	4	3	0	59	63	25	1.12783	0.167273	not determined by homology or low homology during annotation
Nbv5.1tr6216905	1062	4	4	0	131	130	128	2.3976	0.000126301	Probable inactive poly [ADP-ribose] polymerase SRO2 (probable)
Nbv5.1tr6217511	1022	9	8	0	79	127	99	0.989608	0.0717062	Probable E3 ubiquitin-protein ligase RNF144A-B (probable)
Nbv5.1tr6217734	573	0	0	23	5	2	55	-2.33313	0.484062	22.7 kDa class IV heat shock protein (probable)
Nbv5.1tr6218065	2454	29	48	10	263	415	140	-0.00542004	0.991846	G-type lectin S-receptor-like serine/threonine-protein kinase RLK1 (probable)
Nbv5.1tr6218477	467	149	286	201	13652	11753	7531	2.27181	6.04638e-06	Uncharacterized protein n=1 Tax=Glycine max RepID=I1LXT5_SOYBN (probable)
Nbv5.1tr6218481	635	1090	1467	1737	12350	5668	16289	-0.411153	0.648756	not determined by homology or low homology during annotation
Nbv5.1tr6218482	334	105	137	129	17695	7137	20083	3.56779	9.89456e-07	Putative uncharacterized protein n=1 Tax=Streptococcus suis 98HAH33 RepID=A4VYJ1_STRS2 (probable)
Nbv5.1tr6218511	323	14	20	0	200	143	86	0.480994	0.344863	40S ribosomal protein SA (probable)
Nbv5.1tr6218553	598	80	269	120	286	213	1121	-1.2961	0.117022	ORF58e n=1 Tax=Pinus koraiensis RepID=A4QMB1_PINKO (probable)
Nbv5.1tr6218597	570	1514	1693	4156	27	34	445	-7.2565	NA	Uncharacterized protein ycf68 (probable)
Nbv5.1tr6218618	1500	21	32	16	125	183	98	-0.72726	0.0167588	DEAD-box ATP-dependent RNA helicase 56 sp|Q56XG6.3|RH15_ARATH DEAD-box ATP-dependent RNA helicase 15 (probable)
Nbv5.1tr6218642	239	19	18	5	50	73	48	-1.20808	0.00109029	not determined by homology or low homology during annotation
Nbv5.1tr6218676	1150	77	109	49	218	240	163	-1.86625	1.45405e-20	Cytochrome c oxidase subunit 6b-1 (probable)
Nbv5.1tr6218687	687	41	26	3	139	178	133	-0.463914	0.333527	40S ribosomal protein S15 (probable)
Nbv5.1tr6218689	1060	10	14	5	122	165	92	0.44552	0.254962	40S ribosomal protein S15 (probable)
Nbv5.1tr6218700	1171	18	30	3	164	173	102	-0.105777	0.782955	Proteasome subunit alpha type-5 (probable)
Nbv5.1tr6218714	452	20	17	8	81	78	32	-1.21697	0.00146011	60S ribosomal protein L37-2 (probable)
Nbv5.1tr6218718	1130	15	14	5	309	325	197	1.34521	2.79264e-05	40S ribosomal protein S8 (probable)
Nbv5.1tr6218759	650	19	16	8	151	117	66	-0.336675	0.382356	40S ribosomal protein S23 (probable)
Nbv5.1tr6218774	1580	41	55	40	460	480	418	0.00152048	0.997712	Cell-growth defect factor 1 n=1 Tax=Nicotiana benthamiana RepID=G5DBJ0_NICBE (probable)
Nbv5.1tr6218830	1551	28	48	21	209	242	174	-0.568531	0.0261727	Putative uncharacterized protein n=1 Tax=Vitis vinifera RepID=F6GSX4_VITVI (probable)
Nbv5.1tr6218845	2040	30	39	8	329	347	149	0.17582	0.640844	Pyruvate kinase, cytosolic isozyme (probable)
Nbv5.1tr6218870	797	22	20	20	1267	1100	768	2.31213	1.36898e-12	60S ribosomal protein L17-2 (probable)
Nbv5.1tr6218878	1735	73	111	66	206	307	174	-1.8759	2.7028e-10	Protein BPS1, chloroplastic (probable)
Nbv5.1tr6218892	368	19	50	37	59	89	64	-2.37558	8.88412e-08	not determined by homology or low homology during annotation
Nbv5.1tr6218908	990	55	75	31	201	406	219	-0.901659	0.00633226	Polyubiquitin (similar to)
Nbv5.1tr6218946	1314	20	28	12	191	216	153	-0.0327667	0.916283	Transmembrane emp24 domain-containing protein A (probable)
Nbv5.1tr6219009	958	31	30	19	102	94	151	-1.10568	0.00874574	T10O24.15, related n=1 Tax=Solanum lycopersicum RepID=Q53J17_SOLLC (probable)
Nbv5.1tr6219078	1175	7	4	8	50	58	124	0.310342	0.694568	Putative uncharacterized protein n=1 Tax=Ricinus communis RepID=B9R783_RICCO (probable)
Nbv5.1tr6219112	1244	22	33	14	291	313	175	0.219983	0.44637	Cation transport regulator-like protein 2 (probable)
Nbv5.1tr6219149	1327	26	54	12	432	434	345	0.521464	0.0781701	Probable calcium-binding protein CML36 (probable)
Nbv5.1tr6219156	1857	10	20	8	177	265	201	0.847824	0.0249412	Dihydrolipoyllysine-residue succinyltransferase component of 2-oxoglutarate dehydrogenase complex 1, mitochondrial (probable)
Nbv5.1tr6219157	1072	10	11	3	488	458	254	2.37062	3.92218e-10	50S ribosomal protein L7/L12 (probable)
Nbv5.1tr6219254	1058	9	13	7	147	117	84	0.309351	0.441037	40S ribosomal protein S13 (probable)
Nbv5.1tr6219440	1252	14	20	13	124	132	200	0.0525314	0.921578	Proteasome subunit alpha type-7 (similar to)
Nbv5.1tr6219544	782	11	8	2	138	137	61	0.719445	0.133731	60S ribosomal protein L10a-2 (probable)
Nbv5.1tr6219545	1737	35	55	14	300	245	124	-0.562913	0.0886076	60S ribosomal protein L10a-2 (probable)
Nbv5.1tr6219569	1760	26	24	6	289	293	262	0.704374	0.0263089	Splicing factor U2af small subunit B (probable)
Nbv5.1tr6219711	1121	5898	8366	6779	42	35	138	-9.84553	1.56959e-34	Putative cytochrome c biogenesis ccmB-like mitochondrial protein (probable)
Nbv5.1tr6219778	3973	42	39	5	913	925	506	1.57892	4.38371e-05	Retrovirus-related Pol polyprotein from transposon 17.6 (probable)
Nbv5.1tr6219840	2223	39	47	17	359	386	194	-0.0862977	0.77266	Eukaryotic translation initiation factor 5 (probable)
Nbv5.1tr6219864	1715	242	220	71	1635	2070	1689	0.160428	0.654429	U-box domain-containing protein 27 (probable)
Nbv5.1tr6219872	1025	32	29	6	148	136	85	-0.774697	0.0131651	Putative uncharacterized protein n=1 Tax=Solanum tuberosum RepID=Q3HRW4_SOLTU (probable)
Nbv5.1tr6219928	224	440	583	74	113	150	117	-4.5884	4.85677e-22	not determined by homology or low homology during annotation
Nbv5.1tr6220010	1407	74	105	50	410	457	238	-1.03192	1.38069e-05	Putative casein kinase II subunit beta-4 (probable)
Nbv5.1tr6220141	1451	9	13	2	115	204	145	1.07868	0.0208269	Phosphate carrier protein, mitochondrial (probable)
Nbv5.1tr6220254	1587	30	29	13	288	451	343	0.674909	0.046573	Probable WRKY transcription factor 11 (probable)
Nbv5.1tr6220393	1416	43	42	10	1003	918	519	1.44495	3.17429e-06	Ubiquinone biosynthesis protein COQ4 homolog, mitochondrial (probable)
Nbv5.1tr6220405	1266	69	137	38	78	112	153	-2.61361	1.84307e-09	Probable WRKY transcription factor 70 (probable)
Nbv5.1tr6220410	1000	31	28	7	547	431	310	1.04803	0.000651696	Putative uncharacterized protein n=1 Tax=Ricinus communis RepID=B9RYZ3_RICCO (probable)
Nbv5.1tr6220509	2395	180	242	85	1037	1586	642	-0.582564	0.0583346	Wall-associated receptor kinase-like 20 (probable)
Nbv5.1tr6220525	1648	51	58	24	172	256	148	-1.14601	9.17746e-06	Cysteine proteinase 3 (probable)
Nbv5.1tr6220598	974	130	130	17	959	1819	1238	0.776899	0.148165	Cucumber peeling cupredoxin (probable)
Nbv5.1tr6220704	2234	44	36	21	268	302	153	-0.467646	0.100329	Putative uncharacterized protein n=1 Tax=Ricinus communis RepID=B9SCE7_RICCO (probable)
Nbv5.1tr6220741	951	424	367	98	2286	2876	2258	-0.0890015	0.838862	Glutathione S-transferase U9 (probable)
Nbv5.1tr6220849	1432	19	20	24	354	364	285	0.617174	0.105638	Ran-binding protein 1 homolog a (probable)
Nbv5.1tr6220890	902	652	1170	1848	114	106	1208	-4.6956	0.000146939	30S ribosomal protein S11, chloroplastic sp|P69656.1|RR11_TOBAC 30S ribosomal protein S11, chloroplastic sp|Q3C1M2.1|RR11_NICSY 30S ribosomal protein S11, chloroplastic (probable)
Nbv5.1tr6220908	2056	68	93	93	200	245	242	-1.97711	1.10022e-05	Cytochrome P450 84A1 (probable)
Nbv5.1tr6220946	1321	15	22	3	293	265	153	0.910583	0.00865424	Uncharacterized protein n=2 Tax=Glycine max RepID=I1L505_SOYBN (probable)
Nbv5.1tr6220967	1574	31	38	5	183	179	141	-0.423179	0.188774	Putative uncharacterized protein n=1 Tax=Ricinus communis RepID=B9SGK6_RICCO (probable)
Nbv5.1tr6221014	1679	23	22	17	214	205	134	-0.143298	0.646194	Thioredoxin reductase 2 (probable)
Nbv5.1tr6221088	2633	29	76	23	418	766	682	0.701092	0.121838	Putative UDP-glucose flavonoid 3-O-glucosyltransferase 3 (probable)
Nbv5.1tr6221093	1296	19	30	1	331	454	361	1.41402	0.00141631	Putative uncharacterized protein n=2 Tax=Vitis vinifera RepID=A5ANN1_VITVI (probable)
Nbv5.1tr6221217	1738	5	16	11	211	222	588	1.79373	0.00928376	Small heat shock protein, chloroplastic (probable)
Nbv5.1tr6221284	1145	16	14	7	203	192	118	0.516604	0.125639	Putative uncharacterized protein n=1 Tax=Vitis vinifera RepID=D7SMV8_VITVI (probable)
Nbv5.1tr6221376	1220	11	17	11	107	123	125	-0.0654474	0.882434	Prolyl 4-hydroxylase subunit alpha-1 (probable)
Nbv5.1tr6221474	2337	21	16	6	252	303	217	0.920719	0.00359543	Probable mitochondrial 2-oxoglutarate/malate carrier protein (probable)
Nbv5.1tr6221475	2338	22	25	9	338	357	285	0.891112	0.00145869	Probable mitochondrial 2-oxoglutarate/malate carrier protein (probable)
Nbv5.1tr6221512	1484	435	345	83	665	1672	962	-1.20947	0.0187791	Lichenase (probable)
Nbv5.1tr6221566	1308	62	96	33	157	179	89	-2.1086	2.02663e-18	Ethylene-responsive transcription factor 1 (probable)
Nbv5.1tr6221689	2001	32	59	35	330	372	321	-0.27021	0.431899	Putative quinone-oxidoreductase homolog, chloroplastic (probable)
Nbv5.1tr6221690	1746	30	39	35	278	318	245	-0.343571	0.342212	Putative quinone-oxidoreductase homolog, chloroplastic (probable)
Nbv5.1tr6221691	1492	14	26	13	178	152	104	-0.244496	0.455674	Putative quinone-oxidoreductase homolog, chloroplastic (probable)
Nbv5.1tr6221695	501	14	15	2	206	194	101	0.761109	0.0523339	Putative uncharacterized protein n=1 Tax=Vitis vinifera RepID=F6H429_VITVI (probable)
Nbv5.1tr6222005	1060	16	18	3	469	549	447	2.10134	8.04436e-10	NAC domain-containing protein 78 (probable)
Nbv5.1tr6222012	2711	81	133	37	388	694	360	-0.689449	0.0353549	G-type lectin S-receptor-like serine/threonine-protein kinase RLK1 (probable)
Nbv5.1tr6222160	1229	1266	1886	2853	271	226	1094	-5.29812	2.60094e-07	DNA-directed RNA polymerase subunit alpha (probable)
Nbv5.1tr6222292	1325	1	5	8	7	15	267	1.05084	0.609078	Putative uncharacterized protein n=12 Tax=Vitis vinifera RepID=A5BX03_VITVI (probable)
Nbv5.1tr6222863	1770	13	18	0	195	323	177	1.3105	0.00344302	E3 ubiquitin-protein ligase ATL6 (probable)
Nbv5.1tr6223703	1345	47	79	3	1123	2193	1478	2.21169	0.000664049	L-lactate dehydrogenase A (probable)
Nbv5.1tr6223925	1543	96	131	27	151	221	169	-2.04797	8.92578e-10	Uncharacterized protein DDB_G0292642 (probable)
Nbv5.1tr6224406	1226	23	43	6	63	114	115	-1.06085	0.0271592	Probable E3 ubiquitin-protein ligase RNF217 (probable)
Nbv5.1tr6224535	1583	28	26	3	492	477	233	1.17594	0.00226098	Putative uncharacterized protein n=1 Tax=Ricinus communis RepID=B9RX71_RICCO (probable)
Nbv5.1tr6224567	344	3799	1836	1109	39	56	35	-8.96788	1.30257e-60	Putative uncharacterized protein n=1 Tax=uncultured Rhodospirillales bacterium HF4000_24M03 RepID=E0XW25_9PROT (probable)
Nbv5.1tr6224650	613	13	21	9	208	216	194	0.609898	0.0659475	Actin-97 (similar to)
Nbv5.1tr6224665	1224	23	22	11	172	215	211	0.191377	0.619518	Probable WRKY transcription factor 15 (probable)
Nbv5.1tr6224667	419	453	480	725	103	111	76	-6.08612	2.97555e-27	not determined by homology or low homology during annotation
Nbv5.1tr6224676	3105	61	63	16	1004	877	586	0.916784	0.00105553	Alpha-1,4-glucan-protein synthase [UDP-forming] 2 (probable)
Nbv5.1tr6224677	3108	54	63	27	912	905	590	0.795117	0.000187566	Alpha-1,4-glucan-protein synthase [UDP-forming] 2 (probable)
Nbv5.1tr6224680	1090	46	100	74	136	129	127	-2.54067	1.81889e-09	NADH dehydrogenase [ubiquinone] iron-sulfur protein 7, mitochondrial (probable)
Nbv5.1tr6224696	2267	606	513	541	1540	1568	745	-2.27372	6.70081e-07	60S ribosomal protein L3 (probable)
Nbv5.1tr6224722	1740	120	160	36	711	705	443	-0.63207	0.0259085	60S ribosomal protein L8 (probable)
Nbv5.1tr6224723	1711	23	25	5	207	176	135	0.0581445	0.867647	60S ribosomal protein L8 (probable)
Nbv5.1tr6224725	1232	89	111	34	394	395	241	-1.10137	4.93451e-07	Elongation factor 1-delta 1 (probable)
Nbv5.1tr6224733	1485	32	61	51	199	178	90	-1.75488	3.23027e-05	ATP-dependent Clp protease proteolytic subunit 6, chloroplastic (probable)
Nbv5.1tr6224735	1114	17	28	4	414	314	178	0.981832	0.00980838	40S ribosomal protein S3-1 (probable)
Nbv5.1tr6224747	1409	91	147	67	294	269	257	-1.82578	1.01454e-12	Probable ATP synthase 24 kDa subunit, mitochondrial (probable)
Nbv5.1tr6224755	1031	15	27	4	258	225	116	0.468155	0.226936	60S ribosomal protein L10 (probable)
Nbv5.1tr6224756	1030	22	38	18	108	122	117	-1.08648	0.000536667	60S ribosomal protein L10 (probable)
Nbv5.1tr6224759	2353	16	21	6	157	288	154	0.559856	0.151536	Long-chain-alcohol oxidase FAO2 (probable)
Nbv5.1tr6224765	873	26	56	27	306	262	204	-0.454466	0.127732	60S ribosomal protein L9-1 (probable)
Nbv5.1tr6224832	541	3869	5628	7325	461	253	745	-6.95291	2.07178e-18	Predicted protein n=1 Tax=Populus trichocarpa RepID=B9N538_POPTR (probable)
Nbv5.1tr6224845	1360	57	85	29	194	227	143	-1.52426	1.98465e-12	Putative uncharacterized protein n=1 Tax=Ricinus communis RepID=B9RW19_RICCO (probable)
Nbv5.1tr6224874	1355	25	20	3	579	473	364	1.66288	8.39076e-07	60S ribosomal protein L7a (probable)
Nbv5.1tr6224884	1389	44	100	56	189	210	152	-1.86215	4.4059e-08	14-3-3 protein 9 (probable)
Nbv5.1tr6224888	1709	21	26	12	417	435	346	1.09459	5.64825e-05	Putative AC9 transposase (probable)
Nbv5.1tr6224898	1767	357	264	327	252	231	181	-3.98054	3.17364e-20	60S ribosomal protein L6 (probable)
Nbv5.1tr6224899	1923	34	44	17	232	269	148	-0.497002	0.0487421	Putative uncharacterized protein n=1 Tax=Solanum tuberosum RepID=Q38M44_SOLTU (probable)
Nbv5.1tr6224903	1443	80	62	66	123	211	128	-2.26007	1.10273e-08	Momilactone A synthase (probable)
Nbv5.1tr6224912	792	93	154	114	66	89	72	-4.04261	5.32481e-26	Probable histone H2A variant 1 (probable)
Nbv5.1tr6224918	1722	184	286	107	714	1390	618	-1.03024	0.00208564	Polyubiquitin 4 (probable)
Nbv5.1tr6224934	1423	22	24	5	392	404	273	1.14796	4.47034e-05	40S ribosomal protein S4 (probable)
Nbv5.1tr6224955	1135	18	14	1	262	270	147	1.12014	0.00305404	40S ribosomal protein S8 (probable)
Nbv5.1tr6224970	1358	13	13	3	417	384	188	1.81722	2.93554e-06	Eukaryotic translation initiation factor 3 subunit I (probable)
Nbv5.1tr6224977	844	44	74	29	150	114	71	-2.08645	1.25166e-14	Ubiquitin-40S ribosomal protein S27a (probable)
Nbv5.1tr6225031	476	15	16	13	52	58	36	-1.5725	5.65886e-06	50S ribosomal protein L30 (probable)
Nbv5.1tr6225036	699	4983	7732	6566	3445	1800	5955	-4.08388	5.84037e-08	Uncharacterized mitochondrial protein AtMg00030 (probable)
Nbv5.1tr6225042	2181	46	53	5	620	604	244	0.65144	0.188774	Nucleolar protein 56 (probable)
Nbv5.1tr6225071	1291	11	15	12	60	69	160	-0.289052	0.671367	Uncharacterized protein Os08g0359500 (probable)
Nbv5.1tr6225076	1078	7	12	2	147	154	125	1.11751	0.0069531	40S ribosomal protein S6 (probable)
Nbv5.1tr6225088	1081	9	17	4	194	218	157	1.00806	0.00395467	Proteasome subunit alpha type-5 (probable)
Nbv5.1tr6225089	1186	25	30	7	253	230	175	0.174309	0.565003	Proteasome subunit alpha type-5 (probable)
Nbv5.1tr6225108	2025	117	227	153	178	247	176	-3.0996	1.36255e-15	Putative uncharacterized protein (Fragment) n=1 Tax=Vitis vinifera RepID=F6GT51_VITVI (probable)
Nbv5.1tr6225141	1076	43	62	28	548	535	256	0.0244808	0.942134	Serine/arginine-rich splicing factor 12 (probable)
Nbv5.1tr6225145	5938	13	19	68	28	17	893	-0.233082	NA	Transposon Ty3-G Gag-Pol polyprotein (probable)
Nbv5.1tr6225186	1486	81	141	96	199	236	167	-2.44651	7.84814e-13	Phosphatidylinositol N-acetylglucosaminyltransferase subunit P (probable)
Nbv5.1tr6225198	1396	43	79	72	127	125	242	-1.99192	0.000536422	L-ascorbate peroxidase 1, cytosolic (probable)
Nbv5.1tr6225200	1416	21	25	13	265	203	144	0.093084	0.782955	Uncharacterized RNA-binding protein C1827.05c (probable)
Nbv5.1tr6225256	1739	70	117	28	570	576	362	-0.396786	0.141856	60S ribosomal protein L10a-1 (probable)
Nbv5.1tr6225273	1094	15	16	10	131	82	39	-0.724808	0.111614	Transformer-2 protein homolog beta (probable)
Nbv5.1tr6225285	1726	30	59	34	418	392	218	-0.27758	0.418649	Magnesium transporter MRS2-4 (probable)
Nbv5.1tr6225290	1870	53	80	36	303	322	202	-0.984522	5.32168e-06	Gamma carbonic anhydrase 2, mitochondrial (probable)
Nbv5.1tr6225296	1256	10	20	7	87	83	132	-0.127796	0.815011	CASP-like protein VIT_01s0010g01870 (probable)
Nbv5.1tr6225302	925	16	20	11	117	118	56	-0.673623	0.0501072	Glycine-rich RNA-binding protein 2, mitochondrial (probable)
Nbv5.1tr6225308	1376	290	472	401	96	80	147	-5.19556	7.15393e-22	not determined by homology or low homology during annotation
Nbv5.1tr6225321	1023	64	98	49	144	154	130	-2.24826	3.76959e-20	NADH dehydrogenase [ubiquinone] iron-sulfur protein 7, mitochondrial (probable)
Nbv5.1tr6225338	812	186	277	232	151	167	88	-4.23242	1.0518e-26	Nuclear transport factor 2 (probable)
Nbv5.1tr6225366	2210	47	67	24	622	647	555	0.502043	0.0472747	Uncharacterized protein n=1 Tax=Glycine max RepID=I1J8S3_SOYBN (probable)
Nbv5.1tr6225378	1718	24	50	54	153	179	197	-1.39145	0.00938433	Endo-1,3 (probable)
Nbv5.1tr6225425	1786	40	45	19	309	388	237	-0.096401	0.721658	Eukaryotic initiation factor 4A-11 (probable)
Nbv5.1tr6225428	2801	38	58	20	666	662	465	0.703288	0.00192462	Pre-mRNA-splicing factor SPF27 homolog (probable)
Nbv5.1tr6225429	1682	46	63	30	220	282	219	-0.879325	0.000656345	Ethylene-responsive transcription factor 3 (probable)
Nbv5.1tr6225497	975	25	44	20	587	581	390	0.858917	0.000546828	40S ribosomal protein S6 (probable)
Nbv5.1tr6225500	2666	1679	2313	3473	35	35	294	-7.67595	NA	Putative membrane protein ycf1 (probable)
Nbv5.1tr6225544	1499	17	19	4	280	288	154	0.91456	0.00596283	40S ribosomal protein SA (probable)
Nbv5.1tr6225546	1030	76	59	19	924	1179	809	1.02765	0.00110819	Ethylene-responsive transcription factor 3 (probable)
Nbv5.1tr6225562	884	10	4	2	110	90	44	0.631483	0.270019	not determined by homology or low homology during annotation
Nbv5.1tr6225576	2378	33	44	13	661	818	325	1.05373	0.00150942	Large subunit GTPase 1 homolog (probable)
Nbv5.1tr6225603	1373	253	224	32	5377	4598	2110	1.41634	0.0114848	60S ribosomal protein L5 (probable)
Nbv5.1tr6225618	1979	84	96	35	386	453	238	-0.939023	4.59045e-05	DEAD-box ATP-dependent RNA helicase 56 sp|Q56XG6.3|RH15_ARATH DEAD-box ATP-dependent RNA helicase 15 (probable)
Nbv5.1tr6225728	1248	28	32	11	311	279	211	0.247773	0.366601	Eukaryotic translation initiation factor 3 subunit G (probable)
Nbv5.1tr6225737	952	71	64	21	369	430	195	-0.590203	0.055048	60S ribosomal protein L21-2 (probable)
Nbv5.1tr6225767	746	0	0	1	61	44	310	5.48912	0.0059652	17.3 kDa class II heat shock protein (probable)
Nbv5.1tr6225957	402	5	4	3	52	57	27	0.195172	0.769907	Mitochondrial import inner membrane translocase subunit TIM14 (probable)
Nbv5.1tr6225962	1046	82	66	16	1539	1379	763	1.27267	0.000609425	60S ribosomal protein L15 (probable)
Nbv5.1tr6226010	1071	16	38	10	464	435	264	0.937933	0.0021198	60S ribosomal protein L13-1 (probable)
Nbv5.1tr6226025	1444	52	121	58	251	295	198	-1.61146	5.34538e-07	Cytochrome b-c1 complex subunit Rieske-2, mitochondrial (probable)
Nbv5.1tr6226027	1906	17	7	6	189	235	125	0.895115	0.0217776	60S ribosomal protein L4 (probable)
Nbv5.1tr6226040	2089	44	71	45	250	264	195	-1.17093	3.19587e-05	Mitochondrial substrate carrier family protein Q (probable)
Nbv5.1tr6226082	1046	5	11	5	131	131	111	0.905351	0.030942	Prohibitin-1, mitochondrial (probable)
Nbv5.1tr6226087	1089	17	14	9	144	133	118	0.044871	0.907092	60S ribosomal protein L7-2 (probable)
Nbv5.1tr6226091	1275	38	41	20	212	176	138	-0.856894	0.000536422	Protein DCL, chloroplastic (probable)
Nbv5.1tr6226160	1529	48	68	43	605	579	325	-0.0994621	0.758517	Ankyrin repeat domain-containing protein 2 (probable)
Nbv5.1tr6226186	2089	71	43	20	1040	1083	591	1.06162	0.00166174	Putative uncharacterized protein n=1 Tax=Vitis vinifera RepID=F6I689_VITVI (probable)
Nbv5.1tr6226308	2371	25559	40534	8275	661	650	3374	-6.88242	3.36036e-14	30S ribosomal protein S4, chloroplastic sp|Q3C1H5.1|RR4_NICSY 30S ribosomal protein S4, chloroplastic (probable)
Nbv5.1tr6226392	1590	98	134	137	348	364	250	-2.09036	9.44041e-07	Putative quinone-oxidoreductase homolog, chloroplastic (probable)
Nbv5.1tr6226524	1089	61	100	54	143	137	140	-2.30825	5.5548e-15	Putative uncharacterized protein n=2 Tax=Vitis vinifera RepID=A5AG12_VITVI (probable)
Nbv5.1tr6226603	1020	23	26	6	294	258	231	0.615581	0.0458069	rRNA-processing protein FCF1 homolog sp|Q5RFQ0.1|FCF1_PONAB rRNA-processing protein FCF1 homolog sp|Q32PD0.1|FCF1_BOVIN rRNA-processing protein FCF1 homolog (probable)
Nbv5.1tr6226717	1223	102	134	7	1598	2116	1421	1.37251	0.030083	Probable glutathione S-transferase (probable)
Nbv5.1tr6226756	824	0	2	2	41	47	168	2.85062	0.011349	17.3 kDa class II heat shock protein (probable)
Nbv5.1tr6226781	607	5	6	0	79	82	59	1.09636	0.0583978	not determined by homology or low homology during annotation
Nbv5.1tr6226925	280	0	2	2	17	8	73	1.44767	0.325953	Putative uncharacterized protein n=1 Tax=Burkholderia multivorans ATCC 17616 RepID=B3D9S7_BURM1 (probable)
Nbv5.1tr6226968	462	4	1	0	57	50	39	1.6264	0.0615193	not determined by homology or low homology during annotation
Nbv5.1tr6227176	1089	13	12	3	260	311	266	1.68621	9.04596e-06	Ethylene-responsive transcription factor 4 (probable)
Nbv5.1tr6227393	483	6	5	2	80	96	48	0.828311	0.131962	not determined by homology or low homology during annotation
Nbv5.1tr6227477	964	14	13	0	500	621	670	2.94166	3.3977e-09	GDSL esterase/lipase At1g28600 (probable)
Nbv5.1tr6227572	1347	11	10	4	163	217	155	1.17456	0.00257242	F-box protein PP2-A15 (probable)
Nbv5.1tr6227589	1020	25	27	3	150	163	137	-0.146643	0.705049	NtEIG-E80 protein n=1 Tax=Nicotiana tabacum RepID=Q9FXS6_TOBAC (probable)
Nbv5.1tr6227591	1222	27	32	2	479	653	644	1.79325	0.000222894	GDSL esterase/lipase At1g28650 (probable)
Nbv5.1tr6227750	1806	23	13	3	348	581	331	1.78597	1.79039e-05	E3 ubiquitin-protein ligase ATL6 (probable)
Nbv5.1tr6227751	1772	26	30	7	402	666	363	1.28083	0.000180307	E3 ubiquitin-protein ligase ATL6 (probable)
Nbv5.1tr6227771	2741	394	383	106	2583	3554	1656	-0.069056	0.867647	G-type lectin S-receptor-like serine/threonine-protein kinase RLK1 (probable)
Nbv5.1tr6227849	1165	1	1	16	17	7	381	0.858562	NA	Putative uncharacterized protein n=4 Tax=Vitis vinifera RepID=A5BF11_VITVI (probable)
Nbv5.1tr6228079	898	55	23	3	359	403	205	0.397854	0.51713	Uncharacterized protein n=1 Tax=Glycine max RepID=I1L3K6_SOYBN (probable)
Nbv5.1tr6228157	425	1	0	1	1	2	43	1.35732	0.574643	Putative uncharacterized protein n=12 Tax=Vitis vinifera RepID=A5BX03_VITVI (probable)
Nbv5.1tr6228207	487	8	7	0	88	86	40	0.589106	0.318991	not determined by homology or low homology during annotation
Nbv5.1tr6228343	633	329	381	230	30	50	159	-5.10836	3.33183e-13	Uncharacterized protein TC_0114 (probable)
Nbv5.1tr6228347	232	8	6	10	26	28	22	-1.6995	0.00105553	not determined by homology or low homology during annotation
Nbv5.1tr6228380	1311	193	278	111	677	824	500	-1.4805	7.4793e-14	Glucan endo-1,3-beta-glucosidase, acidic isoform GL161 (probable)
Nbv5.1tr6228475	454	112	150	47	39	58	41	-4.37385	3.53368e-61	Lipid transfer-like protein VAS (probable)
Nbv5.1tr6228488	1442	16	24	3	165	371	233	1.00572	0.0317908	Phosphate carrier protein, mitochondrial (probable)
Nbv5.1tr6228495	560	43	81	63	60	47	229	-2.36762	0.0219627	Uncharacterized protein ORF91 (probable)
Nbv5.1tr6228543	1121	6	14	3	39	96	119	0.371441	0.603343	not determined by homology or low homology during annotation
Nbv5.1tr6228783	542	12	8	1	54	73	51	-0.134006	0.809194	not determined by homology or low homology during annotation
Nbv5.1tr6229063	1069	63	83	23	152	184	166	-1.60976	1.14224e-08	Probable WRKY transcription factor 51 (probable)
Nbv5.1tr6229281	402	66	383	136	7859	6905	13524	2.45126	0.00133138	Probable xyloglucan endotransglucosylase/hydrolase protein 8 (probable)
Nbv5.1tr6229341	211	0	3	0	37	28	36	1.96043	0.126069	Tar1p n=1 Tax=Medicago truncatula RepID=G7K0E0_MEDTR (probable)
Nbv5.1tr6229361	316	0	1	0	7	4	51	2.78881	0.219364	Putative uncharacterized protein n=1 Tax=uncultured beta proteobacterium CBNPD1 BAC clone 578 RepID=B1N6J9_9PROT (similar to)
Nbv5.1tr6229372	564	0	5	1	18	22	94	1.52186	0.231009	Uncharacterized protein n=2 Tax=Collinsella aerofaciens ATCC 25986 RepID=A4EB57_9ACTN (probable)
Nbv5.1tr6229397	2709	4119	20746	7042	940281	892730	757882	3.11094	2.01489e-06	Putative senescence-associated protein (Fragment) n=1 Tax=Pisum sativum RepID=Q9AVH2_PEA (probable)
Nbv5.1tr6229412	644	17097	29737	17645	203	385	2957	-7.25143	4.96783e-11	30S ribosomal protein S14, chloroplastic sp|Q2MIA2.1|RR14_SOLLC 30S ribosomal protein S14, chloroplastic sp|Q2MII9.1|RR14_SOLBU 30S ribosomal protein S14, chloroplastic (probable)
Nbv5.1tr6229451	967	24	35	14	239	251	157	-0.116909	0.676523	50S ribosomal protein L24 (probable)
Nbv5.1tr6229452	2112	188	223	225	229	263	303	-3.07963	3.4018e-11	S-adenosylmethionine decarboxylase proenzyme (probable)
Nbv5.1tr6229459	1258	63	71	29	154	148	117	-1.88696	6.33956e-19	60S ribosomal protein L11-1 (probable)
Nbv5.1tr6229467	1208	10	13	5	163	158	124	0.74143	0.0406517	Proteasome subunit beta type-5 (probable)
Nbv5.1tr6229498	1095	16	38	19	142	165	131	-0.679493	0.0355968	L-ascorbate peroxidase 1, cytosolic (probable)
Nbv5.1tr6229507	1297	21	31	5	335	289	195	0.617342	0.0466149	60S ribosomal protein L15 (probable)
Nbv5.1tr6229510	1294	31	74	30	155	153	89	-1.72466	6.82761e-09	60S ribosomal protein L18-2 (probable)
Nbv5.1tr6229511	1518	120	160	109	198	188	135	-2.93663	3.28216e-25	Annexin D1 (probable)
Nbv5.1tr6229532	1783	21	25	6	247	242	168	0.415409	0.15612	40S ribosomal protein S7 (probable)
Nbv5.1tr6229539	1255	30	56	23	153	212	105	-1.17177	4.22414e-05	Putative uncharacterized protein n=1 Tax=Ricinus communis RepID=B9RW19_RICCO (probable)
Nbv5.1tr6229565	1753	104	134	95	213	249	161	-2.46017	1.45149e-17	V-type proton ATPase subunit d2 (probable)
Nbv5.1tr6229595	1505	351	299	331	305	287	257	-3.64535	2.09519e-18	60S ribosomal protein L6 (probable)
Nbv5.1tr6229617	1524	262	337	122	3748	2778	1961	0.30808	0.264881	NAC domain-containing protein 29 (probable)
Nbv5.1tr6229619	1973	17	20	8	331	281	229	0.973697	0.00118328	Nuclear RNA binding protein-like n=1 Tax=Solanum tuberosum RepID=Q38M48_SOLTU (probable)
Nbv5.1tr6229635	1706	75	137	113	147	240	322	-2.21404	5.69158e-05	Bax inhibitor 1 (probable)
Nbv5.1tr6229665	1253	17	11	6	159	115	79	0.0925422	0.83163	60S ribosomal protein L13-1 (probable)
Nbv5.1tr6229668	1426	36	26	22	373	377	166	0.0745417	0.851333	Histone H1 (probable)
Nbv5.1tr6229671	1045	35	68	22	156	160	113	-1.45898	3.57073e-09	40S ribosomal protein S10-3 (probable)
Nbv5.1tr6229692	736	39	71	13	368	365	157	-0.357452	0.353651	60S ribosomal protein L28-1 (probable)
Nbv5.1tr6229737	1624	37	58	31	170	244	95	-1.32378	4.17194e-05	Ring finger protein 26 (probable)
Nbv5.1tr6229770	1497	51	51	30	303	314	177	-0.7174	0.00337027	R3H domain-containing protein 2 (probable)
Nbv5.1tr6229781	1523	30	50	39	280	215	132	-1.00312	0.00732606	Ankyrin repeat domain-containing protein 2 (probable)
Nbv5.1tr6229824	1356	38	58	27	322	350	178	-0.508787	0.0551923	Eukaryotic translation initiation factor 3 subunit J-A (probable)
Nbv5.1tr6229836	657	7	17	4	130	117	56	0.17224	0.721634	60S ribosomal protein L34 (probable)
Nbv5.1tr6229840	1472	63	123	134	207	330	299	-2.08512	0.000200762	Protein LURP-one-related 8 (probable)
Nbv5.1tr6229845	946	129	138	204	13	11	169	-4.54377	NA	50S ribosomal protein L2-A, chloroplastic sp|Q2MI59.1|RK2_SOLLC 50S ribosomal protein L2, chloroplastic sp|Q2MIE6.1|RK2_SOLBU 50S ribosomal protein L2, chloroplastic sp|Q2VEB7.1|RK2_SOLTU 50S ribosomal protein L2, chloroplastic (probable)
Nbv5.1tr6229915	1202	23	29	14	270	280	209	0.265033	0.333085	Uncharacterized protein n=3 Tax=Glycine max RepID=I1KR39_SOYBN (probable)
Nbv5.1tr6229945	1572	42	73	38	237	396	261	-0.741105	0.0261727	Charged multivesicular body protein 5 (probable)
Nbv5.1tr6229964	2691	154	261	261	363	395	198	-3.02393	4.46847e-10	Oligopeptidase A (probable)
Nbv5.1tr6230006	1517	31	44	10	500	389	261	0.52701	0.0836007	Histone deacetylase HDT1 (probable)
Nbv5.1tr6230007	1915	76	98	33	579	593	230	-0.522033	0.117135	RanBP2-type zinc finger protein At1g67325 (probable)
Nbv5.1tr6230031	1649	22	25	19	104	154	160	-0.612244	0.142801	Heat stress transcription factor B-2b (probable)
Nbv5.1tr6230062	1886	60	87	18	1167	1337	1082	1.2836	2.67907e-05	Pectinesterase/pectinesterase inhibitor U1 (probable)
Nbv5.1tr6230144	1418	48	52	14	546	553	319	0.392535	0.146696	60S ribosomal protein L7-4 (probable)
Nbv5.1tr6230162	1678	27	26	15	201	256	137	-0.164958	0.594038	Putative uncharacterized protein n=1 Tax=Vitis vinifera RepID=F6HEA6_VITVI (probable)
Nbv5.1tr6230172	3802	46	68	25	685	689	355	0.35999	0.18659	Valine--tRNA ligase (probable)
Nbv5.1tr6230207	1050	44	44	22	1200	1147	641	1.46624	2.15155e-08	60S ribosomal protein L7-2 (probable)
Nbv5.1tr6230208	1134	119	105	32	1993	1999	1034	1.05666	0.000953838	60S ribosomal protein L7-2 (probable)
Nbv5.1tr6230219	1105	32	56	61	187	140	145	-1.79806	0.000205338	Uncharacterized protein n=1 Tax=Glycine max RepID=C6TBU5_SOYBN (probable)
Nbv5.1tr6230261	1457	20	14	10	240	236	157	0.564843	0.0683612	Putative uncharacterized protein n=1 Tax=Vitis vinifera RepID=F6HCH5_VITVI (probable)
Nbv5.1tr6230308	1450	248	285	212	189	240	188	-3.63147	2.6232e-29	Proactivator polypeptide (probable)
Nbv5.1tr6230317	769	387	687	320	156	148	84	-5.16409	1.89508e-68	Nucleoside diphosphate kinase 1 (probable)
Nbv5.1tr6230322	1367	40	51	27	209	355	179	-0.646453	0.0356608	Vesicle-associated membrane protein 725 (probable)
Nbv5.1tr6230335	1251	228	315	223	955	1212	1047	-1.27997	0.000553895	Zinc finger A20 and AN1 domain-containing stress-associated protein 5 (probable)
Nbv5.1tr6230347	681	711	884	574	76	48	129	-6.33091	4.84743e-29	Uncharacterized protein n=1 Tax=Glycine max RepID=C6T2C6_SOYBN (probable)
Nbv5.1tr6230369	1371	65	142	105	238	240	118	-2.51618	7.05415e-09	Predicted protein n=2 Tax=Populus RepID=B9HSL9_POPTR (probable)
Nbv5.1tr6230425	1066	45	59	22	305	358	253	-0.382248	0.103891	Uncharacterized protein n=4 Tax=Glycine max RepID=I1M522_SOYBN (probable)
Nbv5.1tr6230444	1166	19	29	9	126	163	95	-0.499344	0.102018	PITH domain-containing protein At3g04780 (probable)
Nbv5.1tr6230461	1103	26	44	10	162	144	67	-1.02433	0.00258948	Putative uncharacterized protein n=1 Tax=Vitis vinifera RepID=E0CSN1_VITVI (probable)
Nbv5.1tr6230495	772	33	49	17	102	107	57	-1.8375	7.91371e-13	40S ribosomal protein S28 (probable)
Nbv5.1tr6230497	864	83	88	16	745	633	316	-0.0141666	0.978141	60S ribosomal protein L11-1 (probable)
Nbv5.1tr6230504	648	208	259	269	4989	2219	945	-0.091513	0.900688	Ribosomal protein S10 n=4 Tax=Magnoliophyta RepID=G7I9S0_MEDTR (probable)
Nbv5.1tr6230521	1321	97	132	79	220	263	173	-2.23078	2.90367e-19	Membrane steroid-binding protein 1 (probable)
Nbv5.1tr6230527	784	70	78	54	164	212	59	-2.31197	4.48305e-09	Polyubiquitin (similar to)
Nbv5.1tr6230528	1253	22	45	43	125	141	113	-1.64028	0.000235278	Chromophore lyase CpcT/CpeT 3 (probable)
Nbv5.1tr6230633	2714	557	845	538	444	480	213	-4.18009	2.60852e-28	Aldehyde dehydrogenase (probable)
Nbv5.1tr6230670	2835	118	162	127	909	906	434	-0.974369	0.0106187	Sulfite reductase 1 [ferredoxin], chloroplastic (probable)
Nbv5.1tr6230686	1350	33	39	2	614	480	258	1.04623	0.0347161	60S ribosomal protein L10 (probable)
Nbv5.1tr6230784	852	41	62	33	70	108	101	-2.21868	5.67382e-11	Disease resistance response protein 206 (probable)
Nbv5.1tr6230809	917	6	26	6	126	126	91	-0.0444205	0.921505	Uncharacterized protein C3orf19 homolog (probable)
Nbv5.1tr6230814	1017	25	29	10	134	132	89	-0.782933	0.00403701	RNA-binding protein pno1 (probable)
Nbv5.1tr6230825	1025	58	83	114	133	129	111	-2.9858	1.24028e-08	ATP-dependent Clp protease adapter protein ClpS (probable)
Nbv5.1tr6230836	988	30	72	45	26	51	96	-2.99561	1.17933e-06	Putative uncharacterized protein (Fragment) n=2 Tax=Vitis vinifera RepID=D7UEC0_VITVI (probable)
Nbv5.1tr6230844	1669	8	12	1	299	325	178	2.00137	5.34054e-07	60S ribosomal protein L4 (probable)
Nbv5.1tr6230855	3921	132561	162504	229954	995	1448	4392	-9.63235	7.45788e-25	Ribulose bisphosphate carboxylase large chain (probable)
Nbv5.1tr6230863	977	18	25	27	137	133	120	-0.901751	0.0250502	Uncharacterized protein n=9 Tax=Medicago RepID=G7K4Q2_MEDTR (probable)
Nbv5.1tr6230937	1904	16	48	28	160	194	219	-0.640441	0.178543	Putative uncharacterized protein n=2 Tax=Vitis vinifera RepID=A5C140_VITVI (probable)
Nbv5.1tr6230938	1378	110	148	74	129	181	111	-2.9471	8.54038e-36	Putative uncharacterized protein n=1 Tax=Ricinus communis RepID=B9R8V7_RICCO (probable)
Nbv5.1tr6230949	1615	55	56	29	261	273	159	-0.981582	1.68846e-05	Probable mannitol dehydrogenase (probable)
Nbv5.1tr6231000	1206	15	13	6	128	165	89	0.215201	0.57757	PRA1 family protein F2 (probable)
Nbv5.1tr6231015	1179	19	24	24	111	145	98	-0.958481	0.00821516	Mediator of RNA polymerase II transcription subunit 10b (probable)
Nbv5.1tr6231032	1810	45	65	34	309	310	199	-0.783184	0.000614055	JOKA2 n=2 Tax=Nicotiana RepID=F8RP79_TOBAC (similar to)
Nbv5.1tr6231082	556	64	98	94	110	102	100	-3.14046	2.58611e-13	Os12g0553900 protein n=3 Tax=Oryza RepID=B7F928_ORYSJ (probable)
Nbv5.1tr6231093	1413	53	80	54	126	180	69	-2.39195	1.11691e-11	Putative uncharacterized protein n=1 Tax=Vitis vinifera RepID=F6H555_VITVI (probable)
Nbv5.1tr6231175	969	19	19	12	177	220	221	0.384979	0.319167	Putative uncharacterized protein n=1 Tax=Solanum tuberosum RepID=Q3HVP3_SOLTU (probable)
Nbv5.1tr6231273	1823	11	12	14	88	104	169	-0.0143158	0.984989	26S protease regulatory subunit 8 homolog A (probable)
Nbv5.1tr6231338	1672	37	29	13	76	128	209	-0.743895	0.177015	UDP-glycosyltransferase 74B1 (probable)
Nbv5.1tr6231398	1312	4	0	17	11	8	254	0.106212	0.970815	Retrotransposable element Tf2 155 kDa protein type 2 (probable)
Nbv5.1tr6231425	1643	11	24	1	425	608	567	2.38723	8.55471e-07	Serine/threonine-protein kinase OXI1 (probable)
Nbv5.1tr6231444	1257	31	46	20	566	506	383	0.647053	0.0076418	Dihydrodipicolinate synthase, chloroplastic (probable)
Nbv5.1tr6231495	2437	7290	9683	14188	58	69	625	-8.66888	NA	Photosystem II D2 protein (probable)
Nbv5.1tr6231507	1344	183	196	22	2062	2220	1400	0.730597	0.167736	Ethylene-responsive transcription factor 3 (probable)
Nbv5.1tr6231562	1704	51	63	43	306	310	359	-0.650057	0.0698752	Auxin-regulated protein n=1 Tax=Solanum lycopersicum RepID=Q945F5_SOLLC (probable)
Nbv5.1tr6231568	2575	78	61	40	397	337	155	-1.04575	0.00199856	3-hydroxy-3-methylglutaryl-coenzyme A reductase (probable)
Nbv5.1tr6231586	1202	6	13	5	173	145	129	0.976817	0.0140849	Predicted protein n=3 Tax=Populus trichocarpa RepID=B9I9L3_POPTR (probable)
Nbv5.1tr6231597	614	14	3	5	77	135	73	0.374409	0.51713	Ankyrin repeat-containing protein At3g12360 (probable)
Nbv5.1tr6231768	1332	17	25	12	193	218	98	-0.0651545	0.860662	Chaperone protein DnaJ (probable)
Nbv5.1tr6231920	1254	9	5	0	128	158	122	1.6451	0.0011276	GDSL esterase/lipase At1g28670 (probable)
Nbv5.1tr6232114	1828	15	14	2	448	418	242	1.9041	8.11449e-08	Eukaryotic translation initiation factor 2 subunit 3, X-linked (probable)
Nbv5.1tr6232132	733	41	101	36	404	221	630	-0.297379	0.629708	Uncharacterized protein n=1 Tax=Clostridium leptum DSM 753 RepID=A7VSA3_9CLOT (probable)
Nbv5.1tr6232200	283	1	5	2	37	35	17	0.185518	0.835343	not determined by homology or low homology during annotation
Nbv5.1tr6232296	924	8	16	0	75	118	78	0.347345	0.532727	E3 ubiquitin-protein ligase ATL41 (probable)
Nbv5.1tr6232316	2427	38	50	9	308	615	340	0.531649	0.192992	Probable serine/threonine-protein kinase At1g18390 (probable)
Nbv5.1tr6232335	722	107	92	7	472	482	323	-0.451239	0.460334	40S ribosomal protein S15 (probable)
Nbv5.1tr6232359	1397	15	10	1	176	160	115	0.878287	0.0263089	Probable inactive poly [ADP-ribose] polymerase SRO2 (probable)
Nbv5.1tr6232644	1583	20	26	9	157	239	166	0.120664	0.743718	Glutamate decarboxylase (probable)
Nbv5.1tr6232652	402	9032	7910	7204	259	262	647	-7.63098	1.96722e-28	Putative uncharacterized protein n=1 Tax=Ricinus communis RepID=B9SNC1_RICCO (probable)
Nbv5.1tr6232692	919	21	18	10	180	177	213	0.319611	0.433432	Cysteine-rich repeat secretory protein 55 (probable)
Nbv5.1tr6232942	338	12	41	24	19	21	64	-2.76187	0.00411933	Uncharacterized protein ORF91 (probable)
Nbv5.1tr6233105	220	3	17	8	25	10	78	-1.0846	0.256118	Putative uncharacterized protein n=7 Tax=Actinomycetales RepID=B4V366_9ACTO (probable)
Nbv5.1tr6233140	2274	109	103	98	367	410	213	-1.76408	8.29092e-07	Putative uncharacterized protein n=2 Tax=Vitis vinifera RepID=F6H966_VITVI (probable)
Nbv5.1tr6233141	1084	24	50	19	188	194	85	-0.964042	0.00305593	Elongation factor 1-beta (probable)
Nbv5.1tr6233151	2624	113	168	56	823	893	536	-0.504354	0.017841	Elongation factor 1-alpha (probable)
Nbv5.1tr6233154	1715	79	69	111	591	236	204	-1.58964	0.00776407	Oxygen-evolving enhancer protein 1, chloroplastic (probable)
Nbv5.1tr6233155	1581	96	104	159	708	263	243	-1.83841	0.00309388	Oxygen-evolving enhancer protein 1, chloroplastic (probable)
Nbv5.1tr6233160	2609	21	34	15	202	321	199	0.106624	0.76459	Desumoylating isopeptidase 1 (probable)
Nbv5.1tr6233164	866	385	566	397	50	71	99	-5.91245	1.49758e-33	Superoxide dismutase [Cu-Zn] (probable)
Nbv5.1tr6233170	2395	104	136	47	756	813	636	-0.280713	0.206423	Heat shock cognate protein 80 (probable)
Nbv5.1tr6233174	1108	20	22	14	450	444	294	1.12449	3.05495e-05	60S ribosomal protein L19-2 (probable)
Nbv5.1tr6233178	3394	47	84	37	421	438	294	-0.492909	0.0404527	Heat shock cognate 70 kDa protein 2 (probable)
Nbv5.1tr6233179	1747	502	790	542	1198	1105	676	-2.70797	2.62156e-12	Malate dehydrogenase, cytoplasmic (probable)
Nbv5.1tr6233183	2111	40	101	57	340	323	557	-0.622162	0.251063	20 kDa chaperonin, chloroplastic (probable)
Nbv5.1tr6233186	2014	99	131	115	342	380	373	-1.71813	2.11562e-05	S-adenosylmethionine decarboxylase proenzyme (probable)
Nbv5.1tr6233207	1596	266	352	289	1212	1351	1085	-1.39267	0.000373832	Cathepsin B (probable)
Nbv5.1tr6233221	892	48	98	73	158	197	182	-2.07159	1.18148e-06	L-ascorbate peroxidase 1, cytosolic (probable)
Nbv5.1tr6233229	1760	18	24	22	229	207	146	-0.155581	0.663444	Actin-97 (probable)
Nbv5.1tr6233243	804	26	37	21	254	210	148	-0.425507	0.126798	60S ribosomal protein L26-1 (probable)
Nbv5.1tr6233300	1648	6	10	5	237	272	216	1.86341	2.51247e-06	UDP-glucuronate 4-epimerase 1 (probable)
Nbv5.1tr6233309	2067	15	49	34	297	248	223	-0.397386	0.415483	RuBisCO large subunit-binding protein subunit alpha, chloroplastic (probable)
Nbv5.1tr6233317	2468	75	146	112	264	342	207	-2.13515	1.96596e-07	Protein BPS1, chloroplastic (probable)
Nbv5.1tr6233337	745	31	38	20	187	177	168	-0.672039	0.0151271	not determined by homology or low homology during annotation
Nbv5.1tr6233338	1201	103	211	102	207	187	188	-2.78901	7.78246e-18	Translationally-controlled tumor protein homolog (probable)
Nbv5.1tr6233351	1471	85	120	29	1921	1675	1019	1.0907	0.00014698	40S ribosomal protein S2-2 (probable)
Nbv5.1tr6233352	1243	46	68	42	137	176	96	-1.93929	1.64275e-12	60S ribosomal protein L21-1 (probable)
Nbv5.1tr6233356	1848	110	166	65	684	722	348	-0.924592	0.000289843	Protein disulfide-isomerase (probable)
Nbv5.1tr6233361	1108	36	26	5	365	355	247	0.63217	0.0563241	60S ribosomal protein L18a (probable)
Nbv5.1tr6233383	1059	253	534	447	107	128	182	-4.93571	3.04351e-18	Probable glutathione S-transferase (probable)
Nbv5.1tr6233385	1327	26	44	11	447	449	231	0.547896	0.0711281	60S ribosomal protein L5 (probable)
Nbv5.1tr6233400	1755	147	283	438	646	294	239	-3.21525	4.4203e-06	Phosphoribulokinase, chloroplastic (probable)
Nbv5.1tr6233451	1474	7	15	9	177	161	95	0.508667	0.182965	Probable tRNA threonylcarbamoyladenosine biosynthesis protein osgep (probable)
Nbv5.1tr6233455	777	83	148	72	96	74	35	-3.90279	1.12537e-31	60S ribosomal protein L35a-3 (probable)
Nbv5.1tr6233456	1624	18	18	15	123	201	138	-0.12324	0.766043	F-box protein At1g67340 (probable)
Nbv5.1tr6233515	1276	45	91	146	110	68	115	-3.5047	2.49578e-07	Superoxide dismutase [Fe], chloroplastic (probable)
Nbv5.1tr6233525	1208	186	133	5	3371	3065	1710	1.5774	0.0500533	Histone deacetylase HDT1 (probable)
Nbv5.1tr6233526	1434	10	8	7	145	201	102	0.859308	0.0350161	Exosome complex component RRP42 (probable)
Nbv5.1tr6233541	1347	7	13	2	252	202	152	1.54389	0.00012127	Protein SET (probable)
Nbv5.1tr6233579	908	4	10	4	25	37	92	0.00272115	0.998266	Uncharacterized GPI-anchored protein At1g27950 (probable)
Nbv5.1tr6233583	1827	14	13	3	187	377	248	1.55162	0.000536335	Ornithine decarboxylase (probable)
Nbv5.1tr6233604	600	12	9	5	188	168	88	0.797205	0.0514216	60S ribosomal protein L9-1 (probable)
Nbv5.1tr6233612	2026	87	71	11	1313	1212	642	1.0577	0.0215997	FHA domain-containing protein DDL (probable)
Nbv5.1tr6233643	1700	13	27	16	179	258	98	-0.091934	0.833671	Predicted protein n=1 Tax=Populus trichocarpa RepID=B9HAQ5_POPTR (probable)
Nbv5.1tr6233659	1425	23	27	17	376	376	209	0.535713	0.0622934	Nitrile-specifier protein 5 (probable)
Nbv5.1tr6233708	3748	79	103	65	592	597	356	-0.697183	0.00793411	Transcription factor GTE7 (probable)
Nbv5.1tr6233742	1836	69	85	43	430	485	251	-0.740371	0.00189887	Mitochondrial substrate carrier family protein B (probable)
Nbv5.1tr6233808	1717	4	6	6	264	255	231	2.29037	2.6438e-07	Putative uncharacterized protein n=2 Tax=Vitis vinifera RepID=A5BQN4_VITVI (probable)
Nbv5.1tr6233843	2348	20	27	3	671	623	349	1.8141	1.25126e-07	Transcription factor GTE12 (probable)
Nbv5.1tr6233852	1339	28	52	29	181	351	198	-0.567411	0.137466	Vesicle-associated membrane protein 725 (probable)
Nbv5.1tr6233865	1004	73	97	63	334	293	257	-1.39394	4.79365e-07	Predicted protein n=1 Tax=Populus trichocarpa RepID=B9HHG2_POPTR (probable)
Nbv5.1tr6233988	2260	17	25	5	220	295	145	0.565351	0.100821	NADP-dependent malic enzyme (probable)
Nbv5.1tr6233990	5890	19574	28280	55513	421	632	6573	-7.12782	NA	Photosystem I P700 chlorophyll a apoprotein A1 (probable)
Nbv5.1tr6234122	997	87	107	63	160	208	160	-2.25523	3.74871e-18	Peptidyl-prolyl cis-trans isomerase Pin1 (probable)
Nbv5.1tr6234180	1146	18	41	23	108	97	106	-1.3465	0.000205916	Putative uncharacterized protein n=1 Tax=Vitis vinifera RepID=D7TEB3_VITVI (probable)
Nbv5.1tr6234338	1758	133	113	22	1190	1510	948	0.614546	0.144061	5-epiaristolochene 1,3-dihydroxylase (probable)
Nbv5.1tr6234359	1130	15	18	4	121	145	71	-0.070686	0.86389	Armadillo repeat-containing protein 7 (probable)
Nbv5.1tr6234529	650	2	3	5	9	5	123	0.523198	NA	17.3 kDa class II heat shock protein (probable)
Nbv5.1tr6234551	1192	23	18	5	580	946	698	2.3928	1.1019e-09	Putative uncharacterized protein n=2 Tax=Vitis vinifera RepID=A5ANN1_VITVI (probable)
Nbv5.1tr6234552	1500	60	59	23	572	971	490	0.579575	0.0679917	Syntaxin-121 (probable)
Nbv5.1tr6234554	2115	56	52	25	863	855	396	0.680318	0.0250167	Endoglucanase 12 (probable)
Nbv5.1tr6234585	1611	15	33	6	222	214	113	0.111554	0.774857	Probable protein arginine N-methyltransferase 1 sp|A2Z0C0.1|ANM1_ORYSI Probable protein arginine N-methyltransferase 1 (probable)
Nbv5.1tr6234649	911	8	7	6	114	89	65	0.382962	0.408874	Putative uncharacterized protein n=1 Tax=Vitis vinifera RepID=D7SMV8_VITVI (probable)
Nbv5.1tr6234735	619	85	34	18	131	86	59	-2.26007	6.4478e-07	Uncharacterized mitochondrial protein AtMg00810 (probable)
Nbv5.1tr6234836	1233	40	53	23	384	366	436	0.14638	0.686592	Short-chain type dehydrogenase/reductase (probable)
Nbv5.1tr6234860	1451	50	79	45	100	155	130	-2.13707	1.48548e-10	Hydroxyacylglutathione hydrolase 3, mitochondrial (probable)
Nbv5.1tr6234955	1112	13	12	19	116	110	155	-0.267614	0.643485	Proteasome subunit alpha type-3 (probable)
Nbv5.1tr6234974	1258	27	30	8	219	234	148	-0.0394273	0.898031	Putative uncharacterized protein n=1 Tax=Ricinus communis RepID=B9T6S9_RICCO (probable)
Nbv5.1tr6234993	963	8546	11240	5097	43	33	293	-9.08179	NA	Uncharacterized protein n=13 Tax=Poaceae RepID=J3N262_ORYBR (probable)
Nbv5.1tr6235043	1773	24	25	5	410	598	360	1.44094	1.22701e-05	Putative uncharacterized protein n=2 Tax=Vitis vinifera RepID=A5BH42_VITVI (probable)
Nbv5.1tr6235056	1194	3194	4123	1141	1261	1685	2358	-3.75492	8.01585e-11	Acidic endochitinase Q (probable)
Nbv5.1tr6235358	1921	264	364	100	274	491	306	-2.62065	2.5314e-16	Auxin-induced in root cultures protein 12 (probable)
Nbv5.1tr6235393	921	158	178	21	1478	2535	1824	0.968733	0.0729614	Cucumber peeling cupredoxin (probable)
Nbv5.1tr6235493	559	289	863	506	28485	25248	17636	2.03914	0.000917269	Putative uncharacterized protein n=1 Tax=Medicago truncatula RepID=G7K0E3_MEDTR (probable)
Nbv5.1tr6235860	323	779	398	129	1448	940	548	-2.0535	0.000121956	not determined by homology or low homology during annotation
Nbv5.1tr6235985	2483	104	134	48	585	561	274	-0.961787	0.000227388	Polyadenylate-binding protein 2 (probable)
Nbv5.1tr6235988	681	132	110	49	1339	506	443	-0.310924	0.529189	Ribulose bisphosphate carboxylase small chain 8B, chloroplastic (similar to)
Nbv5.1tr6235993	2396	173	282	81	1528	1565	976	-0.291784	0.252627	Elongation factor 1-alpha (probable)
Nbv5.1tr6236000	1338	77	89	105	190	95	76	-3.10445	4.5987e-10	Chlorophyll a-b binding protein CP29.1, chloroplastic (probable)
Nbv5.1tr6236007	821	58	96	71	130	151	106	-2.59506	4.56157e-14	Ubiquitin-conjugating enzyme E2 variant 1D (probable)
Nbv5.1tr6236020	1142	461	627	486	177	223	159	-4.8928	8.61179e-38	Polyubiquitin (similar to)
Nbv5.1tr6236025	1086	85	120	32	1192	1167	770	0.505802	0.0353694	40S ribosomal protein S3-1 (probable)
Nbv5.1tr6236026	1235	247	279	50	3266	2522	1650	0.542646	0.218066	40S ribosomal protein SA (probable)
Nbv5.1tr6236033	1117	19	16	10	128	140	72	-0.379986	0.268363	Putative uncharacterized protein n=2 Tax=Vitis vinifera RepID=A5BJ31_VITVI (probable)
Nbv5.1tr6236042	951	106	188	157	130	185	140	-3.40552	4.58797e-15	ADP-ribosylation factor 1 (probable)
Nbv5.1tr6236060	2403	82	103	58	553	610	373	-0.647925	0.00384462	Heat shock cognate 70 kDa protein 2 (probable)
Nbv5.1tr6236074	2456	132	127	84	356	424	275	-1.70569	3.53561e-12	Patellin-3 (probable)
Nbv5.1tr6236076	811	18	27	8	102	82	58	-1.05801	0.00082341	40S ribosomal protein S23 (probable)
Nbv5.1tr6236089	803	7	14	4	93	98	57	0.0519869	0.910971	Peptidyl-prolyl cis-trans isomerase CYP20-1 (probable)
Nbv5.1tr6236093	1395	41	49	26	201	185	156	-1.0409	1.34467e-05	Aldo-keto reductase family 4 member C10 (probable)
Nbv5.1tr6236096	1170	42	61	63	75	64	111	-2.78523	7.80625e-08	Proteasome subunit beta type-1 (probable)
Nbv5.1tr6236102	1407	87	159	113	246	282	313	-2.10979	7.78179e-07	Triosephosphate isomerase, cytosolic (probable)
Nbv5.1tr6236110	1084	43	47	12	409	388	290	0.187758	0.488875	60S ribosomal protein L18a (probable)
Nbv5.1tr6236126	1852	40	80	59	282	299	200	-1.26715	0.00083227	DnaJ protein homolog 2 (probable)
Nbv5.1tr6236135	1242	227	410	192	83	131	167	-4.33178	8.23602e-23	1-aminocyclopropane-1-carboxylate oxidase 3 (probable)
Nbv5.1tr6236138	1518	79	118	26	822	799	470	0.0275165	0.933885	Elongation factor 1-gamma 2 (probable)
Nbv5.1tr6236145	1152	9	18	8	140	191	136	0.488186	0.189605	WD repeat-containing protein 5 (probable)
Nbv5.1tr6236153	1035	28	39	16	153	154	96	-0.986905	7.75394e-05	Elongation factor 1-beta (probable)
Nbv5.1tr6236158	1554	29	43	12	513	451	278	0.63536	0.0214337	Spermidine synthase (probable)
Nbv5.1tr6236185	1006	211	449	312	72	75	94	-5.35624	2.42093e-29	Calmodulin-related protein (probable)
Nbv5.1tr6236190	1279	9	19	13	132	100	125	-0.148082	0.752855	Probable proteasome inhibitor (probable)
Nbv5.1tr6236200	1294	56	42	7	1008	917	523	1.35115	0.00121546	40S ribosomal protein S2-2 (probable)
Nbv5.1tr6236219	1037	14	11	2	104	112	104	0.362183	0.41944	Acid phosphatase 1 (probable)
Nbv5.1tr6236225	1266	43	52	28	183	222	132	-1.16025	7.72787e-07	V-type proton ATPase subunit E (probable)
Nbv5.1tr6236236	4106	5573	7986	9775	240	202	2002	-6.51237	5.24497e-09	NAD(P)H-quinone oxidoreductase subunit 2 B, chloroplastic (probable)
Nbv5.1tr6236245	2931	95	136	74	443	522	260	-1.32892	4.6027e-07	YTH domain family protein 2 (probable)
Nbv5.1tr6236272	1701	77	98	56	539	552	295	-0.745941	0.00340395	Polyadenylate-binding protein RBP45B (probable)
Nbv5.1tr6236305	762	25	28	12	328	315	204	0.435706	0.1033	60S ribosomal protein L13a-4 (probable)
Nbv5.1tr6236319	1448	26	27	11	247	239	139	0.0137686	0.967222	Uncharacterized protein At3g15000, mitochondrial (probable)
Nbv5.1tr6236330	1109	13	15	6	212	215	138	0.790228	0.0156459	60S ribosomal protein L19-2 (probable)
Nbv5.1tr6236344	1024	12	18	3	520	413	262	1.93128	8.70348e-08	40S ribosomal protein S8 (probable)
Nbv5.1tr6236363	2098	44	70	34	264	310	193	-0.907978	0.000119048	Polyubiquitin-A (similar to)
Nbv5.1tr6236408	1479	90	60	6	1064	968	633	0.974465	0.090358	40S ribosomal protein S3a (probable)
Nbv5.1tr6236410	1430	61	86	52	169	184	164	-1.91542	6.04589e-12	14-3-3 protein 10 (probable)
Nbv5.1tr6236416	1800	25	28	9	206	349	201	0.368152	0.293089	Auxin-induced in root cultures protein 12 (probable)
Nbv5.1tr6236457	1060	102	150	117	157	162	91	-3.2705	2.08817e-20	Uncharacterized protein At3g27210 (probable)
Nbv5.1tr6236468	1713	109	141	28	1255	1174	598	0.253968	0.505185	Elongation factor 1-gamma 2 (probable)
Nbv5.1tr6236483	964	24	31	14	428	392	264	0.703722	0.00646538	40S ribosomal protein S9-2 (probable)
Nbv5.1tr6236487	1885	70	97	81	348	400	348	-1.23396	0.00105842	Ubiquitin carboxyl-terminal hydrolase 6 (probable)
Nbv5.1tr6236488	934	45	68	18	327	305	138	-0.696578	0.0286789	60S ribosomal protein L11-1 (probable)
Nbv5.1tr6236529	1323	6	5	2	215	197	123	2.0915	1.32906e-05	Ribonuclease P protein subunit p25-like protein (probable)
Nbv5.1tr6236596	918	14	14	8	125	147	128	0.227192	0.559898	Proteasome subunit alpha type-7 (similar to)
Nbv5.1tr6236635	1281	12	21	6	198	192	127	0.475596	0.145552	Predicted protein n=1 Tax=Populus trichocarpa RepID=B9MWZ7_POPTR (probable)
Nbv5.1tr6236647	2362	17	28	9	210	346	131	0.391271	0.321549	UV-stimulated scaffold protein A homolog (probable)
Nbv5.1tr6236718	1248	128	188	102	396	435	313	-1.8518	6.13136e-15	Glutathione S-transferase zeta class (probable)
Nbv5.1tr6236728	1547	99	97	15	350	643	334	-0.485452	0.307023	Suberization-associated anionic peroxidase (probable)
Nbv5.1tr6236729	1573	69	87	14	399	831	553	0.278992	0.56852	Suberization-associated anionic peroxidase (probable)
Nbv5.1tr6236753	1929	133	154	71	542	580	314	-1.28905	7.88987e-10	Cysteine proteinase RD21a (probable)
Nbv5.1tr6236757	1611	21	25	21	279	290	164	0.114666	0.737942	Mitochondrial nicotinamide adenine dinucleotide transporter 1 (probable)
Nbv5.1tr6236777	1187	103	161	67	270	356	187	-1.98402	3.41038e-17	Membrane steroid-binding protein 2 (probable)
Nbv5.1tr6236784	603	18	29	7	89	92	68	-1.02601	0.000812612	60S ribosomal protein L26-1 (probable)
Nbv5.1tr6236813	1047	22	35	23	97	127	73	-1.42044	2.28904e-06	60S ribosomal protein L18a (probable)
Nbv5.1tr6236828	1171	3	15	6	191	279	201	1.56568	0.000316185	Probable WRKY transcription factor 11 (probable)
Nbv5.1tr6237037	1518	101	103	65	204	245	262	-1.86789	1.27558e-08	4,5-DOPA dioxygenase extradiol-like protein (probable)
Nbv5.1tr6237057	2027	70	150	50	1293	1653	1299	0.766028	0.0158181	Alternative oxidase 1, mitochondrial (probable)
Nbv5.1tr6237143	1253	4	11	0	211	219	117	1.94793	5.49512e-05	F-box protein CPR30 (probable)
Nbv5.1tr6237199	1886	46	30	16	247	327	129	-0.380858	0.306287	Putative uncharacterized protein n=1 Tax=Vitis vinifera RepID=F6HW60_VITVI (probable)
Nbv5.1tr6237204	1104	28	34	4	340	319	249	0.589283	0.0620637	40S ribosomal protein S5-2 (probable)
Nbv5.1tr6237301	1417	45	39	12	412	521	462	0.671283	0.0472638	Ethylene-responsive transcription factor 4 (probable)
Nbv5.1tr6237331	450	0	3	0	103	118	58	3.27683	0.00074355	Retrovirus-related Pol polyprotein from type-1 retrotransposable element R2 (probable)
Nbv5.1tr6237401	1054	12	16	9	39	37	115	-0.767013	0.265604	Probable serine/threonine-protein kinase WNK11 (probable)
Nbv5.1tr6237474	587	21	23	7	1629	1583	1197	3.19417	4.80154e-30	Polyprotein, putative n=1 Tax=Solanum demissum RepID=Q6L4B3_SOLDE (probable)
Nbv5.1tr6237526	1255	98	129	63	594	878	508	-0.517651	0.0461029	Putative uncharacterized protein n=1 Tax=Vitis vinifera RepID=F6H1D9_VITVI (probable)
Nbv5.1tr6237546	1080	17	21	8	453	434	291	1.41669	5.12979e-07	Copia protein (probable)
Nbv5.1tr6237579	1821	35	19	0	563	418	294	1.48961	0.242714	U3 small nucleolar RNA-associated protein 15 homolog (probable)
Nbv5.1tr6237622	1147	5	10	3	167	109	44	0.85251	0.148165	Putative uncharacterized protein n=1 Tax=Ricinus communis RepID=B9SMX3_RICCO (probable)
Nbv5.1tr6237749	765	425	368	612	33	18	144	-6.18109	1.97578e-11	Putative AC9 transposase (probable)
Nbv5.1tr6237765	398	6	4	1	222	172	102	2.21788	4.95781e-05	Putative reverse transcriptase, identical n=1 Tax=Solanum demissum RepID=Q6L4A6_SOLDE (probable)
Nbv5.1tr6237958	1230	14	17	8	307	390	289	1.41179	1.3463e-05	Predicted protein n=1 Tax=Populus trichocarpa RepID=B9I4X4_POPTR (probable)
Nbv5.1tr6238100	1225	113	189	81	65	166	190	-3.04308	1.05634e-09	Fruit bromelain (probable)
Nbv5.1tr6238315	230	7	2	1	36	53	24	0.214131	0.794462	40S ribosomal protein S4 (probable)
Nbv5.1tr6238887	430	67	102	46	116	131	122	-2.4641	2.87081e-21	not determined by homology or low homology during annotation
Nbv5.1tr6239092	696	191	134	33	92	142	44	-3.58709	1.11229e-14	CASP-like protein PIMP1 (probable)
Nbv5.1tr6239670	488	9	9	5	70	82	8	-0.606036	0.434678	not determined by homology or low homology during annotation
Nbv5.1tr6239742	695	760	1070	292	71	147	85	-5.98411	1.05924e-56	Non-specific lipid-transfer protein 2 (probable)
Nbv5.1tr6239797	1094	122	149	56	450	506	545	-0.98816	0.00114284	60S ribosomal protein L10 (probable)
Nbv5.1tr6240001	227	0	0	0	0	2	25	2.5947	0.574766	Putative uncharacterized protein n=2 Tax=Corynebacterium efficiens YS-314 RepID=Q8CM04_COREF (probable)
Nbv5.1tr6240093	249	0	3	0	57	29	20	1.95582	0.140797	not determined by homology or low homology during annotation
Nbv5.1tr6240111	255	2	4	0	84	86	52	1.96438	0.00720671	Putative uncharacterized protein n=1 Tax=Ricinus communis RepID=B9RX71_RICCO (probable)
Nbv5.1tr6240403	343	4	1	0	22	4	52	0.989065	0.534411	Uncharacterized protein n=1 Tax=Marinobacter hydrocarbonoclasticus ATCC 49840 RepID=H8W450_MARHY (probable)
Nbv5.1tr6240635	477	1	4	1	99	85	63	2.11235	0.00305922	Putative uncharacterized protein n=1 Tax=Melampsora larici-populina 98AG31 RepID=F4S7Q0_MELLP (probable)
Nbv5.1tr6240723	603	18	21	6	599	467	277	1.63322	1.63962e-06	not determined by homology or low homology during annotation
Nbv5.1tr6240840	1137	98	206	45	325	379	373	-1.49001	3.62097e-05	Probable glutathione S-transferase parA (probable)
Nbv5.1tr6240853	1347	24	22	20	400	348	205	0.501859	0.133185	Nuclear RNA binding protein-like n=1 Tax=Solanum tuberosum RepID=Q38M48_SOLTU (probable)
Nbv5.1tr6240871	2544	408	453	89	2036	2412	2140	-0.30568	0.504792	Uncharacterized isomerase BH0283 (probable)
Nbv5.1tr6240921	215	0	3	18	8	7	76	-1.53483	0.516388	not determined by homology or low homology during annotation
Nbv5.1tr6240970	229	51	23	9	56	39	24	-2.73461	1.74743e-09	not determined by homology or low homology during annotation
Nbv5.1tr6240981	233	51	153	61	10067	9766	10592	3.6159	6.90275e-13	Tar1p n=1 Tax=Medicago truncatula RepID=G7K0E0_MEDTR (probable)
Nbv5.1tr6241150	327	3	6	2	289	231	131	2.60503	1.14295e-06	Polyprotein, putative n=1 Tax=Solanum demissum RepID=Q6L4B3_SOLDE (probable)
Nbv5.1tr6241319	500	149	186	74	97	90	51	-4.04916	6.26203e-78	60S acidic ribosomal protein P2 (probable)
Nbv5.1tr6241467	1853	319	321	188	897	1520	528	-1.53793	2.1712e-05	Polyubiquitin (probable)
Nbv5.1tr6241507	214	25	16	4	105	33	49	-1.14235	0.0447663	Ribulose bisphosphate carboxylase small chain (Fragment) n=1 Tax=Nicotiana benthamiana RepID=Q8SAQ3_NICBE (probable)
Nbv5.1tr6241602	307	0	1	0	11	6	64	3.15843	0.117942	Putative uncharacterized protein n=1 Tax=mine drainage metagenome RepID=E6QPT8_9ZZZZ (probable)
Nbv5.1tr6241674	365	15	49	34	79	81	49	-2.30358	2.54864e-07	60S ribosomal protein L36-2 (similar to)
Nbv5.1tr6241689	383	53	132	66	30	39	105	-3.68473	5.87219e-09	Uncharacterized protein TC_0114 (similar to)
Nbv5.1tr6241803	660	63	85	39	255	244	82	-1.70445	1.39372e-06	60S ribosomal protein L35 (probable)
Nbv5.1tr6241835	863	16	14	12	131	137	80	-0.254451	0.474546	Putative uncharacterized protein n=1 Tax=Vitis vinifera RepID=A5AIH3_VITVI (probable)
Nbv5.1tr6241858	1098	35	56	19	729	772	570	0.99764	2.51857e-05	60S ribosomal protein L19-2 (probable)
Nbv5.1tr6241867	1321	5	10	14	109	100	181	0.38136	0.578619	GDSL esterase/lipase APG (similar to)
Nbv5.1tr6241872	1499	195	109	20	185	230	174	-2.25593	1.90754e-05	Glucan endo-1,3-beta-glucosidase, basic vacuolar isoform GGIB50 (probable)
Nbv5.1tr6241874	1588	1195	2154	1293	826	1074	834	-4.10474	9.94007e-19	Polyubiquitin (similar to)
Nbv5.1tr6241885	1949	652	1298	1132	362	403	300	-4.99464	1.42228e-19	Polyubiquitin (probable)
Nbv5.1tr6241919	708	579	941	589	177	201	111	-5.49492	2.75781e-51	Peroxiredoxin-2B (probable)
Nbv5.1tr6241922	804	523	575	242	1224	1428	987	-1.80939	1.51533e-19	CASP-like protein 5 (probable)
Nbv5.1tr6241923	824	71	80	125	135	29	55	-3.90786	7.61588e-09	Chlorophyll a-b binding protein 21, chloroplastic (similar to)
Nbv5.1tr6241926	1029	527	949	675	259	264	375	-4.58432	1.06538e-18	Nodulin-like protein n=1 Tax=Gossypium hirsutum RepID=I0B682_GOSHI (probable)
Nbv5.1tr6241933	1847	3989	7616	6175	2247	2981	1369	-4.91327	1.28684e-18	Cysteine proteinase RD21a (probable)
Nbv5.1tr6241943	625	764	1286	1884	850	407	595	-4.65634	1.82527e-09	Ribulose bisphosphate carboxylase small chain 8B, chloroplastic (probable)
Nbv5.1tr6241949	1348	645	997	742	279	357	222	-4.8876	1.85363e-31	Polyubiquitin (similar to)
Nbv5.1tr6241950	1396	926	1092	686	1270	1393	920	-2.94443	8.13017e-21	Polyubiquitin (similar to)
Nbv5.1tr6242119	741	38	59	6	376	464	264	0.274275	0.504932	Glutathione S-transferase U10 (probable)
Nbv5.1tr6242866	283	92	123	70	46	73	23	-4.36775	4.0634e-38	Predicted protein n=1 Tax=Physcomitrella patens subsp. patens RepID=A9TQZ9_PHYPA (probable)
Nbv5.1tr6242962	329	56140	48994	35504	1615	2155	2242	-7.84803	1.06437e-62	Putative uncharacterized protein n=1 Tax=Ricinus communis RepID=B9S749_RICCO (probable)
Nbv5.1tr6242997	647	31	22	5	110	83	63	-1.08453	0.00307198	not determined by homology or low homology during annotation
Nbv5.1tr6243066	497	351	1766	626	792	807	3420	-2.16864	0.0202522	Uncharacterized protein TC_0114 (probable)
Nbv5.1tr6243079	1499	282	492	939	28	28	186	-6.24471	2.79211e-09	Acetyl-coenzyme A carboxylase carboxyl transferase subunit beta, chloroplastic (similar to)
Nbv5.1tr6243150	834	1615	2670	1667	5150	4818	5482	-1.94075	0.000199134	Predicted protein (Fragment) n=2 Tax=Populus trichocarpa RepID=B9PD26_POPTR (probable)
Nbv5.1tr6243204	903	48	58	48	349	387	498	-0.311807	0.502951	Proteasome subunit beta type-2-A (probable)
Nbv5.1tr6243260	876	35	52	17	94	133	62	-1.78501	1.74368e-10	G-type lectin S-receptor-like serine/threonine-protein kinase At4g27290 (probable)
Nbv5.1tr6243293	409	51	52	15	87	62	37	-2.58791	4.71227e-17	not determined by homology or low homology during annotation
Nbv5.1tr6243302	434	47	37	39	14	7	49	-4.03155	0.000120077	Putative uncharacterized protein n=1 Tax=uncultured beta proteobacterium CBNPD1 BAC clone 578 RepID=B1N6J8_9PROT (probable)
Nbv5.1tr6243344	1456	16	27	10	329	356	224	0.839161	0.00245561	External alternative NADH-ubiquinone oxidoreductase, mitochondrial (probable)
Nbv5.1tr6243390	213	438	1767	710	185932	127066	98554	3.84214	1.27343e-10	RRNA intron-encoded homing endonuclease n=8 Tax=cellular organisms RepID=G7K0D6_MEDTR (probable)
Nbv5.1tr6243398	919	180	111	43	305	213	98	-2.39053	3.35293e-08	Heat stress transcription factor B-2b (probable)
Nbv5.1tr6243409	843	17	33	3	175	267	202	0.47211	0.278503	NtEIG-E80 protein n=1 Tax=Nicotiana tabacum RepID=Q9FXS6_TOBAC (probable)
Nbv5.1tr6243432	663	701	498	114	1040	631	336	-2.58562	9.37524e-07	Cell number regulator 9 (probable)
Nbv5.1tr6243515	1483	24	23	9	266	287	175	0.435044	0.126798	Putative uncharacterized protein n=1 Tax=Vitis vinifera RepID=F6H0M7_VITVI (probable)
Nbv5.1tr6243586	992	25	72	40	154	181	110	-1.64092	1.83251e-05	40S ribosomal protein S3-3 (probable)
Nbv5.1tr6243631	902	2	11	3	242	214	163	2.02746	4.66615e-06	40S ribosomal protein S8 (probable)
Nbv5.1tr6243632	909	19	23	8	678	679	401	1.86769	5.11651e-11	60S ribosomal protein L15 (probable)
Nbv5.1tr6243637	1092	24	39	11	363	741	587	1.34257	0.00129316	Probable glutathione S-transferase (probable)
Nbv5.1tr6243656	1731	1749	2747	4273	38	53	392	-7.51918	1.74368e-10	Maturase K (probable)
Nbv5.1tr6243664	1165	53	76	54	98	133	115	-2.40806	1.77708e-12	L-ascorbate peroxidase 3, peroxisomal (probable)
Nbv5.1tr6243676	706	37	43	30	164	188	90	-1.33783	3.95908e-06	60S ribosomal protein L14-1 (probable)
Nbv5.1tr6243677	1180	19	22	13	491	513	279	1.27109	1.37502e-05	Pre-mRNA-splicing factor SPF27 homolog (probable)
Nbv5.1tr6243680	1018	6	5	3	83	104	118	1.23334	0.0294431	Putative uncharacterized protein n=2 Tax=Vitis vinifera RepID=A5AWV9_VITVI (probable)
Nbv5.1tr6243698	1161	115	126	32	1904	1623	844	0.778441	0.0221613	60S ribosomal protein L7a-2 (probable)
Nbv5.1tr6243711	2176	16	21	8	217	278	166	0.615977	0.0472747	Arginine--tRNA ligase (probable)
Nbv5.1tr6243746	1160	7	17	11	79	103	111	-0.190761	0.710959	RNA-binding protein 24 (probable)
Nbv5.1tr6243750	395	3	7	2	64	76	57	0.801074	0.162359	Polyprotein, putative n=1 Tax=Solanum demissum RepID=Q6L4B3_SOLDE (probable)
Nbv5.1tr6243792	855	126	214	125	443	570	538	-1.56066	1.56347e-05	Uncharacterized protein At1g15400 (probable)
Nbv5.1tr6243799	1202	23	47	13	294	191	96	-0.454756	0.272505	Histone deacetylase HDT1 (probable)
Nbv5.1tr6243800	634	107	63	113	101	35	37	-4.26311	4.70187e-13	Photosystem II reaction center W protein, chloroplastic (probable)
Nbv5.1tr6243801	540	115	245	121	225	222	111	-3.13265	2.00184e-20	Translationally-controlled tumor protein homolog (similar to)
Nbv5.1tr6243808	984	48	43	13	419	429	235	0.125566	0.686592	60S ribosomal protein L18-2 (probable)
Nbv5.1tr6244154	1784	427	445	135	1969	1981	1637	-0.707724	0.0155231	Zinc finger A20 and AN1 domain-containing stress-associated protein 8 (probable)
Nbv5.1tr6244264	452	2	1	0	44	42	51	2.32892	0.0328732	not determined by homology or low homology during annotation
Nbv5.1tr6244635	1268	85	91	26	297	305	295	-1.02421	0.000442596	Basic endochitinase (probable)
Nbv5.1tr6244683	1441	196	240	18	767	1304	358	-0.697409	0.303479	Aminotransferase ALD1 (probable)
Nbv5.1tr6244711	975	43	63	25	135	115	111	-1.77309	1.29802e-12	Adrenodoxin-like protein, mitochondrial (probable)
Nbv5.1tr6244778	922	8	11	5	120	110	103	0.554222	0.185174	Uncharacterized protein At3g15000, mitochondrial (probable)
Nbv5.1tr6244898	860	428	648	294	448	497	293	-3.44308	1.51159e-51	SKP1-like protein 1A (probable)
Nbv5.1tr6244945	580	33	42	9	379	334	247	0.290894	0.301338	40S ribosomal protein S7 (probable)
Nbv5.1tr6244993	1423	26	28	9	313	402	306	0.793359	0.0081415	Probable glutathione S-transferase (probable)
Nbv5.1tr6245001	1661	169	275	307	207	129	98	-4.33002	1.82883e-16	Remorin (probable)
Nbv5.1tr6245056	414	120	180	273	721	316	281	-2.42097	0.000181567	Ribulose bisphosphate carboxylase small chain 8B, chloroplastic (similar to)
Nbv5.1tr6245061	1436	140	215	63	1558	1738	1391	0.298011	0.262504	60S ribosomal protein L10 (probable)
Nbv5.1tr6245062	1327	35	51	20	706	633	407	0.773729	0.00167281	60S ribosomal protein L10 (probable)
Nbv5.1tr6245138	1222	322	272	349	223	172	148	-4.28706	1.44625e-20	60S ribosomal protein L6 (probable)
Nbv5.1tr6245219	1301	41	35	15	921	929	522	1.42456	1.58817e-07	60S ribosomal protein L7a-1 (probable)
Nbv5.1tr6245220	1384	39	50	8	701	664	401	0.982485	0.00166642	60S ribosomal protein L7a-1 (probable)
Nbv5.1tr6245221	1372	40	33	5	639	536	319	1.05346	0.00615442	60S ribosomal protein L7a (probable)
Nbv5.1tr6245222	1297	84	62	15	2126	1909	1109	1.78933	4.16318e-06	60S ribosomal protein L7a-1 (probable)
Nbv5.1tr6245223	1280	82	90	18	1112	1121	569	0.682422	0.0541118	60S ribosomal protein L7a-1 (probable)
Nbv5.1tr6245239	326	3	8	10	54	48	13	-1.06523	0.132857	Ubiquitin-60S ribosomal protein L40 (probable)
Nbv5.1tr6245249	870	6	18	4	128	120	61	0.208954	0.656637	60S ribosomal protein L11-1 (probable)
Nbv5.1tr6245298	318	63688	55407	28070	81	95	62	-12.5537	2.27756e-286	Putative uncharacterized protein n=1 Tax=Magnetospirillum gryphiswaldense RepID=Q3BKI0_9PROT (probable)
Nbv5.1tr6245375	1023	51	52	18	165	180	161	-1.15108	1.67084e-05	SUMO-conjugating enzyme SCE1 (probable)
Nbv5.1tr6245379	1571	101	123	155	803	346	312	-1.60059	0.00448212	Oxygen-evolving enhancer protein 1, chloroplastic (probable)
Nbv5.1tr6245380	1473	84	98	130	523	209	174	-2.02898	0.000487304	Oxygen-evolving enhancer protein 1, chloroplastic (probable)
Nbv5.1tr6245446	1376	70	66	8	675	562	408	0.380717	0.416059	40S ribosomal protein SA (probable)
Nbv5.1tr6245468	1142	16	20	3	142	159	90	0.0838607	0.829062	60S ribosomal protein L15 (probable)
Nbv5.1tr6245469	1104	16	23	8	163	112	108	-0.210561	0.570577	60S ribosomal protein L15 (probable)
Nbv5.1tr6245491	1509	52	47	17	777	757	422	0.808442	0.00318861	40S ribosomal protein S3a (probable)
Nbv5.1tr6245505	1564	117	208	98	219	299	354	-2.17798	3.61887e-08	Glyceraldehyde-3-phosphate dehydrogenase, cytosolic (probable)
Nbv5.1tr6245506	1613	116	193	92	229	253	338	-2.18519	1.15517e-08	Glyceraldehyde-3-phosphate dehydrogenase, cytosolic (probable)
Nbv5.1tr6245534	2410	73	53	17	536	625	214	-0.00710718	0.989842	Alanine aminotransferase 2, mitochondrial (probable)
Nbv5.1tr6245583	1460	79	110	52	419	482	390	-0.835648	0.000424999	14-3-3-like protein 16R (probable)
Nbv5.1tr6245584	1348	19	30	29	146	155	133	-0.894989	0.0224755	14-3-3-like protein A (probable)
Nbv5.1tr6245725	588	3	2	0	81	64	50	2.04275	0.0113832	not determined by homology or low homology during annotation
Nbv5.1tr6245758	1357	17	30	4	136	189	156	0.0799525	0.854148	Putative uncharacterized protein (Fragment) n=1 Tax=Nicotiana tabacum RepID=A1XM03_TOBAC (probable)
Nbv5.1tr6245795	2099	44	65	43	228	259	141	-1.30146	5.71355e-06	ADP,ATP carrier protein, mitochondrial (probable)
Nbv5.1tr6245796	1266	30	29	11	411	411	221	0.620467	0.030709	40S ribosomal protein S4 (probable)
Nbv5.1tr6245797	1152	16	25	5	314	353	195	0.978727	0.00162915	40S ribosomal protein S4 (probable)
Nbv5.1tr6245798	1313	18	16	3	381	359	181	1.37555	0.000181169	40S ribosomal protein S4 (probable)
Nbv5.1tr6245880	1394	32	45	33	160	139	127	-1.36304	8.23029e-06	S-adenosylmethionine synthase 2 (probable)
Nbv5.1tr6246056	967	3585	4593	6153	36	36	234	-8.85034	1.22727e-17	Cytochrome b6 (probable)
Nbv5.1tr6246204	522	1	4	4	12	11	99	0.594638	0.650978	Uncharacterized protein TC_0114 (probable)
Nbv5.1tr6246272	478	10	9	3	42	29	43	-0.820537	0.136111	Polyprotein, putative n=1 Tax=Solanum demissum RepID=Q6L4B3_SOLDE (probable)
Nbv5.1tr6246409	2780	86	136	39	672	672	573	-0.315876	0.227714	Heat shock cognate protein 80 (probable)
Nbv5.1tr6246468	1494	0	3	23	19	14	492	0.700272	NA	Putative uncharacterized protein n=2 Tax=Vitis vinifera RepID=A5B1A3_VITVI (probable)
Nbv5.1tr6246525	372	0	4	4	10	17	159	1.30589	0.523937	Putative uncharacterized protein n=1 Tax=Vitis vinifera RepID=A5AQF1_VITVI (probable)
Nbv5.1tr6246544	1930	148	185	126	746	681	339	-1.45437	8.76613e-06	Cysteine synthase, chloroplastic/chromoplastic (probable)
Nbv5.1tr6246547	1119	129	293	321	793	714	806	-1.85415	0.00210954	UPF0308 protein At2g37240, chloroplastic (probable)
Nbv5.1tr6246549	1825	62	95	37	294	568	418	-0.498306	0.173945	3-ketoacyl-CoA thiolase 2, peroxisomal (probable)
Nbv5.1tr6246560	1213	16	38	24	427	402	306	0.549352	0.110799	3-ketoacyl-CoA synthase 6 (probable)
Nbv5.1tr6246851	533	13	19	6	41	71	48	-1.15488	0.00421017	E3 ubiquitin-protein ligase PUB24 (probable)
Nbv5.1tr6247897	217	1	1	0	39	17	36	2.34814	0.102098	not determined by homology or low homology during annotation
Nbv5.1tr6248190	356	0	0	0	9	11	39	3.59734	0.145949	Putative uncharacterized protein n=1 Tax=Vitis vinifera RepID=A5AYX1_VITVI (probable)
Nbv5.1tr6248352	473	44	89	31	89	82	62	-2.73396	8.8206e-26	40S ribosomal protein S24-1 (probable)
Nbv5.1tr6248366	491	5	6	1	105	68	30	0.804043	0.24174	40S ribosomal protein S4 (probable)
Nbv5.1tr6248401	544	61	111	61	211	242	128	-2.02092	7.63078e-12	40S ribosomal protein S18 (probable)
Nbv5.1tr6248480	783	180	256	91	3074	3105	2805	0.88523	0.000507558	Eukaryotic translation initiation factor 6-2 (probable)
Nbv5.1tr6248523	1159	74	117	100	701	809	552	-0.600628	0.145024	Histone H1 (probable)
Nbv5.1tr6248535	1359	128	188	165	175	161	114	-3.53925	1.50386e-19	Tubulin alpha-3/alpha-5 chain (probable)
Nbv5.1tr6248751	883	107	145	25	1137	2069	1380	0.936349	0.0291672	Cucumber peeling cupredoxin (probable)
Nbv5.1tr6248799	470	10	26	17	108	109	98	-0.719793	0.0587197	Alternative oxidase 1, mitochondrial (probable)
Nbv5.1tr6248823	1021	33	23	5	272	217	124	0.087013	0.838862	50S ribosomal protein L7/L12 (probable)
Nbv5.1tr6248835	586	14	2	1	126	86	82	0.874202	0.17667	not determined by homology or low homology during annotation
Nbv5.1tr6248847	983	21	23	2	450	387	250	1.34193	8.8697e-05	Putative uncharacterized protein n=1 Tax=Vitis vinifera RepID=F6H429_VITVI (probable)
Nbv5.1tr6248882	378	4	6	1	160	160	123	2.09044	5.24702e-05	U4/U6 small nuclear ribonucleoprotein PRP4-like protein (probable)
Nbv5.1tr6248899	633	5	3	1	85	72	61	1.35247	0.0292517	Mitochondrial nicotinamide adenine dinucleotide transporter 1 (probable)
Nbv5.1tr6249275	782	34	21	6	82	86	71	-1.24587	0.00055587	Hop-interacting protein THI031 n=1 Tax=Solanum lycopersicum RepID=G8Z260_SOLLC (probable)
Nbv5.1tr6249474	1524	11	9	5	170	209	118	1.03635	0.00638032	Scarecrow-like protein 14 (probable)
Nbv5.1tr6249577	1671	11	14	2	169	241	127	1.07087	0.00690107	Scarecrow-like protein 14 (probable)
Nbv5.1tr6249621	396	1	2	0	59	59	50	2.58893	0.010848	Epoxide hydrolase 2 (probable)
Nbv5.1tr6249842	1465	7	10	6	127	98	195	1.00244	0.0779321	Activator of 90 kDa heat shock protein ATPase homolog (probable)
Nbv5.1tr6249863	599	0	0	2	1	4	57	1.45478	0.539476	Putative uncharacterized protein n=1 Tax=Vitis vinifera RepID=A5BDH9_VITVI (probable)
Nbv5.1tr6249906	366	1	1	0	232	1782	7945	9.33965	1.41866e-06	not determined by homology or low homology during annotation
Nbv5.1tr6250059	457	3	2	1	58	40	15	0.907977	0.343884	ABC transporter A family member 2 (probable)
Nbv5.1tr6250214	791	25	36	33	103	133	68	-1.71199	3.3303e-06	Vacuolar protein sorting-associated protein 29 (probable)
Nbv5.1tr6250650	777	16	5	0	93	94	71	0.417085	0.496898	Pentatricopeptide repeat-containing protein At4g36680, mitochondrial (probable)
Nbv5.1tr6250763	414	8940	7739	7170	297	237	686	-7.54841	1.25711e-26	Putative uncharacterized protein n=1 Tax=Ricinus communis RepID=B9SNC1_RICCO (probable)
Nbv5.1tr6251126	2657	10	19	2	260	366	156	1.42104	0.000599845	Scarecrow-like protein 14 (probable)
Nbv5.1tr6251207	493	0	16	5	803	580	648	3.39274	0.00288227	Uncharacterized protein n=1 Tax=Glycine max RepID=I1LXT5_SOYBN (probable)
Nbv5.1tr6251255	1303	3	1	0	109	210	133	3.5835	2.86714e-05	Probable carboxylesterase 16 (probable)
Nbv5.1tr6251256	791	7	5	3	104	68	72	0.772017	0.151627	Putative uncharacterized protein n=1 Tax=Vitis vinifera RepID=F6H442_VITVI (probable)
Nbv5.1tr6251323	543	14	24	14	57	75	68	-1.31643	0.00030813	Protein FRIGIDA (probable)
Nbv5.1tr6251324	1236	32	26	5	365	328	199	0.587297	0.0797258	Cyclin-dependent kinase inhibitor 5 (probable)
Nbv5.1tr6251326	1686	41	43	23	424	425	299	0.150309	0.544378	Putative uncharacterized protein n=1 Tax=Vitis vinifera RepID=D7TMF7_VITVI (probable)
Nbv5.1tr6251370	515	3	4	2	259	244	181	2.99005	3.75458e-08	Putative uncharacterized protein n=1 Tax=Ricinus communis RepID=B9SNB5_RICCO (probable)
Nbv5.1tr6251419	684	10	11	5	169	175	102	0.826118	0.0272425	60S ribosomal protein L7-4 (probable)
Nbv5.1tr6251576	1110	5	8	0	135	157	106	1.7048	0.000621542	Probable dimethyladenosine transferase (probable)
Nbv5.1tr6251742	1145	4	15	3	130	173	84	0.887606	0.0522599	5'-adenylylsulfate reductase 3, chloroplastic (similar to)
Nbv5.1tr6251759	695	3	3	1	93	85	64	1.85811	0.00506464	Protein BASIC PENTACYSTEINE4 (similar to)
Nbv5.1tr6251808	774	9	9	2	130	156	136	1.18423	0.00754713	NF-X1-type zinc finger protein NFXL1 (probable)
Nbv5.1tr6251924	1158	6	7	4	150	163	60	1.13215	0.0267457	Scarecrow-like protein 14 (probable)
Nbv5.1tr6252191	727	10	20	5	391	409	260	1.66828	1.20542e-07	40S ribosomal protein S2-4 (similar to)
Nbv5.1tr6252226	1230	28	66	28	288	304	203	-0.566579	0.0506544	Eukaryotic translation initiation factor 3 subunit H (probable)
Nbv5.1tr6252241	954	1	4	1	150	133	102	2.75381	5.01729e-05	40S ribosomal protein S8 (probable)
Nbv5.1tr6252310	737	4	10	4	116	89	75	0.706705	0.137607	Putative uncharacterized protein n=1 Tax=Ricinus communis RepID=B9S3E9_RICCO (similar to)
Nbv5.1tr6252347	898	13	36	4	90	167	124	-0.262883	0.617159	Probable glutathione S-transferase (probable)
Nbv5.1tr6252451	495	11	14	9	109	51	69	-0.523501	0.27415	not determined by homology or low homology during annotation
Nbv5.1tr6252499	735	5	6	1	60	58	76	0.850173	0.188979	Guanine nucleotide-binding protein subunit beta-like protein (probable)
Nbv5.1tr6252678	216	10	5	8	71	70	68	-0.117607	0.824611	not determined by homology or low homology during annotation
Nbv5.1tr6252762	1139	9	16	4	127	112	200	0.803982	0.139108	Prohibitin-1, mitochondrial (probable)
Nbv5.1tr6252870	988	59	75	39	760	745	475	0.22505	0.333085	60S ribosomal protein L9-1 (probable)
Nbv5.1tr6253013	2165	28	20	2	324	383	340	1.23622	0.00321843	NF-X1-type zinc finger protein NFXL1 (probable)
Nbv5.1tr6253016	1049	6	12	4	141	120	180	1.15632	0.0238015	Prohibitin-1, mitochondrial (probable)
Nbv5.1tr6253029	732	12	8	1	201	204	111	1.35685	0.0013175	40S ribosomal protein S4 (probable)
Nbv5.1tr6253086	896	3	4	2	171	185	101	2.3867	2.45139e-05	not determined by homology or low homology during annotation
Nbv5.1tr6253136	237	38	29	9	97	60	36	-1.91218	9.07269e-07	not determined by homology or low homology during annotation
Nbv5.1tr6253216	348	16	18	12	112	122	102	-0.396811	0.238317	40S ribosomal protein S10-1 (similar to)
Nbv5.1tr6253273	925	18	30	14	106	179	110	-0.593189	0.0858624	Vesicle-associated membrane protein 725 (similar to)
Nbv5.1tr6253310	2537	18	20	3	310	411	311	1.4535	3.39698e-05	NF-X1-type zinc finger protein NFXL1 (similar to)
Nbv5.1tr6253509	849	5	22	9	108	98	57	-0.411979	0.345774	Heterodimeric geranylgeranyl pyrophosphate synthase small subunit, chloroplastic (probable)
Nbv5.1tr6253521	1911	57	63	20	365	436	314	-0.232335	0.367572	Protein ELC (probable)
Nbv5.1tr6253831	502	32	86	45	66	71	24	-3.39816	1.47631e-15	60S ribosomal protein L27a-3 (probable)
Nbv5.1tr6253962	1592	11	15	10	272	334	188	1.17278	0.00035976	Alpha-ketoglutarate-dependent dioxygenase alkB (probable)
Nbv5.1tr6254011	1680	9	12	15	85	87	172	-0.0648241	0.926361	Peptidyl-prolyl cis-trans isomerase FKBP62 (probable)
Nbv5.1tr6254084	1438	10	5	1	332	345	201	2.51014	7.26228e-09	WD repeat-containing protein LWD1 (probable)
Nbv5.1tr6254141	733	26	29	12	70	107	50	-1.51482	1.41268e-06	Cytochrome c sp|P62773.1|CYC_BRAOL Cytochrome c (probable)
Nbv5.1tr6254188	841	5	6	2	90	138	51	1.1324	0.048478	5'-adenylylsulfate reductase 3, chloroplastic (similar to)
Nbv5.1tr6254332	2537	15	16	1	232	330	226	1.42333	0.000252115	NF-X1-type zinc finger protein NFXL1 (similar to)
Nbv5.1tr6254396	743	17	31	24	115	98	74	-1.34385	8.88316e-05	E3 ubiquitin-protein ligase RNF167 (probable)
Nbv5.1tr6254431	2734	9	27	4	232	344	215	1.11411	0.00486484	NF-X1-type zinc finger protein NFXL1 (similar to)
Nbv5.1tr6254487	512	8	3	3	68	78	39	0.418905	0.475473	Inactive poly [ADP-ribose] polymerase RCD1 (probable)
Nbv5.1tr6254490	834	32	39	14	103	108	77	-1.48877	2.54707e-09	40S ribosomal protein S10-1 (probable)
Nbv5.1tr6254492	1062	17	5	3	640	586	324	2.66154	7.75496e-10	Putative uncharacterized protein n=1 Tax=Ricinus communis RepID=B9RLY4_RICCO (probable)
Nbv5.1tr6254599	360	2	5	0	41	56	19	0.826674	0.374105	Long-chain-alcohol oxidase FAO1 (probable)
Nbv5.1tr6254983	725	15	30	19	75	71	72	-1.51172	1.96693e-05	14-3-3 protein 10 (similar to)
Nbv5.1tr6255026	753	5	10	6	62	68	73	0.0337944	0.953146	ATP-dependent RNA helicase-like protein DB10 (probable)
Nbv5.1tr6255027	1359	81	85	61	223	205	120	-2.08909	3.26989e-14	3-oxoacyl-[acyl-carrier-protein] reductase, chloroplastic (probable)
Nbv5.1tr6255087	679	13	20	8	45	49	75	-1.12988	0.017798	50S ribosomal protein L36 (probable)
Nbv5.1tr6255141	1940	177	178	80	2488	2760	1363	0.630399	0.0150188	ABC transporter E family member 2 (probable)
Nbv5.1tr6255256	3717	31	25	11	427	479	280	0.873263	0.00138733	NF-X1-type zinc finger protein NFXL1 (similar to)
Nbv5.1tr6255293	704	8	9	5	212	199	149	1.40828	0.000221717	Thioredoxin reductase 1 (similar to)
Nbv5.1tr6255349	3152	31	30	10	401	446	331	0.814323	0.00217739	Importin-5 (probable)
Nbv5.1tr6255351	1017	11	14	1	193	201	96	0.98904	0.0189756	40S ribosomal protein S4 (probable)
Nbv5.1tr6255359	917	18	32	8	411	370	174	0.779116	0.0280321	Polyadenylate-binding protein RBP45 (similar to)
Nbv5.1tr6255368	674	7	13	1	221	225	123	1.51158	0.000291208	40S ribosomal protein S4 (similar to)
Nbv5.1tr6255489	741	289	364	118	797	698	330	-2.01422	7.19025e-12	Ubiquitin-40S ribosomal protein S27a (probable)
Nbv5.1tr6255668	992	19	27	9	466	430	249	1.11069	0.000155543	40S ribosomal protein S8 (probable)
Nbv5.1tr6255727	950	11	15	4	111	113	85	0.123564	0.762317	Far upstream element-binding protein 2 (probable)
Nbv5.1tr6255737	1749	12	13	5	219	208	157	1.03005	0.0024724	Uncharacterized protein C9orf114 (probable)
Nbv5.1tr6255780	1006	17	21	7	418	431	208	1.27322	0.00011308	40S ribosomal protein S8 (probable)
Nbv5.1tr6255876	1240	13	16	8	240	243	170	0.877939	0.00469239	ABC transporter B family member 27 (similar to)
Nbv5.1tr6255882	535	14	10	4	276	258	194	1.44591	3.10545e-05	60S ribosomal protein L8 (similar to)
Nbv5.1tr6255953	2050	18	23	10	329	299	264	0.885807	0.00270291	Chaperonin CPN60-2, mitochondrial (probable)
Nbv5.1tr6255972	742	73	119	44	175	173	93	-2.36731	2.18534e-23	Ubiquitin-40S ribosomal protein S27a (probable)
Nbv5.1tr6256014	634	8	7	3	218	175	110	1.52697	0.000549989	60S ribosomal protein L13a-4 (similar to)
Nbv5.1tr6256029	1128	41	35	5	477	506	234	0.698737	0.0867847	40S ribosomal protein S4 (probable)
Nbv5.1tr6256070	1612	114	174	118	173	246	123	-2.97395	8.49515e-19	Citrate synthase, mitochondrial (probable)
Nbv5.1tr6256132	889	19	17	9	114	98	62	-0.674721	0.0423218	Patellin-2 (probable)
Nbv5.1tr6256200	1740	16	9	6	306	296	189	1.3939	4.26032e-05	Apyrase (probable)
Nbv5.1tr6256214	1225	37	56	14	572	444	336	0.437353	0.127837	Uncharacterized protein At3g15000, mitochondrial (probable)
Nbv5.1tr6256284	299	31	18	11	44	41	32	-2.30952	2.38489e-11	not determined by homology or low homology during annotation
Nbv5.1tr6256419	865	20	32	11	90	129	104	-0.861731	0.00936141	14-3-3 protein 10 (probable)
Nbv5.1tr6256421	598	10	22	6	90	131	70	-0.309799	0.439716	Putative uncharacterized protein n=1 Tax=Ricinus communis RepID=B9SBL7_RICCO (similar to)
Nbv5.1tr6256469	604	6	4	1	420	452	246	3.39187	1.24535e-11	60S ribosomal protein L15 (similar to)
Nbv5.1tr6256646	618	19	11	4	71	87	47	-0.673125	0.099901	Ribosomal protein L24 n=2 Tax=fabids RepID=B5AJV4_CUCMN (probable)
Nbv5.1tr6256683	1624	35	40	23	174	258	163	-0.681385	0.0165888	SEC14-like protein 1 (probable)
Nbv5.1tr6256768	533	1	10	4	338	280	156	2.40263	8.7541e-07	60S ribosomal protein L7a (similar to)
Nbv5.1tr6256913	1095	11	5	5	218	208	175	1.57655	9.19047e-05	Nucleoporin NUP53 (probable)
Nbv5.1tr6256959	1062	77	72	49	372	445	294	-0.827462	0.00111024	Ubiquitin-conjugating enzyme E2 34 (probable)
Nbv5.1tr6257041	1722	9	16	6	214	204	111	0.815119	0.0257644	Putative uncharacterized protein n=1 Tax=Ricinus communis RepID=B9R7S6_RICCO (probable)
Nbv5.1tr6257056	325	73	93	49	117	130	96	-2.6057	1.62324e-32	SKP1-like protein 3 (probable)
Nbv5.1tr6257154	529	36	46	22	477	465	256	0.232307	0.397909	40S ribosomal protein S15 (probable)
Nbv5.1tr6257158	301	83	87	42	38	52	23	-4.19774	1.84695e-57	Nuclear division RFT1-like protein n=1 Tax=Medicago truncatula RepID=G7L7L6_MEDTR (probable)
Nbv5.1tr6257214	864	50	72	29	329	296	259	-0.690789	0.00333915	Nucleolin (probable)
Nbv5.1tr6257251	1335	24	9	0	590	575	357	2.41324	0.0282345	WD repeat-containing protein LWD1 (probable)
Nbv5.1tr6257266	600	20	8	12	84	120	74	-0.548513	0.214141	Putative uncharacterized protein n=1 Tax=Ricinus communis RepID=B9SBL7_RICCO (similar to)
Nbv5.1tr6257271	1053	38	123	82	46	47	104	-3.57873	1.16732e-08	Aquaporin TIP1-3 (probable)
Nbv5.1tr6257298	1293	19	19	10	239	209	161	0.400878	0.188943	Putative uncharacterized protein n=2 Tax=Vitis vinifera RepID=A5B5A0_VITVI (probable)
Nbv5.1tr6257386	782	13	29	36	120	145	250	-0.690489	0.30864	REF/SRPP-like protein At1g67360 (probable)
Nbv5.1tr6257402	710	265	481	196	88	106	78	-5.04907	6.26203e-78	60S ribosomal protein L27a-3 (probable)
Nbv5.1tr6257467	616	2	0	0	66	98	57	3.50928	0.00208564	Alpha-mannosidase 2 (probable)
Nbv5.1tr6257468	1233	41	41	32	306	307	183	-0.535466	0.0567845	R3H domain-containing protein 2 (probable)
Nbv5.1tr6257482	758	49	58	37	137	184	92	-1.80957	2.40645e-11	CLPTM1-like membrane protein cnrB (probable)
Nbv5.1tr6257542	782	3	2	3	97	87	197	2.37141	0.00229802	Uncharacterized GPI-anchored protein At1g27950 (probable)
Nbv5.1tr6257561	1139	26	28	18	281	435	260	0.466308	0.146383	Desumoylating isopeptidase 1 (probable)
Nbv5.1tr6257575	705	18	24	13	204	209	91	-0.122498	0.748008	40S ribosomal protein S9-2 (probable)
Nbv5.1tr6257602	621	43	69	44	77	74	66	-2.83514	2.25172e-21	Eukaryotic translation initiation factor 5A-2 (probable)
Nbv5.1tr6257667	1868	10	14	3	358	405	308	2.07834	3.70038e-09	Stomatin-like protein 2 (probable)
Nbv5.1tr6257682	534	8	36	20	108	112	69	-1.16015	0.00890497	40S ribosomal protein S18 (probable)
Nbv5.1tr6257737	1410	101	104	19	2239	2029	1255	1.45521	0.000113462	40S ribosomal protein SA (probable)
Nbv5.1tr6257868	1917	27	37	5	430	381	223	0.691282	0.0389203	ABC transporter B family member 25 (probable)
Nbv5.1tr6257907	1505	22	31	13	94	183	110	-0.700361	0.0527962	Long chain acyl-CoA synthetase 8 (similar to)
Nbv5.1tr6258030	434	7	13	3	252	222	109	1.39114	0.00122061	60S ribosomal protein L5-2 (probable)
Nbv5.1tr6258095	462	6	12	5	42	45	49	-0.655562	0.190832	Succinate dehydrogenase [ubiquinone] iron-sulfur subunit 2, mitochondrial (probable)
Nbv5.1tr6258125	651	7	6	5	62	82	111	0.602781	0.320478	Cysteine-rich repeat secretory protein 55 (probable)
Nbv5.1tr6258251	538	5	6	5	37	68	41	-0.103977	0.868279	60S ribosomal protein L11 (similar to)
Nbv5.1tr6258271	374	17	19	6	54	61	30	-1.4767	3.72074e-05	Ubiquitin-60S ribosomal protein L40 (similar to)
Nbv5.1tr6258307	461	8	13	4	62	64	56	-0.365416	0.418139	60S ribosomal protein L24 (similar to)
Nbv5.1tr6258369	948	57	89	70	106	114	178	-2.43059	3.98474e-07	Proteasome subunit alpha type-6 (probable)
Nbv5.1tr6258377	408	3	11	4	60	63	42	-0.0592178	0.915392	40S ribosomal protein S19-3 (similar to)
Nbv5.1tr6258383	319	22	32	18	42	41	23	-2.73506	2.90367e-19	40S ribosomal protein S25 (probable)
Nbv5.1tr6258410	1698	41	45	89	785	335	311	-0.613573	0.377856	Glutamine synthetase, chloroplastic (probable)
Nbv5.1tr6258468	776	47	83	23	160	200	115	-1.59534	4.16935e-10	60S ribosomal protein L21-1 (probable)
Nbv5.1tr6258476	1818	21	13	5	256	312	276	1.21714	0.00116293	Cysteine desulfurase 1, mitochondrial (probable)
Nbv5.1tr6258549	1423	16	14	8	499	523	246	1.75163	5.22573e-07	Eukaryotic translation initiation factor 3 subunit I (probable)
Nbv5.1tr6258652	1023	1	14	46	22	19	139	-2.03518	0.278053	Inositol-3-phosphate synthase (probable)
Nbv5.1tr6258701	3063	25	30	4	364	486	318	1.10858	0.000698781	NF-X1-type zinc finger protein NFXL1 (similar to)
Nbv5.1tr6258776	452	4	8	1	50	61	36	0.268127	0.672312	Pyruvate kinase, cytosolic isozyme (probable)
Nbv5.1tr6258778	686	34	25	10	91	74	55	-1.5837	2.86636e-07	40S ribosomal protein S26-3 (probable)
Nbv5.1tr6258801	856	9	14	13	153	147	85	0.0871004	0.834275	60S ribosomal protein L8 (probable)
Nbv5.1tr6258927	1036	11	13	6	189	232	122	0.89881	0.0124161	Serine/threonine-protein phosphatase PP2A catalytic subunit (putative)
Nbv5.1tr6258935	943	56	93	72	119	116	224	-2.23864	2.3191e-05	Proteasome subunit alpha type-6 (probable)
Nbv5.1tr6258954	666	100	107	19	3206	2724	1764	1.92708	6.04201e-07	60S ribosomal protein L13-2 (probable)
Nbv5.1tr6259056	1219	40	75	65	106	143	160	-2.18929	5.88908e-06	Proteasome subunit alpha type-3 (probable)
Nbv5.1tr6259140	347	7	12	2	49	56	25	-0.618278	0.239148	60S ribosomal protein L37-3 (similar to)
Nbv5.1tr6259155	509	34	71	44	105	119	64	-2.40907	1.20821e-12	40S ribosomal protein S23 (probable)
Nbv5.1tr6259213	306	22	40	15	43	42	29	-2.68857	4.70059e-20	not determined by homology or low homology during annotation
Nbv5.1tr6259263	408	1	2	3	107	108	73	2.30061	0.000844821	Polyprotein, putative n=1 Tax=Solanum demissum RepID=Q6L4B3_SOLDE (probable)
Nbv5.1tr6259347	1759	91	102	65	405	361	180	-1.49026	4.63762e-07	ERI1 exoribonuclease 2 (probable)
Nbv5.1tr6259359	1310	9	12	12	263	268	177	1.12187	0.00095906	Protein BASIC PENTACYSTEINE2 (probable)
Nbv5.1tr6259360	887	2	13	11	37	30	82	-0.765637	0.354341	CASP-like protein VIT_01s0010g01870 (probable)
Nbv5.1tr6259406	1260	32	56	17	231	323	327	-0.09767	0.812542	Serine acetyltransferase 3, mitochondrial (similar to)
Nbv5.1tr6259491	1379	26	29	28	365	364	212	0.122872	0.74271	Nitrile-specifier protein 5 (probable)
Nbv5.1tr6259493	2298	44	60	50	408	427	251	-0.580689	0.0941158	Outer envelope protein 64, chloroplastic (probable)
Nbv5.1tr6259506	908	103	143	153	197	183	136	-3.1152	1.93822e-12	Uncharacterized protein At3g27210 (probable)
Nbv5.1tr6259508	1350	291	448	179	2499	2459	1437	-0.477323	0.0475155	Elongation factor 1-alpha (similar to)
Nbv5.1tr6259512	781	9	5	3	120	135	79	1.02007	0.0251694	DEAD-box ATP-dependent RNA helicase 18 (probable)
Nbv5.1tr6259519	1088	2	2	7	205	149	133	2.119	0.000210112	Protein SYM1 (probable)
Nbv5.1tr6259522	1002	27	60	31	202	261	249	-0.667661	0.0779016	Enolase (similar to)
Nbv5.1tr6259536	1571	33	26	17	161	199	104	-0.694331	0.0176572	Succinyl-CoA ligase [ADP-forming] subunit beta, mitochondrial (probable)
Nbv5.1tr6259576	756	43	50	20	133	150	76	-1.60739	8.27755e-11	60S ribosomal protein L34 (probable)
Nbv5.1tr6259630	779	43	50	19	122	186	83	-1.46966	2.90749e-07	Putative E3 ubiquitin-protein ligase XBAT35 (probable)
Nbv5.1tr6259639	2042	33	35	20	310	358	190	-0.0145383	0.963339	Guanine nucleotide-binding protein-like 3 homolog (probable)
Nbv5.1tr6259761	792	47	89	25	687	600	504	0.270264	0.345774	GTP-binding nuclear protein Ran-A1 (probable)
Nbv5.1tr6259893	697	12	21	6	289	280	142	0.91714	0.0085508	60S ribosomal protein L5-2 (similar to)
Nbv5.1tr6259896	1063	27	49	33	275	336	294	-0.256088	0.505015	Endo-1,3 (probable)
Nbv5.1tr6260005	1350	10	21	11	161	195	109	0.184467	0.608672	Pre-mRNA-splicing factor CWC25 homolog (probable)
Nbv5.1tr6260027	1147	13	29	17	96	130	222	-0.286065	0.633474	Proteasome subunit alpha type-1-A (similar to)
Nbv5.1tr6260045	1383	19	20	20	149	155	124	-0.462463	0.176418	Luc7-like protein 3 (probable)
Nbv5.1tr6260050	1470	6	13	8	228	175	168	1.14143	0.00359543	Nucleoporin NUP53 (probable)
Nbv5.1tr6260104	526	26	25	7	275	229	212	0.405075	0.203668	60S ribosomal protein L15 (similar to)
Nbv5.1tr6260160	609	21	28	17	57	66	69	-1.71618	5.57578e-07	Actin-51 (probable)
Nbv5.1tr6260300	1716	33	47	16	239	262	156	-0.483065	0.0486162	Mitogen-activated protein kinase 4 (probable)
Nbv5.1tr6260314	859	16	25	20	74	115	71	-1.24084	0.000680751	Putative uncharacterized protein n=1 Tax=Ricinus communis RepID=B9RW19_RICCO (probable)
Nbv5.1tr6260364	991	4	6	3	91	112	93	1.26851	0.0152517	Protein SCO1 homolog 2, mitochondrial (probable)
Nbv5.1tr6260383	1011	8	20	3	234	191	134	0.942433	0.013089	60S ribosomal protein L8 (probable)
Nbv5.1tr6260390	1152	11	17	12	201	153	120	0.27429	0.45888	Putative mitochondrial 2-oxoglutarate/malate carrier protein (probable)
Nbv5.1tr6260402	733	19	16	14	292	281	141	0.52382	0.139137	60S ribosomal protein L5-2 (similar to)
Nbv5.1tr6260405	2091	28	17	5	530	577	300	1.5504	9.75834e-06	NF-X1-type zinc finger protein NFXL1 (similar to)
Nbv5.1tr6260522	1064	20	12	16	90	104	96	-0.734619	0.0763215	La-related protein 6 (probable)
Nbv5.1tr6260574	304	14	7	3	240	201	169	1.41808	0.000312444	40S ribosomal protein S5-2 (probable)
Nbv5.1tr6260581	545	25	30	29	140	71	89	-1.53917	0.000313598	Oxygen-evolving enhancer protein 2-2, chloroplastic (probable)
Nbv5.1tr6260587	424	20	38	50	65	18	13	-3.80056	7.28979e-05	Phosphoribulokinase, chloroplastic (probable)
Nbv5.1tr6260591	716	55	107	70	77	89	38	-3.5901	2.09292e-21	Elongation factor 2 (probable)
Nbv5.1tr6260593	362	0	5	5	31	34	35	-0.0114033	0.991616	Heat shock 70 kDa protein, mitochondrial (probable)
Nbv5.1tr6260619	380	34	43	26	37	61	68	-2.5633	5.26227e-11	Glyceraldehyde-3-phosphate dehydrogenase, cytosolic (probable)
Nbv5.1tr6260635	336	4	9	1	68	65	46	0.450619	0.434231	Serrate RNA effector molecule (probable)
Nbv5.1tr6260774	897	7	8	5	95	122	51	0.434523	0.377856	Ribonuclease P protein subunit p25-like protein (probable)
Nbv5.1tr6260784	818	39	26	3	614	558	308	1.249	0.00525921	Ubiquinone biosynthesis protein COQ4 homolog, mitochondrial (probable)
Nbv5.1tr6260804	1249	28	35	21	159	130	109	-1.03501	0.000129486	Polyadenylate-binding protein 2 (probable)
Nbv5.1tr6260866	1588	14	18	5	265	243	165	0.930668	0.00343204	60S ribosomal protein L4 (probable)
Nbv5.1tr6260870	1323	180	300	172	1572	2023	1459	-0.371397	0.282639	L-ascorbate peroxidase 2, cytosolic (probable)
Nbv5.1tr6260901	1051	16	16	11	140	134	82	-0.242222	0.483178	FKBP12-interacting protein of 37 kDa (similar to)
Nbv5.1tr6260910	708	1	4	5	209	241	241	2.85101	6.70081e-07	Iron-sulfur assembly protein IscA-like 2, mitochondrial (probable)
Nbv5.1tr6260922	740	10	24	9	113	100	104	-0.340091	0.383736	Protein COBRA (similar to)
Nbv5.1tr6260927	3185	54	41	13	783	788	600	1.10687	0.000164937	Neutral alpha-glucosidase AB (probable)
Nbv5.1tr6260973	907	21	11	3	235	229	176	0.95338	0.00775786	Myosin-9 (probable)
Nbv5.1tr6261017	958	45	53	21	813	797	573	0.943617	1.61776e-05	60S ribosomal protein L19-2 (probable)
Nbv5.1tr6261031	759	1	2	2	71	96	27	1.91343	0.0288693	ABC transporter C family member 3 (probable)
Nbv5.1tr6261043	884	137	179	86	107	134	97	-3.52277	4.98603e-58	Somatic embryogenesis receptor kinase 2 (probable)
Nbv5.1tr6261062	578	6	3	2	95	93	48	1.12926	0.0519722	Eukaryotic translation initiation factor 3 subunit G (probable)
Nbv5.1tr6261077	837	149	202	57	1445	1482	911	0.0159277	0.954965	Nascent polypeptide-associated complex subunit alpha-like protein (probable)
Nbv5.1tr6261082	931	55	78	23	531	397	210	-0.388916	0.245777	60S ribosomal protein L10a-1 (probable)
Nbv5.1tr6261115	755	13	11	0	125	177	160	1.11841	0.0252408	Heat shock 70 kDa protein, mitochondrial (probable)
Nbv5.1tr6261126	901	28	32	15	67	79	87	-1.5862	2.66651e-06	Transmembrane protein Tmp21 (probable)
Nbv5.1tr6261161	1451	72	93	86	398	354	264	-1.41054	0.000186415	Actin-97 (probable)
Nbv5.1tr6261224	1119	13	14	5	187	161	87	0.485426	0.213839	60S ribosomal protein L5 (probable)
Nbv5.1tr6261234	938	59	69	72	108	94	92	-2.8643	1.11172e-12	V-type proton ATPase subunit E (probable)
Nbv5.1tr6261248	547	90	127	51	240	207	97	-2.2746	2.45799e-16	40S ribosomal protein S25 (probable)
Nbv5.1tr6261349	809	16	9	10	66	96	75	-0.537628	0.218388	Putative uncharacterized protein (Fragment) n=1 Tax=Vitis vinifera RepID=F6I2B3_VITVI (probable)
Nbv5.1tr6261350	656	16	26	17	61	89	53	-1.51872	5.5044e-06	ADP-ribosylation factor 1 sp|P61210.2|ARF1_LOCMI ADP-ribosylation factor 1 (probable)
Nbv5.1tr6261412	672	36	78	28	84	110	59	-2.42631	1.79754e-17	40S ribosomal protein S20-1 (probable)
Nbv5.1tr6261462	1146	11	11	10	120	139	113	0.261394	0.515277	S-adenosylmethionine synthase 2 (similar to)
Nbv5.1tr6261463	957	44	63	38	386	441	297	-0.347623	0.183145	Heat shock cognate 70 kDa protein 2 (probable)
Nbv5.1tr6261501	1903	57	57	43	336	320	214	-0.867146	0.00115442	Patellin-3 (probable)
Nbv5.1tr6261534	772	2	4	4	92	97	59	1.33888	0.0197101	Protein sel-1 homolog 2 (probable)
Nbv5.1tr6261667	1573	21	32	52	351	192	136	-0.919098	0.138065	Glutamine synthetase, chloroplastic (probable)
Nbv5.1tr6261907	1161	252	334	214	166	271	162	-3.77067	1.41008e-31	SRC2-like protein n=1 Tax=Nicotiana benthamiana RepID=A4K8J6_NICBE (probable)
Nbv5.1tr6261917	768	10	17	5	133	101	61	-0.0597389	0.894688	Histone deacetylase HDT1 (similar to)
Nbv5.1tr6261934	302	52	66	14	550	606	302	0.242624	0.45724	Elongation factor 1-alpha (probable)
Nbv5.1tr6261939	639	43	73	28	634	627	426	0.293209	0.216713	Elongation factor 1-alpha (probable)
Nbv5.1tr6261941	250	2	0	3	52	55	26	1.32146	0.1461	Transcription factor, putative n=1 Tax=Ricinus communis RepID=B9SKE7_RICCO (probable)
Nbv5.1tr6261951	1139	13	25	2	309	301	179	1.08319	0.00217053	60S ribosomal protein L4-1 (similar to)
Nbv5.1tr6261955	900	960	1919	1414	764	1034	512	-4.34432	1.4713e-15	Cysteine proteinase RD21a (similar to)
Nbv5.1tr6261958	505	34	65	28	106	112	58	-2.16795	1.56064e-15	40S ribosomal protein S23 (probable)
Nbv5.1tr6261965	515	15	33	15	81	98	49	-1.43218	9.27235e-06	Membrane steroid-binding protein 2 (probable)
Nbv5.1tr6261968	1198	45	41	38	243	272	137	-0.99958	0.00246887	Elongation factor 2 (probable)
Nbv5.1tr6261980	764	23	9	5	699	511	335	2.09727	5.68258e-07	60S ribosomal protein L7a (similar to)
Nbv5.1tr6261984	360	16	15	16	43	6	16	-2.94468	8.01512e-06	Chlorophyll a-b binding protein CP26, chloroplastic (probable)
Nbv5.1tr6261990	383	39	86	78	57	66	30	-3.9054	5.66984e-16	Translationally-controlled tumor protein homolog (similar to)
Nbv5.1tr6262011	395	7	15	3	48	41	34	-0.920747	0.0464685	40S ribosomal protein S13 (similar to)
Nbv5.1tr6262012	202	82	41	10	470	143	134	-0.716675	0.26801	Ribulose bisphosphate carboxylase small chain 2A, chloroplastic (probable)
Nbv5.1tr6262013	478	24	30	5	273	282	233	0.537064	0.0823915	60S ribosomal protein L6 (similar to)
Nbv5.1tr6262014	456	31	25	42	214	62	45	-1.88278	0.00386203	Oxygen-evolving enhancer protein 1, chloroplastic (probable)
Nbv5.1tr6262020	354	14	12	3	56	46	26	-1.11555	0.0120689	Retrovirus-related Pol polyprotein from type-1 retrotransposable element R2 (probable)
Nbv5.1tr6262021	719	15	33	24	27	33	104	-2.03349	0.0361136	Mitochondrial outer membrane protein porin of 34 kDa (similar to)
Nbv5.1tr6262025	765	102	88	18	1172	1090	830	0.733846	0.0519828	Elongation factor 1-alpha (probable)
Nbv5.1tr6262036	440	24	22	34	81	51	45	-2.3418	1.04159e-06	Probable aquaporin PIP-type pTOM75 (probable)
Nbv5.1tr6262037	530	19	24	18	144	189	97	-0.506484	0.121423	14-3-3-like protein A (similar to)
Nbv5.1tr6262039	558	7	7	1	320	233	127	2.2308	1.02987e-05	40S ribosomal protein S3a (probable)
Nbv5.1tr6262074	732	228	570	424	96	94	78	-5.61147	2.96654e-30	Salt stress root protein RS1 sp|A2WMG6.1|SRS1_ORYSI Salt stress root protein RS1 (probable)
Nbv5.1tr6262078	2109	127	204	132	258	285	168	-2.75719	1.11843e-18	Cleft lip and palate transmembrane protein 1 homolog (probable)
Nbv5.1tr6262090	471	5	3	0	52	58	34	0.928495	0.20844	Predicted protein n=1 Tax=Populus trichocarpa RepID=B9I9S4_POPTR (probable)
Nbv5.1tr6262117	543	3	6	1	99	113	58	1.49234	0.010729	Nucleolar protein 56 (probable)
Nbv5.1tr6262177	988	26	66	30	127	145	76	-1.79131	3.7556e-08	V-type proton ATPase subunit D (probable)
Nbv5.1tr6262181	1035	92	220	124	330	350	410	-1.96965	6.99795e-06	L-ascorbate peroxidase 1, cytosolic (probable)
Nbv5.1tr6262194	1770	706	1075	351	1652	1730	771	-2.298	6.43175e-13	Elongation factor 1-alpha (probable)
Nbv5.1tr6262201	1074	6	7	9	142	158	107	0.907766	0.0277027	Chaperone protein DnaJ (probable)
Nbv5.1tr6262204	349	8	6	4	34	50	36	-0.527349	0.333527	Putative reverse transcriptase, identical n=1 Tax=Solanum demissum RepID=Q6L4A6_SOLDE (similar to)
Nbv5.1tr6262209	450	8	5	2	130	125	93	1.2811	0.00620759	ABC transporter B family member 25 (probable)
Nbv5.1tr6262222	342	8	11	8	52	48	35	-0.964699	0.0206599	Polyubiquitin 4 (probable)
Nbv5.1tr6262234	1323	69	88	53	317	392	319	-0.999741	0.000305242	3-isopropylmalate dehydrogenase, chloroplastic (probable)
Nbv5.1tr6262255	1273	10	18	15	227	221	176	0.562488	0.102725	SNW domain-containing protein 1 (probable)
Nbv5.1tr6262259	1015	15	14	4	123	140	128	0.352631	0.381918	Proteasome subunit alpha type-7 (similar to)
Nbv5.1tr6262262	882	95	122	94	427	376	294	-1.55923	1.12931e-06	Cathepsin B (probable)
Nbv5.1tr6262266	1706	92	158	92	653	664	595	-0.826346	0.0102314	UDP-glucose 6-dehydrogenase (probable)
Nbv5.1tr6262305	892	124	258	275	124	74	85	-4.71834	2.75038e-17	Cytochrome b6-f complex iron-sulfur subunit 2, chloroplastic (probable)
Nbv5.1tr6262316	527	5	6	1	132	102	91	1.52574	0.00411959	not determined by homology or low homology during annotation
Nbv5.1tr6262327	2211	179	199	78	1162	1239	996	-0.332147	0.132264	Heat shock cognate protein 80 (probable)
Nbv5.1tr6262346	607	33	92	142	231	183	139	-2.59409	0.000141511	Probable aquaporin PIP-type pTOM75 (similar to)
Nbv5.1tr6262351	547	14	14	0	477	491	299	2.26333	3.11912e-10	Protein TOC75-3, chloroplastic (probable)
Nbv5.1tr6262356	774	9	25	11	105	118	136	-0.216912	0.644269	Staphylococcal nuclease domain-containing protein 1 (probable)
Nbv5.1tr6262370	1311	26	36	26	116	162	78	-1.33003	3.16289e-05	Putative uncharacterized protein n=2 Tax=Vitis vinifera RepID=A5BJ31_VITVI (probable)
Nbv5.1tr6262388	637	9	11	7	51	59	62	-0.572631	0.2168	Pyruvate kinase, cytosolic isozyme (probable)
Nbv5.1tr6262389	1159	16	29	22	107	113	134	-0.894896	0.0334401	Endo-1,3 (probable)
Nbv5.1tr6262392	836	8	16	4	110	127	80	0.25416	0.534411	Nucleolar GTP-binding protein 2 (probable)
Nbv5.1tr6262408	1000	35	40	27	166	203	122	-1.03941	6.83449e-05	ADP,ATP carrier protein, mitochondrial (similar to)
Nbv5.1tr6262464	578	5	4	0	107	120	51	1.67961	0.00867138	Eukaryotic translation initiation factor 3 subunit G (probable)
Nbv5.1tr6262482	1082	24	30	9	414	316	163	0.552854	0.124645	Histone deacetylase HDT1 (probable)
Nbv5.1tr6262486	1626	29	38	11	184	198	77	-0.716584	0.0364956	Translocon at the outer membrane of chloroplasts 64 (similar to)
Nbv5.1tr6262534	967	19	19	8	240	190	140	0.367258	0.26191	40S ribosomal protein SA (similar to)
Nbv5.1tr6262538	644	16	13	2	389	459	486	2.2667	1.64919e-07	Chaperonin CPN60-2, mitochondrial (probable)
Nbv5.1tr6262557	1831	26	27	22	221	253	159	-0.236325	0.433963	Amidophosphoribosyltransferase, chloroplastic (similar to)
Nbv5.1tr6262570	1641	12	15	8	236	232	173	0.933676	0.00341983	Chaperonin 60 subunit beta 2, chloroplastic (similar to)
Nbv5.1tr6262571	805	19	12	9	142	178	105	0.121235	0.749617	SBP1 n=2 Tax=Solanaceae RepID=B2Z3P8_NICAL (probable)
Nbv5.1tr6262608	1571	25	53	33	297	373	274	-0.228981	0.540071	Enolase (probable)
Nbv5.1tr6262616	1059	33	32	4	571	656	416	1.37499	2.91471e-05	40S ribosomal protein S4 (probable)
Nbv5.1tr6262641	728	70	97	60	407	385	307	-1.03695	6.67378e-05	Transcription factor BTF3 homolog 4 (probable)
Nbv5.1tr6262652	398	18	36	17	50	44	28	-2.49955	1.47631e-15	60S ribosomal protein L44 (probable)
Nbv5.1tr6262655	1013	13	17	23	199	249	164	0.100128	0.837906	Desumoylating isopeptidase 1 (probable)
Nbv5.1tr6262664	1667	9	14	15	262	282	252	1.06881	0.00679171	UDP-glucuronate 4-epimerase 1 (probable)
Nbv5.1tr6262670	1277	39	36	10	641	655	393	1.06401	8.99265e-05	Guanine nucleotide-binding protein subunit beta-like protein (probable)
Nbv5.1tr6262684	545	41	25	6	2334	2246	1742	3.25783	3.05711e-17	Polyprotein, putative n=1 Tax=Solanum demissum RepID=Q6L4B3_SOLDE (probable)
Nbv5.1tr6262697	1022	40	79	60	59	100	97	-2.83479	9.97555e-10	Vesicle-associated membrane protein 727 (probable)
Nbv5.1tr6262703	940	11	19	7	137	124	87	-0.0244771	0.950457	UBA and UBX domain-containing protein At4g15410 (similar to)
Nbv5.1tr6262711	833	0	5	3	131	107	93	2.11266	0.000669667	Putative uncharacterized protein n=1 Tax=Vitis vinifera RepID=F6H277_VITVI (similar to)
Nbv5.1tr6262713	1590	51	53	15	467	490	223	0.0521452	0.882622	Eukaryotic translation initiation factor 3 subunit E (probable)
Nbv5.1tr6262740	945	93	164	96	169	210	273	-2.37944	2.49889e-08	Glyceraldehyde-3-phosphate dehydrogenase, cytosolic (similar to)
Nbv5.1tr6262742	923	52	95	34	229	250	237	-1.22477	1.78006e-05	Calreticulin (similar to)
Nbv5.1tr6262752	1256	213	371	301	758	943	648	-2.02271	3.27887e-06	S-adenosylmethionine decarboxylase proenzyme (probable)
Nbv5.1tr6262760	1715	31	50	17	525	554	430	0.711611	0.00420407	Eukaryotic translation initiation factor 5 (probable)
Nbv5.1tr6262762	1426	30	61	63	311	184	122	-1.51983	0.00404554	Chloroplast stem-loop binding protein of 41 kDa b, chloroplastic (probable)
Nbv5.1tr6262771	1985	59	58	11	863	961	371	0.880792	0.0330391	DnaJ homolog subfamily C member 2 (probable)
Nbv5.1tr6262974	209	14257	9148	8016	25532	31441	77888	-1.10592	0.159472	Putative uncharacterized protein n=1 Tax=Medicago truncatula RepID=G7ZVM1_MEDTR (probable)
Nbv5.1tr6263151	607	5	15	16	75	85	83	-0.623965	0.253666	DnaJ homolog subfamily C member n=1 Tax=Medicago truncatula RepID=G7IA78_MEDTR (probable)
Nbv5.1tr6263289	1520	175	250	98	706	1060	411	-1.23721	4.35492e-05	Cysteine proteinase 3 (probable)
Nbv5.1tr6263290	1139	123	174	60	102	137	169	-2.9599	3.49942e-16	Probable WRKY transcription factor 70 (probable)
Nbv5.1tr6263330	2238	90	101	31	1210	1433	1094	0.869305	0.000664049	Pectinesterase/pectinesterase inhibitor U1 (probable)
Nbv5.1tr6263396	1494	89	42	3	60	164	144	-1.55993	0.170107	Endochitinase A (probable)
Nbv5.1tr6263420	624	11	17	3	34	80	84	-0.432746	0.489536	Probable E3 ubiquitin-protein ligase RNF217 (probable)
Nbv5.1tr6263512	324	1	3	1	6	12	137	2.0258	NA	Putative uncharacterized protein n=1 Tax=Vitis vinifera RepID=A5C1Y3_VITVI (probable)
Nbv5.1tr6263544	717	414	552	111	27	93	83	-5.47103	4.55401e-23	Pathogenesis-related protein 1A (probable)
Nbv5.1tr6263586	539	70	75	11	304	533	390	-0.129479	0.797087	not determined by homology or low homology during annotation
Nbv5.1tr6263622	1193	32	35	13	583	680	522	1.24493	2.68898e-06	Splicing factor U2af small subunit B (probable)
Nbv5.1tr6263636	858	15	12	4	428	396	275	1.88925	8.8015e-09	40S ribosomal protein S2-4 (similar to)
Nbv5.1tr6263712	833	3	14	5	213	298	622	2.58915	0.000143926	Small heat shock protein, chloroplastic (probable)
Nbv5.1tr6263736	583	7	7	1	63	90	57	0.575374	0.292863	NtEIG-E80 protein n=1 Tax=Nicotiana tabacum RepID=Q9FXS6_TOBAC (similar to)
Nbv5.1tr6263807	1398	12	18	17	172	115	99	-0.311119	0.460894	Magnesium-protoporphyrin O-methyltransferase (probable)
Nbv5.1tr6263861	1082	25	32	13	528	424	346	0.96024	0.000419421	rRNA-processing protein FCF1 homolog sp|Q5RFQ0.1|FCF1_PONAB rRNA-processing protein FCF1 homolog sp|Q32PD0.1|FCF1_BOVIN rRNA-processing protein FCF1 homolog (probable)
Nbv5.1tr6263862	712	52	24	40	179	160	88	-1.59803	0.000488708	Histone H1 (probable)
Nbv5.1tr6263868	721	20	21	17	190	121	86	-0.567088	0.132189	Patellin-3 (probable)
Nbv5.1tr6264046	493	6	7	3	115	120	89	1.08637	0.0175733	Glycine-rich RNA-binding protein 2, mitochondrial (probable)
Nbv5.1tr6264269	1091	28	21	10	169	195	172	-0.0520221	0.888079	Acid phosphatase 1 (probable)
Nbv5.1tr6264298	1196	13	16	5	176	147	82	0.302191	0.447819	50S ribosomal protein L25 (probable)
Nbv5.1tr6264341	968	67	83	50	102	132	81	-2.65546	6.86967e-27	Protein CWC15 homolog A (probable)
Nbv5.1tr6264440	1350	107	200	135	188	220	204	-2.8788	1.13585e-13	Triosephosphate isomerase, cytosolic (probable)
Nbv5.1tr6264441	1211	137	200	74	857	784	494	-0.882404	2.7339e-05	Elongation factor 1-delta 1 (probable)
Nbv5.1tr6264471	833	154	174	42	1057	1014	699	-0.279837	0.359281	60S ribosomal protein L18a (probable)
Nbv5.1tr6264520	1278	64	90	39	391	390	258	-0.840424	3.6976e-05	Elongation factor 1-beta (probable)
Nbv5.1tr6264531	462	5	7	1	51	132	104	1.3024	0.0514759	Probable glutathione S-transferase (probable)
Nbv5.1tr6264536	841	48	53	9	320	359	245	-0.118299	0.723796	40S ribosomal protein S7-1 (probable)
Nbv5.1tr6264539	1187	32	53	28	127	157	135	-1.37272	3.10919e-06	Mediator of RNA polymerase II transcription subunit 10b (probable)
Nbv5.1tr6264578	1396	24	35	24	202	254	205	-0.29821	0.370756	Short-chain type dehydrogenase/reductase (probable)
Nbv5.1tr6264639	1209	32	27	11	306	338	229	0.384253	0.155341	Eukaryotic translation initiation factor 3 subunit G (probable)
Nbv5.1tr6264664	1334	17	33	5	226	164	87	-0.10289	0.822362	Histone deacetylase HDT1 (probable)
Nbv5.1tr6264724	1479	182	161	4	2985	2954	1719	1.41899	0.0915599	Histone deacetylase HDT1 (probable)
Nbv5.1tr6264769	1063	7	19	4	542	612	362	2.41004	2.28706e-12	60S ribosomal protein L7-4 (probable)
Nbv5.1tr6264841	1134	9	23	17	299	351	279	0.937034	0.013184	ATP synthase subunit O, mitochondrial (probable)
Nbv5.1tr6264964	1461	58	20	10	365	473	129	0.14634	0.814988	Zinc finger CCCH domain-containing protein 20 (probable)
Nbv5.1tr6264965	1447	24	15	3	181	175	66	0.0644711	0.904053	Zinc finger CCCH domain-containing protein 20 (probable)
Nbv5.1tr6265004	1194	11	18	7	168	201	121	0.503724	0.137783	rRNA-processing protein fcf2 (probable)
Nbv5.1tr6265033	1088	78	92	29	2165	1828	1090	1.42644	1.08479e-07	40S ribosomal protein S3-1 (probable)
Nbv5.1tr6265050	1402	19	31	16	114	135	184	-0.495249	0.264714	Proteasome subunit alpha type-1-A (probable)
Nbv5.1tr6265064	1094	18	27	11	197	169	169	0.0248761	0.946339	20 kDa chaperonin, chloroplastic (probable)
Nbv5.1tr6265066	890	6	5	1	159	181	82	1.85629	0.000503563	Guanine nucleotide-binding protein subunit beta-like protein (similar to)
Nbv5.1tr6265182	1535	173	279	68	193	237	140	-3.05446	7.10386e-30	Epoxide hydrolase 2 (probable)
Nbv5.1tr6265270	1569	146	176	135	396	352	313	-2.15127	2.59019e-11	Cathepsin B (probable)
Nbv5.1tr6265273	1514	18	20	7	217	226	124	0.384372	0.234598	Guanine nucleotide-binding protein subunit beta-like protein (probable)
Nbv5.1tr6265285	1154	29	34	13	222	240	199	-0.114897	0.699507	GTP-binding protein SAR1A (probable)
Nbv5.1tr6265289	1370	132	198	68	597	599	358	-1.28524	7.24287e-10	Calreticulin (similar to)
Nbv5.1tr6265298	653	3	10	5	135	118	88	0.978588	0.0288251	60S ribosomal protein L18a (similar to)
Nbv5.1tr6265333	970	81	136	73	131	115	83	-3.13215	2.5064e-31	Ubiquitin-conjugating enzyme E2 2 (probable)
Nbv5.1tr6265433	1519	33	55	13	190	186	114	-0.95394	0.000312569	Spermidine synthase (probable)
Nbv5.1tr6265438	1044	28	47	13	301	256	180	-0.173433	0.549632	60S ribosomal protein L6 (probable)
Nbv5.1tr6265440	1017	8	11	1	244	232	144	1.70323	2.67907e-05	40S ribosomal protein S8 (probable)
Nbv5.1tr6265441	1033	8	5	2	188	157	123	1.70753	0.000214676	40S ribosomal protein S8 (probable)
Nbv5.1tr6265442	1019	11	10	2	476	376	217	2.27033	3.99658e-08	40S ribosomal protein S8 (probable)
Nbv5.1tr6265443	1035	6	6	3	457	277	214	2.70271	3.35571e-08	40S ribosomal protein S8 (probable)
Nbv5.1tr6265465	1569	33	64	53	192	203	140	-1.57709	7.06884e-05	ATP-dependent Clp protease proteolytic subunit-related protein 4, chloroplastic (probable)
Nbv5.1tr6265633	2599	93	163	74	580	712	434	-0.90075	0.000391489	Alternative oxidase 1, mitochondrial (probable)
Nbv5.1tr6265667	1120	21	43	46	138	168	235	-1.10343	0.0559982	REF/SRPP-like protein At1g67360 (probable)
Nbv5.1tr6265735	770	15	19	11	92	92	87	-0.662866	0.0529514	Transcription initiation factor TFIID subunit 9 (probable)
Nbv5.1tr6265750	1259	9	8	6	120	104	121	0.663775	0.149469	Prohibitin-1, mitochondrial (probable)
Nbv5.1tr6265751	1126	14	21	1	135	158	128	0.375746	0.367853	Prohibitin-1, mitochondrial (probable)
Nbv5.1tr6265752	1305	14	8	4	120	102	143	0.614116	0.225371	Prohibitin-1 (probable)
Nbv5.1tr6265753	1111	24	17	5	188	170	111	0.0943616	0.798837	Prohibitin-1, mitochondrial (probable)
Nbv5.1tr6265754	1002	16	17	3	183	122	110	0.307093	0.45724	Prohibitin-1, mitochondrial (probable)
Nbv5.1tr6265839	1481	18	27	16	205	217	138	-0.0851202	0.784469	Protein SET (probable)
Nbv5.1tr6266091	1391	35	37	13	231	222	179	-0.344903	0.187331	Myb family transcription factor APL (probable)
Nbv5.1tr6266100	1041	27	9	41	153	24	38	-2.23711	0.0654891	Chlorophyll a-b binding protein CP24 10A, chloroplastic (probable)
Nbv5.1tr6266188	1083	33	39	1	461	498	294	0.991805	0.0476479	Uncharacterized protein n=1 Tax=Glycine max RepID=I1N816_SOYBN (probable)
Nbv5.1tr6266189	1271	63	73	1	1110	1002	440	1.16737	0.335491	Putative uncharacterized protein n=1 Tax=Vitis vinifera RepID=F6H429_VITVI (probable)
Nbv5.1tr6266235	708	8	9	10	253	183	118	1.01434	0.0166182	60S ribosomal protein L11-1 (probable)
Nbv5.1tr6266236	730	6	14	3	112	86	53	0.197479	0.694568	60S ribosomal protein L11-1 (probable)
Nbv5.1tr6266238	700	10	17	3	90	96	43	-0.320216	0.482766	60S ribosomal protein L11-1 (probable)
Nbv5.1tr6266256	1145	10	11	10	207	206	159	0.927343	0.00746455	Arginine/serine-rich-splicing factor RSP31 (probable)
Nbv5.1tr6266434	1065	8	8	0	125	144	124	1.41865	0.00356299	GDSL esterase/lipase At1g28650 (probable)
Nbv5.1tr6266435	1346	6	11	1	150	162	151	1.49136	0.00126931	GDSL esterase/lipase At1g28670 (probable)
Nbv5.1tr6266465	2166	40	40	21	869	844	623	1.26296	6.04868e-08	60S ribosomal protein L19-2 (probable)
Nbv5.1tr6266529	936	19	30	6	126	142	65	-0.648392	0.0623776	60S ribosomal protein L12 (probable)
Nbv5.1tr6266554	795	35	54	18	140	130	75	-1.57063	6.39315e-10	40S ribosomal protein S14-2 (probable)
Nbv5.1tr6266555	994	32	78	26	175	177	84	-1.58993	9.85324e-07	40S ribosomal protein S14-2 (probable)
Nbv5.1tr6266673	1101	75	88	104	722	235	236	-1.3708	0.0200339	Oxygen-evolving enhancer protein 1, chloroplastic (similar to)
Nbv5.1tr6266674	492	33	29	43	141	58	50	-2.28261	2.15612e-05	Oxygen-evolving enhancer protein 1, chloroplastic (probable)
Nbv5.1tr6266675	492	19	14	44	89	40	20	-2.81079	0.00631659	Oxygen-evolving enhancer protein 1, chloroplastic (probable)
Nbv5.1tr6266706	1041	14	17	7	451	413	257	1.60975	2.54355e-07	40S ribosomal protein S8 (probable)
Nbv5.1tr6266744	1621	34	24	25	252	197	134	-0.5561	0.117179	Ankyrin repeat domain-containing protein 2 (probable)
Nbv5.1tr6266745	1539	32	59	25	280	253	139	-0.756026	0.00762198	Ankyrin repeat domain-containing protein 2 (probable)
Nbv5.1tr6266842	1772	44	65	21	170	249	140	-1.13827	1.67324e-05	Auxin-induced in root cultures protein 12 (probable)
Nbv5.1tr6266996	1199	302	347	187	491	530	402	-2.52517	2.72075e-33	Annexin D1 (probable)
Nbv5.1tr6267021	1463	43	66	36	196	194	100	-1.56601	8.1114e-09	p21-activated protein kinase-interacting protein 1-like (probable)
Nbv5.1tr6267056	988	46	71	34	134	213	159	-1.51373	5.83839e-07	ADP-ribosylation factor 2 (probable)
Nbv5.1tr6267132	897	152	275	100	222	219	148	-3.08857	7.36366e-41	40S ribosomal protein S10-1 (probable)
Nbv5.1tr6267178	1124	16	24	11	186	224	151	0.199424	0.529206	WD repeat-containing protein 5 (probable)
Nbv5.1tr6267180	1901	73	100	69	324	380	209	-1.45405	9.08923e-07	Developmentally regulated G-protein 2 (probable)
Nbv5.1tr6267278	1017	55	94	117	159	83	45	-3.4904	4.14605e-09	Peroxisomal (S)-2-hydroxy-acid oxidase (similar to)
Nbv5.1tr6267465	1183	18	22	10	166	183	201	0.246129	0.533554	Proteasome subunit alpha type-7 (similar to)
Nbv5.1tr6267522	1434	14	15	2	157	182	100	0.576678	0.127937	Nucleolar GTP-binding protein 2 (probable)
Nbv5.1tr6267661	3572	39	21	9	342	473	290	0.749723	0.0379428	Putative uncharacterized protein n=1 Tax=Vitis vinifera RepID=E0CV86_VITVI (probable)
Nbv5.1tr6267698	1186	18	27	19	179	206	140	-0.258106	0.405283	14-3-3-like protein A (probable)
Nbv5.1tr6267754	2976	53	76	58	263	393	261	-1.0734	0.0025793	RNA-binding protein 38 (probable)
Nbv5.1tr6267791	2014	22	16	7	295	304	204	0.894901	0.00252281	Amidophosphoribosyltransferase, chloroplastic (similar to)
Nbv5.1tr6268024	1475	14	12	7	309	285	182	1.27629	0.000112487	Serine/arginine-rich splicing factor RS2Z33 (probable)
Nbv5.1tr6268039	1730	28	34	6	194	229	122	-0.230306	0.483605	Putative casein kinase II subunit beta-4 (probable)
Nbv5.1tr6268040	1662	27	40	14	350	361	159	0.139997	0.685948	Putative casein kinase II subunit beta-4 (probable)
Nbv5.1tr6268092	2086	15	31	19	473	453	278	0.899721	0.00344666	T-complex protein 1 subunit theta (probable)
Nbv5.1tr6268347	809	13	20	5	53	75	78	-0.73266	0.10231	RPM1-interacting protein 4 (probable)
Nbv5.1tr6268672	1254	43	42	9	489	513	271	0.525606	0.0970947	40S ribosomal protein S4 (probable)
Nbv5.1tr6268721	1710	9	25	6	284	352	191	1.12233	0.00111024	Transcription elongation factor S-II (probable)
Nbv5.1tr6268847	614	5	11	7	87	105	52	0.10453	0.830843	Patellin-3 (probable)
Nbv5.1tr6268921	1743	53	77	35	304	326	223	-0.897288	2.28109e-05	ADP,ATP carrier protein, mitochondrial (probable)
Nbv5.1tr6268922	1793	49	53	33	227	305	160	-0.959457	0.000304486	ADP,ATP carrier protein, mitochondrial (probable)
Nbv5.1tr6268942	1709	49	37	16	222	253	174	-0.584747	0.0287967	Cysteine proteinase RD21a (probable)
Nbv5.1tr6268994	1539	34	51	20	383	458	255	0.114133	0.676523	Putative uncharacterized protein n=1 Tax=Vitis vinifera RepID=D7TLT3_VITVI (probable)
Nbv5.1tr6269281	1541	77	134	79	205	205	169	-2.3223	9.03924e-15	26S protease regulatory subunit 6A homolog (similar to)
Nbv5.1tr6269614	1139	201	244	46	2110	2035	1371	0.344729	0.373581	40S ribosomal protein S5-2 (probable)
Nbv5.1tr6269929	473	5	12	3	146	127	56	0.762565	0.132355	Putative uncharacterized protein n=1 Tax=Populus trichocarpa RepID=A9PBS6_POPTR (probable)
Nbv5.1tr6270209	2589	137	149	48	1387	1518	596	0.123736	0.73948	DnaJ homolog subfamily C member 2 (probable)
Nbv5.1tr6270235	1959	131	194	138	256	319	245	-2.53899	6.55728e-14	S-adenosylmethionine decarboxylase proenzyme (probable)
Nbv5.1tr6270440	1225	84	98	40	275	322	315	-1.17277	2.78654e-05	Clathrin light chain 2 (probable)
Nbv5.1tr6270641	1017	11	16	5	256	213	111	0.90129	0.0200763	40S ribosomal protein S9-2 (probable)
Nbv5.1tr6271090	1041	20	43	39	95	114	123	-1.67913	0.000484151	Uncharacterized protein At5g50100, mitochondrial (probable)
Nbv5.1tr6271092	1271	9	33	24	142	173	145	-0.552791	0.262504	Uncharacterized protein At5g50100, mitochondrial (probable)
Nbv5.1tr6271138	394	256	170	91	23	13	96	-5.01102	8.56679e-11	Uncharacterized protein TC_0114 (similar to)
Nbv5.1tr6271418	3824	71	107	39	325	538	240	-0.92315	0.00197455	Receptor-like protein kinase 5 (probable)
Nbv5.1tr6271539	258	96	113	34	27	20	31	-4.80862	1.20304e-46	Putative uncharacterized protein n=1 Tax=Burkholderia multivorans ATCC 17616 RepID=B3D9S7_BURM1 (similar to)
Nbv5.1tr6271702	3107	49	62	14	893	1296	624	1.27301	6.99511e-05	Pentatricopeptide repeat-containing protein At1g74750 (probable)
Nbv5.1tr6271924	3750	63	100	20	791	1021	380	0.369348	0.354847	Calcium-transporting ATPase, endoplasmic reticulum-type (probable)
Nbv5.1tr6272033	3104	34	13	8	343	441	186	0.831031	0.059936	Scarecrow-like protein 14 (probable)
Nbv5.1tr6272034	2934	15	24	7	356	422	165	1.07579	0.00361194	Scarecrow-like protein 14 (probable)
Nbv5.1tr6272335	3631	82	53	28	958	817	530	0.534931	0.0960657	40S ribosomal protein S2-2 (probable)
Nbv5.1tr6272699	3256	35	66	30	436	467	205	-0.238994	0.488875	Putative late blight resistance protein homolog R1C-3 (probable)
Nbv5.1tr6272892	1827	43	66	19	581	576	332	0.292521	0.26833	Elongation factor 1-gamma 2 (probable)
Nbv5.1tr6273240	2722	67	92	40	639	629	521	-0.0797928	0.749315	Heat shock cognate protein 80 (probable)
Nbv5.1tr6273241	2357	59	99	32	557	507	432	-0.240392	0.354341	Heat shock cognate protein 80 (probable)
Nbv5.1tr6273242	2371	83	128	43	717	711	617	-0.202601	0.430419	Heat shock cognate protein 80 (probable)
Nbv5.1tr6273243	2708	47	72	23	444	468	394	-0.0128495	0.966367	Heat shock cognate protein 80 (probable)
Nbv5.1tr6273429	341	28	5	8	48	44	35	-1.68607	0.00260928	not determined by homology or low homology during annotation
Nbv5.1tr6273861	312	17	20	6	138	123	78	-0.279451	0.420476	Elongation factor 1-alpha (probable)
Nbv5.1tr6273862	727	65	125	23	410	449	216	-0.849455	0.0155465	Elongation factor 1-alpha 1 (probable)
Nbv5.1tr6273863	1253	300	343	91	772	768	369	-1.83906	5.567e-09	Elongation factor 1-alpha (probable)
Nbv5.1tr6273864	1279	101	143	47	598	641	295	-0.86576	0.00129028	Elongation factor 1-alpha (probable)
Nbv5.1tr6274253	3336	16	21	30	34	36	409	-0.42812	NA	Retrovirus-related Pol polyprotein from transposon TNT 1-94 (probable)
Nbv5.1tr6274271	395	0	0	1	1	2	59	2.8334	0.263048	Putative uncharacterized protein n=1 Tax=Vitis vinifera RepID=A5B4X8_VITVI (probable)
Nbv5.1tr6274272	3362	6	9	33	14	13	646	0.349079	NA	Transposon Ty3-G Gag-Pol polyprotein (probable)
Nbv5.1tr6274273	1375	3	2	13	11	7	427	1.14358	NA	Putative uncharacterized protein n=4 Tax=Vitis vinifera RepID=A5BF11_VITVI (probable)
Nbv5.1tr6274308	360	0	1	1	7	6	140	3.23501	NA	Putative uncharacterized protein n=1 Tax=Vitis vinifera RepID=A5BP94_VITVI (probable)
Nbv5.1tr6274309	741	0	0	2	5	12	210	3.25204	NA	Putative uncharacterized protein n=1 Tax=Vitis vinifera RepID=A5BHB9_VITVI (probable)
Nbv5.1tr6274347	2029	5	18	84	44	23	220	-2.21322	0.209993	Retrotransposable element Tf2 155 kDa protein type 2 (probable)
Nbv5.1tr6274419	586	0	0	29	2	3	62	-2.54201	0.463572	22.7 kDa class IV heat shock protein (probable)
Nbv5.1tr6274808	319	2063	2920	1879	1767	2528	1020	-3.77845	5.52763e-15	not determined by homology or low homology during annotation
Nbv5.1tr6274831	597	11	11	3	239	197	167	1.35154	0.000349452	rRNA-processing protein FCF1 homolog sp|Q5RFQ0.1|FCF1_PONAB rRNA-processing protein FCF1 homolog sp|Q32PD0.1|FCF1_BOVIN rRNA-processing protein FCF1 homolog (similar to)
Nbv5.1tr6274862	355	378	504	673	3	11	55	-7.79536	1.41622e-14	30S ribosomal protein S7, chloroplastic sp|P62731.1|RR7_SOLNI 30S ribosomal protein S7, chloroplastic sp|P62732.1|RR7_TOBAC 30S ribosomal protein S7, chloroplastic sp|Q27RZ0.1|RR7_SOLTU 30S ribosomal protein S7, chloroplastic sp|Q2MI54.1|RR7_SOLLC 30S ribosomal protein S7, chloroplastic sp|Q2MIE1.1|RR7_SOLBU 30S ribosomal protein S7, chloroplastic sp|Q33BY2.1|RR7_NICTO 30S ribosomal protein S7, c…
Nbv5.1tr6274880	266	6	6	6	37	24	25	-1.04588	0.0605431	not determined by homology or low homology during annotation
Nbv5.1tr6274969	452	1154	1288	1749	347	221	653	-5.17973	1.32182e-10	Ribosomal protein S10 n=4 Tax=Magnoliophyta RepID=G7I9S0_MEDTR (probable)
Nbv5.1tr6275108	554	5	13	1	71	81	55	0.237818	0.657452	Eukaryotic translation initiation factor 3 subunit G (probable)
Nbv5.1tr6275125	499	2	3	1	64	76	52	1.74932	0.0172092	Transmembrane emp24 domain-containing protein A (probable)
Nbv5.1tr6275164	499	0	4	1	55	73	59	2.00823	0.0159844	Transmembrane emp24 domain-containing protein A (probable)
Nbv5.1tr6275823	364	13	6	3	46	31	26	-1.03632	0.0523339	not determined by homology or low homology during annotation
Nbv5.1tr6275894	386	2	8	4	41	56	39	0.0192144	0.979688	not determined by homology or low homology during annotation
Nbv5.1tr6276108	1253	16	13	2	195	147	104	0.60558	0.134248	Immunoglobulin G-binding protein H (probable)
Nbv5.1tr6276404	1734	31	27	10	337	368	250	0.558943	0.0353454	Protein OSB2, chloroplastic (probable)
Nbv5.1tr6276405	1737	21	23	7	333	377	244	0.973749	0.00050472	Protein OSB2, chloroplastic (probable)
Nbv5.1tr6276440	1186	21	30	23	95	181	129	-0.871166	0.0314181	Protein BPS1, chloroplastic (probable)
Nbv5.1tr6276542	402	7	11	0	40	67	38	-0.163479	0.804774	Polyubiquitin 3 (probable)
Nbv5.1tr6276818	3438	332	616	975	42	53	405	-5.29827	1.45812e-06	Zinc finger CCCH domain-containing protein 19 (probable)
Nbv5.1tr6276912	1150	35	24	13	201	210	123	-0.393419	0.18538	EID1-like F-box protein 2 (probable)
Nbv5.1tr6277193	2049	37	47	9	567	598	260	0.70572	0.0466149	Nucleolar protein 56 (probable)
Nbv5.1tr6277214	1276	8	15	2	194	262	197	1.5014	0.000214676	Solute carrier family 25 member 39 (probable)
Nbv5.1tr6277222	847	68	113	13	917	1393	933	0.978768	0.0311997	Probable glutathione S-transferase (probable)
Nbv5.1tr6277223	847	65	115	6	761	1062	683	0.724073	0.232816	Probable glutathione S-transferase (probable)
Nbv5.1tr6277681	681	11	19	4	127	107	51	-0.191231	0.676523	Protein KIAA0664 homolog (probable)
Nbv5.1tr6277816	535	12	15	9	208	227	185	0.850593	0.0107784	Eukaryotic translation initiation factor 3 subunit J-A (probable)
Nbv5.1tr6277822	1240	14	17	8	162	126	73	-0.0793719	0.845076	Histone deacetylase HDT1 (probable)
Nbv5.1tr6277944	457	10	5	2	56	72	16	-0.243783	0.746223	Alanine aminotransferase 2, mitochondrial (probable)
Nbv5.1tr6277947	1588	12	15	4	148	196	71	0.461157	0.30061	Alanine aminotransferase 1, mitochondrial (probable)
Nbv5.1tr6278072	2459	15	12	4	320	314	185	1.45387	2.15861e-05	WD repeat-containing protein LWD1 (probable)
Nbv5.1tr6278280	4711	35	54	181	81	57	812	-1.68472	NA	Retrotransposable element Tf2 155 kDa protein type 1 (probable)
Nbv5.1tr6278297	1377	49	47	5	790	754	489	1.17969	0.00441823	Histone deacetylase HDT1 (probable)
Nbv5.1tr6278782	1817	18	18	5	352	645	454	1.93951	1.43345e-06	Ornithine decarboxylase (probable)
Nbv5.1tr6278988	863	3	0	0	98	111	50	3.13845	0.00138363	Uncharacterized protein L116 (probable)
Nbv5.1tr6278989	896	2	5	0	110	98	50	1.9504	0.00561102	Uncharacterized protein L116 (probable)
Nbv5.1tr6278992	484	6	5	1	107	115	59	1.27942	0.0186164	FHA domain-containing protein DDL (probable)
Nbv5.1tr6278993	930	5	3	0	117	117	58	1.91952	0.00299899	FHA domain-containing protein DDL (probable)
Nbv5.1tr6279070	1975	19	38	8	509	524	452	1.32305	2.20489e-05	Uncharacterized protein n=1 Tax=Glycine max RepID=I1JCN3_SOYBN (probable)
Nbv5.1tr6280050	945	10	10	1	288	314	243	2.10164	7.64094e-08	Copia protein (probable)
Nbv5.1tr6280122	998	8055	10175	14024	131	223	757	-8.20611	2.56365e-18	Ribulose bisphosphate carboxylase large chain (similar to)
Nbv5.1tr6280898	2259	42	39	17	365	397	232	0.0690601	0.804536	Eukaryotic translation initiation factor 5 (probable)
Nbv5.1tr6280899	2263	28	37	11	307	337	154	0.122966	0.718021	Eukaryotic translation initiation factor 5 (probable)
Nbv5.1tr6280974	2553	22	21	10	780	705	390	1.8522	2.22532e-09	Transcription factor GTE12 (probable)
Nbv5.1tr6281171	1806	2	3	2	259	245	160	3.29651	6.69075e-08	ATPase family AAA domain-containing protein 3 (probable)
Nbv5.1tr6281561	1016	10	21	2	111	133	85	0.10769	0.804774	Probable ribosome biogenesis protein RLP24 (probable)
Nbv5.1tr6281562	916	20	24	10	173	165	104	-0.235339	0.443693	Probable ribosome biogenesis protein RLP24 (probable)
Nbv5.1tr6282043	2640	38333	49224	42332	483	531	432	-9.90609	3.47552e-94	Importin subunit beta (probable)
Nbv5.1tr6282044	2954	38211	49144	42632	407	409	325	-10.2587	1.9636e-101	Importin subunit beta-1 (probable)
Nbv5.1tr6282480	1016	25	26	11	274	257	78	-0.0327109	0.947744	ABC transporter B family member 25 (probable)
Nbv5.1tr6282955	959	26	22	5	313	265	180	0.593842	0.0629761	60S ribosomal protein L13-1 (probable)
Nbv5.1tr6283186	1330	22	27	3	724	750	671	2.20178	4.02329e-10	Probable mitochondrial chaperone BCS1-B (probable)
Nbv5.1tr6283187	1800	34	27	2	888	821	702	2.12278	1.36627e-06	Probable mitochondrial chaperone bcs1 (probable)
Nbv5.1tr6283213	477	17	21	11	54	52	45	-1.63554	4.79365e-07	Membrane steroid-binding protein 1 (probable)
Nbv5.1tr6283269	1680	29	27	5	730	787	527	1.83988	2.22196e-10	E3 ubiquitin-protein ligase RNF12-A (probable)
Nbv5.1tr6283281	1466	18	28	24	134	197	115	-0.687205	0.0624753	F-box protein At5g49610 (probable)
Nbv5.1tr6284289	1733	6	6	6	492	535	361	2.99438	2.77954e-14	Pentatricopeptide repeat-containing protein At4g36680, mitochondrial (probable)
Nbv5.1tr6284404	430	178	230	275	3005	1291	652	-0.735934	0.27523	Ribosomal protein S10 n=4 Tax=Magnoliophyta RepID=G7I9S0_MEDTR (probable)
Nbv5.1tr6284441	787	3	5	2	97	78	65	1.33309	0.0224044	Uncharacterized oxidoreductase SERP2049 sp|Q8CN40.1|Y2036_STAES Uncharacterized oxidoreductase SE_2036 (probable)
Nbv5.1tr6284516	1013	135	128	31	1846	2910	2304	1.44849	0.000328789	Cucumber peeling cupredoxin (probable)
Nbv5.1tr6285067	4229	234	182	166	657	809	665	-1.49687	4.25108e-05	Pentatricopeptide repeat-containing protein At5g27460 (probable)
Nbv5.1tr6285068	4229	253	217	144	663	769	648	-1.5433	8.84663e-08	Pentatricopeptide repeat-containing protein At5g27460 (probable)
Nbv5.1tr6285081	473	5	2	2	67	47	34	0.744764	0.28961	Nascent polypeptide-associated complex subunit alpha-like protein 4 (probable)
Nbv5.1tr6285082	365	6	10	4	102	70	50	0.202085	0.69873	Nascent polypeptide-associated complex subunit alpha-like protein 4 (probable)
Nbv5.1tr6285194	1085	4	5	4	111	134	66	1.28002	0.0132998	Catalytic, putative n=1 Tax=Ricinus communis RepID=B9STJ1_RICCO (probable)
Nbv5.1tr6286385	546	12	14	15	86	90	48	-0.908654	0.0190587	Uncharacterized protein n=2 Tax=Glycine max RepID=I1NA37_SOYBN (probable)
Nbv5.1tr6286635	2526	34	45	11	974	958	649	1.60906	1.03807e-10	U4/U6 small nuclear ribonucleoprotein PRP4-like protein (probable)
Nbv5.1tr6286830	1373	20	10	1	228	221	114	0.93682	0.037823	Probable dimethyladenosine transferase (probable)
Nbv5.1tr6287082	1725	10	10	11	108	109	350	0.940725	0.345774	Small heat shock protein, chloroplastic (probable)
Nbv5.1tr6287300	1113	17	15	3	144	203	168	0.682857	0.0939776	Ethylene-responsive transcription factor 4 (probable)
Nbv5.1tr6287301	1113	26	14	5	235	291	305	1.02261	0.0193025	Ethylene-responsive transcription factor 4 (probable)
Nbv5.1tr6287693	2412	1	5	7	22	29	461	2.01513	NA	RNA-directed DNA polymerase homolog (probable)
Nbv5.1tr6287973	501	99550	92052	64927	455	600	986	-10.2134	4.09639e-65	Putative uncharacterized protein n=1 Tax=Ricinus communis RepID=B9SNC2_RICCO (probable)
Nbv5.1tr6289169	1433	10	14	6	268	280	230	1.45381	2.27315e-05	Protein binding protein, putative n=1 Tax=Ricinus communis RepID=B9SX26_RICCO (probable)
Nbv5.1tr6289200	430	1	1	2	40	45	49	1.79804	0.0596273	Iron-sulfur assembly protein IscA-like 2, mitochondrial (similar to)
Nbv5.1tr6289268	1174	20	23	7	158	141	118	-0.177069	0.591596	Putative uncharacterized protein n=1 Tax=Vitis vinifera RepID=D7TQG6_VITVI (probable)
Nbv5.1tr6289624	1190	8	11	0	95	131	115	1.00735	0.0518854	Predicted protein n=2 Tax=Populus trichocarpa RepID=B9HYD7_POPTR (probable)
Nbv5.1tr6290610	469	2	0	0	57	79	63	3.38674	0.00340395	F-box protein PP2-A15 (probable)
Nbv5.1tr6290611	459	6	2	0	56	80	59	1.38705	0.0519517	F-box protein PP2-A15 (similar to)
Nbv5.1tr6291156	2557	50	100	32	209	363	142	-1.29087	0.0002075	Subtilisin-like protease (probable)
Nbv5.1tr6291256	301	17	13	10	52	64	35	-1.3835	0.000141523	not determined by homology or low homology during annotation
Nbv5.1tr6291435	593	11	9	2	116	93	47	0.269847	0.605099	not determined by homology or low homology during annotation
Nbv5.1tr6291441	1422	158	171	72	553	646	734	-0.922308	0.00543891	Cysteine-rich repeat secretory protein 55 (probable)
Nbv5.1tr6291442	1336	55	84	29	272	366	328	-0.673502	0.0277013	Cysteine-rich repeat secretory protein 55 (probable)
Nbv5.1tr6292191	1535	30	31	3	331	569	326	1.10014	0.00924271	Pyrophosphate-energized vacuolar membrane proton pump 1 (probable)
Nbv5.1tr6292667	334	91	157	160	19356	7851	20355	3.45866	7.40125e-06	Putative uncharacterized protein n=1 Tax=Enterococcus faecalis TX1467 RepID=F3R5J3_ENTFL (probable)
Nbv5.1tr6292731	321	5	3	2	28	31	34	-0.0137937	0.988546	Actin-1 (probable)
Nbv5.1tr6292733	323	16	15	0	252	196	119	0.980929	0.0263009	40S ribosomal protein SA (probable)
Nbv5.1tr6292744	492	17	13	6	422	341	210	1.47334	2.467e-05	60S ribosomal protein L8 (probable)
Nbv5.1tr6292745	492	25	20	6	422	363	231	1.05633	0.000744926	60S ribosomal protein L8 (probable)
Nbv5.1tr6292830	381	23	31	2	291	293	187	0.589891	0.0910407	Nascent polypeptide-associated complex subunit alpha-like protein 2 (similar to)
Nbv5.1tr6293274	703	19	16	8	314	294	206	0.976156	0.0010219	40S ribosomal protein S6-2 (probable)
Nbv5.1tr6293315	1143	10	17	4	184	166	100	0.602839	0.105395	Eukaryotic translation initiation factor 3 subunit E-B (probable)
Nbv5.1tr6293375	1508	9	9	6	145	207	99	0.933866	0.0246494	5'-adenylylsulfate reductase 3, chloroplastic (similar to)
Nbv5.1tr6293376	1610	7	8	4	159	207	96	1.31331	0.00293213	5'-adenylylsulfate reductase 3, chloroplastic (similar to)
Nbv5.1tr6293454	1122	31	26	17	107	141	91	-1.08869	0.000152332	Proteasome subunit alpha type-5 (probable)
Nbv5.1tr6293529	2859	78	74	10	1765	1740	1136	1.70154	7.59662e-05	Protein TOC75-3, chloroplastic (similar to)
Nbv5.1tr6293869	1133	42	48	28	442	421	414	0.174734	0.573095	Cell-growth defect factor 1 n=1 Tax=Nicotiana benthamiana RepID=G5DBJ0_NICBE (probable)
Nbv5.1tr6293871	726	6	13	10	140	122	77	0.237315	0.578808	60S ribosomal protein L18-2 (probable)
Nbv5.1tr6294026	717	17	14	9	244	219	151	0.661762	0.0376454	GTP-binding nuclear protein Ran-A1 (probable)
Nbv5.1tr6294027	1111	26	37	12	346	338	245	0.38468	0.13369	GTP-binding nuclear protein Ran-A1 (probable)
Nbv5.1tr6294065	1161	16	13	4	131	151	79	0.183763	0.647087	Myosin-9 (probable)
Nbv5.1tr6294223	960	14	14	18	108	230	106	-0.156452	0.769981	Probable carboxylesterase 120 (probable)
Nbv5.1tr6294270	1351	9	21	1	178	146	121	0.662376	0.119076	Epoxide hydrolase 2 (probable)
Nbv5.1tr6294664	1930	67	89	63	321	306	186	-1.47572	4.56431e-07	ERI1 exoribonuclease 2 (probable)
Nbv5.1tr6294981	1197	8	11	3	317	380	210	2.10036	3.95663e-08	Eukaryotic translation initiation factor 3 subunit I (probable)
Nbv5.1tr6295026	1574	22	31	24	73	92	181	-1.0775	0.0549872	Fructose-bisphosphate aldolase, cytoplasmic isozyme (probable)
Nbv5.1tr6295027	1587	16	36	19	51	54	146	-1.33665	0.0321665	Fructose-bisphosphate aldolase cytoplasmic isozyme (probable)
Nbv5.1tr6295163	228	13	31	11	32	23	10	-3.03754	3.97748e-13	40S ribosomal protein S28 (probable)
Nbv5.1tr6295225	957	27	33	21	153	131	227	-0.569681	0.212948	T10O24.15, related n=1 Tax=Solanum lycopersicum RepID=Q53J17_SOLLC (probable)
Nbv5.1tr6295235	695	3	5	0	93	92	47	1.60595	0.0162993	40S ribosomal protein S2-2 (probable)
Nbv5.1tr6295236	698	8	9	6	112	111	51	0.261027	0.58452	40S ribosomal protein S2-2 (similar to)
Nbv5.1tr6295237	696	4	5	0	121	109	61	1.7596	0.0040496	40S ribosomal protein S2-2 (probable)
Nbv5.1tr6295404	459	10	27	13	58	64	40	-1.58282	6.51222e-06	50S ribosomal protein L30 (probable)
Nbv5.1tr6295504	1804	18	33	1	464	461	239	1.33046	0.00261592	Nucleolar protein 56 (probable)
Nbv5.1tr6295864	1089	21	21	17	114	108	124	-0.724168	0.0511993	Putative uncharacterized protein n=1 Tax=Medicago truncatula RepID=G7KT08_MEDTR (probable)
Nbv5.1tr6295910	1531	65	85	54	223	322	266	-1.30865	4.91497e-05	3-isopropylmalate dehydrogenase, chloroplastic (similar to)
Nbv5.1tr6296097	1405	24	35	4	176	185	129	-0.240003	0.477292	Probable calcium-binding protein CML36 (probable)
Nbv5.1tr6296415	1729	20	36	33	193	233	145	-0.723438	0.0694698	Developmentally regulated G-protein 1 (similar to)
Nbv5.1tr6296575	1368	16	21	8	184	252	229	0.673608	0.0703172	Serine acetyltransferase 3, mitochondrial (probable)
Nbv5.1tr6296674	742	5	6	3	96	86	53	0.791712	0.128101	Casein kinase II subunit beta (similar to)
Nbv5.1tr6296707	1319	24	29	14	172	146	88	-0.685697	0.0182896	Uncharacterized RNA-binding protein C1827.05c (probable)
Nbv5.1tr6296862	823	5	10	1	129	133	50	1.0258	0.0659631	40S ribosomal protein S4 (similar to)
Nbv5.1tr6296950	747	9	6	6	95	81	80	0.33901	0.482766	Uncharacterized protein At3g15000, mitochondrial (probable)
Nbv5.1tr6296951	964	35	86	35	510	379	287	-0.360462	0.301338	Uncharacterized protein At3g15000, mitochondrial (probable)
Nbv5.1tr6296967	1136	38	49	25	401	389	291	0.00255956	0.993545	Serine/arginine-rich splicing factor 2 (probable)
Nbv5.1tr6297026	1648	36	47	13	564	448	296	0.524156	0.0664497	Histone deacetylase HDT1 (probable)
Nbv5.1tr6297027	1387	47	46	6	1068	964	634	1.58053	3.10371e-05	Histone deacetylase HDT1 (probable)
Nbv5.1tr6297381	1560	7	11	3	122	175	157	1.23403	0.00807846	Thioredoxin reductase 2 (probable)
Nbv5.1tr6297704	1790	18	14	3	230	420	289	1.54463	0.000309775	Ornithine decarboxylase (probable)
Nbv5.1tr6297746	3120	55	74	30	229	424	232	-0.782163	0.0118254	Receptor-like protein kinase 5 (probable)
Nbv5.1tr6297763	1017	36	74	38	85	87	92	-2.4289	4.27373e-13	NADH dehydrogenase [ubiquinone] iron-sulfur protein 7, mitochondrial (probable)
Nbv5.1tr6298067	1029	6	6	0	156	152	89	1.79385	0.000536335	Serine/arginine repetitive matrix protein 5 (probable)
Nbv5.1tr6298068	1050	3	2	0	178	176	92	3.20297	1.65582e-05	Serine/arginine repetitive matrix protein 5 (probable)
Nbv5.1tr6298069	1112	7	11	0	166	156	106	1.3398	0.0024075	Serine/arginine repetitive matrix protein 5 (probable)
Nbv5.1tr6298070	1050	2	7	0	175	147	94	2.28692	0.000109853	Serine/arginine repetitive matrix protein 5 (probable)
Nbv5.1tr6298071	1175	7	11	0	276	238	126	1.90883	4.60042e-05	FHA domain-containing protein DDL (probable)
Nbv5.1tr6298072	1328	14	13	2	394	363	236	1.84572	9.91818e-08	FHA domain-containing protein DDL (probable)
Nbv5.1tr6298073	1175	5	8	1	200	169	128	1.90628	5.34553e-05	FHA domain-containing protein DDL (probable)
Nbv5.1tr6298074	1276	12	25	5	244	197	103	0.446676	0.267433	DNA-binding protein HEXBP (probable)
Nbv5.1tr6298210	1102	17	28	13	234	276	143	0.206896	0.519248	RanBP2-type zinc finger protein At1g67325 (probable)
Nbv5.1tr6298424	1398	28	30	13	475	463	249	0.777364	0.00595395	THO complex subunit 4 (probable)
Nbv5.1tr6298425	3940	25	40	20	651	675	361	1.00981	0.000287865	Valine--tRNA ligase (probable)
Nbv5.1tr6298426	3877	31	60	29	595	630	370	0.43651	0.120823	Valine--tRNA ligase (probable)
Nbv5.1tr6298737	1029	20	34	11	154	204	173	-0.180292	0.612929	Ethylene-responsive transcription factor 3 (probable)
Nbv5.1tr6298881	599	6	9	8	174	118	61	0.577009	0.2601	GA-binding protein subunit beta-2 (probable)
Nbv5.1tr6299128	2362	13	12	6	352	345	188	1.5478	8.77503e-06	Elongation factor G, mitochondrial (similar to)
Nbv5.1tr6299129	2308	6	14	10	334	377	189	1.58907	2.22029e-05	Elongation factor G, mitochondrial (similar to)
Nbv5.1tr6299130	2760	24	31	14	427	442	233	0.708886	0.011731	Elongation factor G, mitochondrial (probable)
Nbv5.1tr6299221	1033	26	46	30	122	151	110	-1.40142	5.94332e-06	Putative uncharacterized protein n=3 Tax=Glycine max RepID=C6TK41_SOYBN (probable)
Nbv5.1tr6299222	1045	24	47	44	150	132	106	-1.67347	9.36282e-05	Putative uncharacterized protein n=3 Tax=Glycine max RepID=C6TK41_SOYBN (probable)
Nbv5.1tr6299253	492	27	32	16	135	131	69	-1.13271	5.34553e-05	60S ribosomal protein L11-1 (similar to)
Nbv5.1tr6299728	1266	26	19	12	210	209	122	-0.0461181	0.892793	Mitochondrial substrate carrier family protein B (probable)
Nbv5.1tr6299770	1507	128	117	25	1221	1407	990	0.586924	0.115987	Ethylene-responsive transcription factor 3 (probable)
Nbv5.1tr6300757	1377	12	22	15	129	177	103	-0.243147	0.507407	Alternative oxidase 2, mitochondrial (probable)
Nbv5.1tr6300758	1273	20	42	27	217	305	219	-0.256494	0.506133	Alternative oxidase 2, mitochondrial (probable)
Nbv5.1tr6300801	1355	8	10	2	307	255	203	2.01424	4.68792e-07	Putative uncharacterized protein n=2 Tax=Vitis vinifera RepID=A5BBW3_VITVI (probable)
Nbv5.1tr6300802	1399	11	6	4	306	234	221	1.92632	3.3318e-06	Putative uncharacterized protein n=2 Tax=Vitis vinifera RepID=A5BBW3_VITVI (probable)
Nbv5.1tr6300803	1399	8	7	3	237	178	152	1.7235	7.02691e-05	Putative uncharacterized protein n=2 Tax=Vitis vinifera RepID=A5BBW3_VITVI (probable)
Nbv5.1tr6300804	1410	3	2	2	252	189	127	3.05599	1.5066e-06	Putative uncharacterized protein n=2 Tax=Vitis vinifera RepID=A5BBW3_VITVI (probable)
Nbv5.1tr6300945	2214	14	24	4	607	545	300	1.86681	7.11647e-08	Transcription factor GTE12 (probable)
Nbv5.1tr6301192	1070	15	8	2	130	131	112	0.671319	0.115919	rRNA-processing protein fcf2 (probable)
Nbv5.1tr6301379	1041	13	13	7	200	160	124	0.606821	0.0867405	Eukaryotic translation initiation factor 3 subunit G (probable)
Nbv5.1tr6301380	1041	21	18	3	299	286	185	0.951847	0.00291953	Eukaryotic translation initiation factor 3 subunit G (probable)
Nbv5.1tr6301997	867	11	13	2	146	141	97	0.641846	0.0973223	Prohibitin-1, mitochondrial (probable)
Nbv5.1tr6301998	1254	14	22	2	154	133	112	0.19301	0.629205	Prohibitin-1, mitochondrial (probable)
Nbv5.1tr6302000	1254	12	14	6	201	143	132	0.644964	0.0867847	Prohibitin-1, mitochondrial (probable)
Nbv5.1tr6302303	661	4	8	2	92	65	47	0.612567	0.279853	Histone deacetylase HDT1 (similar to)
Nbv5.1tr6303086	1531	7	12	4	118	190	121	0.979627	0.0243661	Phosphate carrier protein, mitochondrial (probable)
Nbv5.1tr6303294	843	13	22	7	145	141	79	-0.146087	0.690045	Mitochondrial import inner membrane translocase subunit TIM14 (probable)
Nbv5.1tr6303852	1961	14	9	8	204	276	235	1.26468	0.00150973	Probable WRKY transcription factor 11 (probable)
Nbv5.1tr6303853	1866	19	12	6	221	324	246	1.17774	0.00196123	Probable WRKY transcription factor 11 (probable)
Nbv5.1tr6303854	1857	13	27	3	315	418	321	1.44652	0.000117708	Probable WRKY transcription factor 11 (probable)
Nbv5.1tr6303855	1863	20	15	2	275	373	324	1.54221	0.000194939	Probable WRKY transcription factor 11 (probable)
Nbv5.1tr6303892	2464	13	9	5	296	312	188	1.60594	4.66031e-06	WD repeat-containing protein LWD1 (probable)
Nbv5.1tr6304101	1437	20	22	1	563	593	585	2.21301	1.36331e-07	Probable mitochondrial chaperone BCS1-B (probable)
Nbv5.1tr6304102	2201	28	18	1	808	777	583	2.35748	5.65382e-08	Probable mitochondrial chaperone bcs1 (probable)
Nbv5.1tr6304236	1337	32	26	4	433	521	384	1.24	0.00032001	E3 ubiquitin-protein ligase ZNRF3 (probable)
Nbv5.1tr6304372	1560	33	48	13	362	309	169	-0.0933943	0.781066	50S ribosomal protein L7/L12 (probable)
Nbv5.1tr6304452	1677	19	27	8	395	527	279	1.21744	5.80952e-05	not determined by homology or low homology during annotation
Nbv5.1tr6304559	589	5	9	1	57	66	58	0.398011	0.496881	Predicted protein n=3 Tax=Populus trichocarpa RepID=B9I5X5_POPTR (similar to)
Nbv5.1tr6304609	1157	43	40	2	611	587	303	1.0075	0.0557374	Uncharacterized protein n=1 Tax=Glycine max RepID=I1N816_SOYBN (probable)
Nbv5.1tr6304856	908	34	31	7	569	572	313	1.09017	0.00041038	Ubiquinone biosynthesis protein COQ4 homolog, mitochondrial (probable)
Nbv5.1tr6304930	1254	47	76	23	78	113	126	-2.03444	2.68544e-08	Probable WRKY transcription factor 70 (probable)
Nbv5.1tr6304931	1266	49	78	31	51	94	121	-2.41176	5.57921e-08	Probable WRKY transcription factor 70 (probable)
Nbv5.1tr6304982	1612	27	23	16	213	228	108	-0.269542	0.423996	Pentatricopeptide repeat-containing protein At4g38150 (probable)
Nbv5.1tr6306659	1493	3	6	2	179	145	110	2.04555	9.90619e-05	Putative uncharacterized protein n=1 Tax=Vitis vinifera RepID=D7TBS7_VITVI (similar to)
Nbv5.1tr6306795	2077	27	25	8	303	368	349	0.890749	0.0101306	5-epiaristolochene 1,3-dihydroxylase (probable)
Nbv5.1tr6306815	2165	51	84	22	476	600	332	-0.0619503	0.836735	C-type lectin receptor-like tyrosine-protein kinase At1g52310 (probable)
Nbv5.1tr6306956	4478	167	215	81	1018	1178	921	-0.474779	0.0305515	Pentatricopeptide repeat-containing protein At5g27460 (probable)
Nbv5.1tr6306957	4478	200	222	108	846	1037	894	-0.859965	0.000889429	Pentatricopeptide repeat-containing protein At5g27460 (probable)
Nbv5.1tr6306962	769	8	10	5	96	93	74	0.259621	0.555371	Putative uncharacterized protein n=2 Tax=Vitis vinifera RepID=A5AZ62_VITVI (probable)
Nbv5.1tr6307928	2437	11	4	1	383	345	251	2.67907	5.4541e-10	ATPase family AAA domain-containing protein 3 (probable)
Nbv5.1tr6308165	1189	10	11	7	219	179	121	0.928012	0.0123449	Uncharacterized protein n=2 Tax=Glycine max RepID=I1L505_SOYBN (probable)
Nbv5.1tr6308417	286	9	15	16	72	66	45	-1.17225	0.00473297	not determined by homology or low homology during annotation
Nbv5.1tr6308940	487	6	16	6	58	47	38	-0.898511	0.0367507	Uncharacterized protein n=2 Tax=Glycine max RepID=I1NA37_SOYBN (probable)
Nbv5.1tr6309155	1290	14	19	3	237	302	252	1.26475	0.000614055	Putative uncharacterized protein n=2 Tax=Vitis vinifera RepID=A5ANN1_VITVI (probable)
Nbv5.1tr6309263	2286	44	35	6	988	1061	676	1.80612	3.54057e-07	U4/U6 small nuclear ribonucleoprotein PRP4-like protein (probable)
Nbv5.1tr6310395	1666	11	6	3	162	245	155	1.55555	0.00039913	Serine/threonine-protein kinase OXI1 (probable)
Nbv5.1tr6310396	2095	8	20	2	171	235	202	1.18676	0.00718433	Serine/threonine-protein kinase OXI1 (probable)
Nbv5.1tr6310397	2096	5	13	3	228	271	169	1.74149	9.75834e-06	Serine/threonine-protein kinase OXI1 (probable)
Nbv5.1tr6310398	2095	9	11	3	203	268	178	1.57462	5.14155e-05	Serine/threonine-protein kinase OXI1 (probable)
Nbv5.1tr6310399	2095	8	12	2	216	289	246	1.89531	1.04782e-05	Serine/threonine-protein kinase OXI1 (probable)
Nbv5.1tr6310400	2095	4	7	3	214	251	199	2.32669	5.68258e-07	Serine/threonine-protein kinase OXI1 (probable)
Nbv5.1tr6310766	504	0	0	2	3	5	63	1.68522	0.431635	Putative uncharacterized protein n=1 Tax=Vitis vinifera RepID=A5AQF1_VITVI (probable)
Nbv5.1tr6310879	2728	8	26	120	196	197	875	-0.628642	0.721634	Heat shock protein 83 (probable)
Nbv5.1tr6311598	2168	29	52	32	268	259	113	-0.870145	0.0149608	DEAD-box ATP-dependent RNA helicase 51 (probable)
Nbv5.1tr6311605	389	10	9	14	51	37	34	-1.50228	0.00179436	Putative uncharacterized protein (Fragment) n=1 Tax=Nicotiana tabacum RepID=D0VEB3_TOBAC (similar to)
Nbv5.1tr6311677	811	13	19	6	96	107	72	-0.39406	0.259627	Prostaglandin E synthase 2 (probable)
Nbv5.1tr6312052	1462	19	36	14	319	349	290	0.560927	0.0549872	Putative quinone-oxidoreductase homolog, chloroplastic (probable)
Nbv5.1tr6312053	1746	22	46	26	267	323	238	-0.150202	0.660505	Putative quinone-oxidoreductase homolog, chloroplastic (probable)
Nbv5.1tr6312757	1318	9	5	1	206	183	217	2.14361	3.02923e-05	Protein binding protein, putative n=1 Tax=Ricinus communis RepID=B9SX26_RICCO (probable)
Nbv5.1tr6312758	1318	7	5	2	165	161	174	1.94459	0.00012837	Protein binding protein, putative n=1 Tax=Ricinus communis RepID=B9SX26_RICCO (probable)
Nbv5.1tr6313076	993	13	12	4	81	97	90	-0.00862006	0.988285	NtEIG-E80 protein n=1 Tax=Nicotiana tabacum RepID=Q9FXS6_TOBAC (probable)
Nbv5.1tr6313122	744	16	32	4	220	347	217	0.739004	0.0566786	Reticulon-like protein B22 (probable)
Nbv5.1tr6313129	2485	17	20	3	453	314	225	1.40174	0.000146334	U3 small nucleolar RNA-associated protein 15 homolog (probable)
Nbv5.1tr6313181	1239	71	79	36	247	301	262	-1.11439	1.77792e-05	Basic endochitinase (probable)
Nbv5.1tr6313345	1190	16	14	0	87	154	121	0.470359	0.408874	Predicted protein n=2 Tax=Populus trichocarpa RepID=B9HYD7_POPTR (probable)
Nbv5.1tr6313574	515	1	2	1	293	238	190	4.23706	9.85061e-08	Putative uncharacterized protein n=1 Tax=Ricinus communis RepID=B9RLY4_RICCO (probable)
Nbv5.1tr6314011	1365	15	19	0	113	106	137	0.321001	0.580488	Epoxide hydrolase 3 (probable)
Nbv5.1tr6314012	1089	6	6	1	113	111	98	1.40508	0.00608159	GDSL esterase/lipase At1g28670 (probable)
Nbv5.1tr6314015	1333	0	1	10	13	13	243	0.964896	NA	Putative uncharacterized protein n=1 Tax=Vitis vinifera RepID=A5AZ16_VITVI (probable)
Nbv5.1tr6314016	1005	0	1	5	11	12	246	1.95291	NA	Putative uncharacterized protein n=1 Tax=Vitis vinifera RepID=A5C1Y3_VITVI (probable)
Nbv5.1tr6314017	1324	0	0	3	17	12	198	2.59844	NA	Putative uncharacterized protein n=2 Tax=Vitis vinifera RepID=A5B1A3_VITVI (probable)
Nbv5.1tr6314825	1316	43	70	27	163	193	108	-1.5375	7.34932e-11	Putative uncharacterized protein n=1 Tax=Vitis vinifera RepID=D7UBW8_VITVI (probable)
Nbv5.1tr6315293	1718	4	12	2	182	346	188	2.09132	2.43063e-05	E3 ubiquitin-protein ligase ATL6 (probable)
Nbv5.1tr6315294	1651	10	5	0	140	284	121	1.94107	0.000681917	E3 ubiquitin-protein ligase ATL6 (probable)
Nbv5.1tr6315295	1633	13	13	2	269	491	289	2.01168	2.45931e-06	E3 ubiquitin-protein ligase ATL6 (probable)
Nbv5.1tr6315296	1664	17	10	1	308	555	289	2.14126	3.15543e-06	E3 ubiquitin-protein ligase ATL6 (probable)
Nbv5.1tr6315297	1641	12	14	2	282	398	209	1.74285	4.33211e-06	E3 ubiquitin-protein ligase ATL6 (probable)
Nbv5.1tr6315298	1633	9	14	1	238	350	164	1.73189	4.56244e-05	E3 ubiquitin-protein ligase ATL6 (probable)
Nbv5.1tr6315408	1245	26	23	8	149	219	171	0.022211	0.956424	Glutamate decarboxylase 1 (similar to)
Nbv5.1tr6315441	754	12	9	4	68	98	54	-0.130647	0.785702	E3 ubiquitin-protein ligase ATL41 (probable)
Nbv5.1tr6315619	1202	5	4	0	146	121	110	2.16201	0.000231648	Probable inactive poly [ADP-ribose] polymerase SRO2 (probable)
Nbv5.1tr6315739	326	0	0	1	9	6	41	2.58613	0.234598	Putative uncharacterized protein n=1 Tax=Vitis vinifera RepID=A5AYX1_VITVI (probable)
Nbv5.1tr6315740	537	1	3	6	38	37	184	1.30313	0.378209	Putative uncharacterized protein n=1 Tax=Vitis vinifera RepID=A5AQF1_VITVI (probable)
Nbv5.1tr6316979	363	6	7	2	18	10	100	0.141897	0.90519	Putative uncharacterized protein n=1 Tax=Burkholderia multivorans ATCC 17616 RepID=B3D9S7_BURM1 (probable)
Nbv5.1tr6317162	407	9	22	15	59	69	60	-1.26105	0.00148629	Membrane steroid-binding protein 1 (probable)
Nbv5.1tr6317177	911	35	72	43	105	128	71	-2.32564	9.76935e-13	V-type proton ATPase subunit d2 (similar to)
Nbv5.1tr6317180	519	19	19	9	54	52	49	-1.52492	6.48452e-06	40S ribosomal protein S26-2 (probable)
Nbv5.1tr6317199	407	11	26	14	46	70	52	-1.55177	5.49473e-05	Membrane steroid-binding protein 1 (probable)
Nbv5.1tr6317225	2101	40	61	10	724	773	445	0.933104	0.00274497	60S ribosomal protein L7a-1 (probable)
Nbv5.1tr6317226	3395	65	57	22	987	930	613	0.877744	0.000405371	Alpha-1,4-glucan-protein synthase [UDP-forming] 2 (probable)
Nbv5.1tr6317227	739	14	20	13	157	171	65	-0.284651	0.493663	Succinyl-CoA ligase [ADP-forming] subunit alpha-2, mitochondrial (similar to)
Nbv5.1tr6317228	739	14	20	11	166	141	64	-0.279491	0.492817	Succinyl-CoA ligase [ADP-forming] subunit alpha-2, mitochondrial (similar to)
Nbv5.1tr6317240	229	33	18	8	265	126	80	-0.295496	0.578619	not determined by homology or low homology during annotation
Nbv5.1tr6317242	4666	432	574	1192	612	269	396	-4.43116	2.10092e-08	Probable ADP-ribosylation factor GTPase-activating protein AGD6 (probable)
Nbv5.1tr6317308	626	9	19	25	74	65	77	-1.41996	0.0102846	28 kDa heat- and acid-stable phosphoprotein (probable)
Nbv5.1tr6317379	3561	161	179	51	565	581	378	-1.24838	2.33669e-07	Elongation factor 1-alpha (probable)
Nbv5.1tr6317393	4347	93	150	78	753	787	346	-0.79791	0.0123016	116 kDa U5 small nuclear ribonucleoprotein component (probable)
Nbv5.1tr6317426	2023	137	136	11	1776	1707	807	0.807463	0.188774	60S ribosomal protein L3 (probable)
Nbv5.1tr6317682	1521	19	26	12	313	238	159	0.357441	0.267655	60S ribosomal protein L8 (probable)
Nbv5.1tr6317683	1276	21	47	10	229	216	135	-0.329035	0.303421	60S ribosomal protein L8 (probable)
Nbv5.1tr6317684	1565	12	15	4	190	145	102	0.56298	0.141744	60S ribosomal protein L8 (probable)
Nbv5.1tr6317685	1276	29	36	13	220	215	156	-0.329151	0.200039	60S ribosomal protein L8 (probable)
Nbv5.1tr6317686	1343	56	66	19	977	885	534	0.842949	0.00120463	60S ribosomal protein L8 (probable)
Nbv5.1tr6317690	1146	19	29	13	238	260	150	0.133406	0.659655	40S ribosomal protein S6-1 (probable)
Nbv5.1tr6317700	930	71	111	55	540	520	261	-0.847136	0.00258137	Elongation factor 1-delta 1 (probable)
Nbv5.1tr6317747	1383	18	30	4	341	274	186	0.728467	0.0322183	Eukaryotic translation initiation factor 3 subunit E (probable)
Nbv5.1tr6317748	1184	16	18	4	157	172	95	0.224134	0.540071	Eukaryotic translation initiation factor 3 subunit E-B (probable)
Nbv5.1tr6317869	1178	26	25	10	131	146	133	-0.478567	0.136047	GTP-binding protein SAR1A (probable)
Nbv5.1tr6317887	989	17	37	10	176	160	152	-0.273951	0.423118	60S ribosomal protein L10 (probable)
Nbv5.1tr6317888	1106	86	100	84	71	115	101	-3.27093	9.84474e-17	Cytochrome b-c1 complex subunit Rieske-5, mitochondrial (similar to)
Nbv5.1tr6318046	710	9	4	4	174	190	108	1.5058	0.000631873	40S ribosomal protein S4 (similar to)
Nbv5.1tr6318215	1582	66	120	113	174	206	114	-2.76213	1.0271e-09	Alcohol dehydrogenase class-3 (probable)
Nbv5.1tr6318220	474	29	48	36	54	99	85	-2.25682	8.16522e-08	L-ascorbate peroxidase 2, cytosolic (probable)
Nbv5.1tr6318265	936	26	36	11	176	156	98	-0.696966	0.0116264	60S ribosomal protein L12 (probable)
Nbv5.1tr6318266	941	34	41	10	102	117	87	-1.37262	4.30245e-07	60S ribosomal protein L12 (probable)
Nbv5.1tr6318485	598	3	2	2	69	76	47	1.49461	0.0291317	Translocase of chloroplast 34 (similar to)
Nbv5.1tr6318758	1226	32	46	2	542	493	362	1.02716	0.0267457	60S ribosomal protein L7a (probable)
Nbv5.1tr6318781	1376	17	9	5	206	195	123	0.802474	0.0267568	Epoxide hydrolase 2 (probable)
Nbv5.1tr6318783	1320	11	13	5	153	130	120	0.557792	0.145331	Epoxide hydrolase 2 (probable)
Nbv5.1tr6318919	516	17	34	15	62	53	42	-2.01178	5.04307e-11	Glutathione S-transferase zeta class (probable)
Nbv5.1tr6318941	901	2	2	1	200	201	136	3.48414	1.15899e-06	60S ribosomal protein L7-4 (probable)
Nbv5.1tr6318942	1377	18	18	7	394	443	246	1.38148	5.13225e-06	60S ribosomal protein L7-4 (probable)
Nbv5.1tr6318943	1417	20	21	5	548	495	322	1.63881	4.48577e-08	60S ribosomal protein L7-4 (probable)
Nbv5.1tr6318944	1204	14	12	3	443	473	306	2.14155	1.01521e-10	60S ribosomal protein L7-4 (probable)
Nbv5.1tr6319276	1523	154	246	65	662	1262	552	-0.798284	0.0259478	Polyubiquitin 4 (probable)
Nbv5.1tr6319327	1590	13	24	11	226	229	126	0.313151	0.341173	Spermidine synthase (probable)
Nbv5.1tr6319328	1357	11	14	5	223	238	147	1.0776	0.00148629	Spermidine synthase (probable)
Nbv5.1tr6319548	1277	11	10	5	206	193	107	0.996768	0.00938888	40S ribosomal protein S8 (probable)
Nbv5.1tr6319551	1579	67	76	90	136	201	84	-2.67	7.05415e-09	Protein BPS1, chloroplastic (probable)
Nbv5.1tr6319552	1752	63	95	75	203	282	125	-2.04276	7.14709e-08	Protein BPS1, chloroplastic (probable)
Nbv5.1tr6319686	1271	11	12	3	315	406	208	1.89341	4.10281e-07	Eukaryotic translation initiation factor 3 subunit I (probable)
Nbv5.1tr6319687	1268	13	8	4	407	400	223	2.08013	2.60319e-08	Eukaryotic translation initiation factor 3 subunit I (probable)
Nbv5.1tr6319700	1167	19	22	6	206	187	122	0.199735	0.545459	60S ribosomal protein L13-1 (probable)
Nbv5.1tr6319734	1448	13	25	14	70	65	147	-0.74502	0.19722	Fructose-bisphosphate aldolase, cytoplasmic isozyme (probable)
Nbv5.1tr6319895	1263	14	17	8	257	234	225	0.961176	0.00417045	ATP synthase subunit O, mitochondrial (probable)
Nbv5.1tr6319933	2229	32	29	23	302	354	191	0.00325752	0.993545	Probable mitochondrial-processing peptidase subunit beta (probable)
Nbv5.1tr6319942	808	35	34	19	204	148	117	-0.868852	0.00207313	60S ribosomal protein L28-1 (probable)
Nbv5.1tr6320011	660	8	23	7	329	237	143	0.955429	0.0166182	40S ribosomal protein S2-2 (probable)
Nbv5.1tr6320012	1317	42	29	5	456	438	258	0.709793	0.0660578	40S ribosomal protein S2-2 (probable)
Nbv5.1tr6320013	1571	27	36	9	384	350	195	0.436637	0.150758	40S ribosomal protein S2-2 (probable)
Nbv5.1tr6320014	1550	41	31	5	443	392	236	0.588026	0.12829	40S ribosomal protein S2-2 (probable)
Nbv5.1tr6320073	1528	11	21	30	101	109	151	-0.910871	0.139161	Uncharacterized protein At5g39570 (probable)
Nbv5.1tr6320312	1879	17	14	12	376	565	350	1.60781	3.84855e-06	Solute carrier family 25 member 39 (probable)
Nbv5.1tr6320614	1231	65	81	8	595	552	394	0.21525	0.654676	40S ribosomal protein S7 (probable)
Nbv5.1tr6320646	1078	12	7	2	122	139	69	0.70047	0.1266	40S ribosomal protein S6 (probable)
Nbv5.1tr6320717	1652	4	5	1	188	198	182	2.60743	1.95905e-06	Stomatin-like protein 2 (probable)
Nbv5.1tr6320718	1554	7	4	1	198	183	159	2.25425	6.86497e-06	Stomatin-like protein 2 (probable)
Nbv5.1tr6320749	994	20	14	5	208	203	163	0.636675	0.0553205	Proteasome subunit alpha type-5 (probable)
Nbv5.1tr6320804	1462	23	19	2	291	277	159	0.812589	0.0244798	Guanine nucleotide-binding protein subunit beta-like protein (similar to)
Nbv5.1tr6320805	1486	15	22	6	313	295	143	0.854355	0.0152309	Guanine nucleotide-binding protein subunit beta-like protein (similar to)
Nbv5.1tr6320806	1487	10	12	3	277	249	128	1.43493	0.00035976	Guanine nucleotide-binding protein subunit beta-like protein (probable)
Nbv5.1tr6320979	1292	20	28	4	323	337	243	0.897867	0.00233571	40S ribosomal protein S2-2 (probable)
Nbv5.1tr6320980	1292	11	20	6	348	333	247	1.40217	5.7521e-06	40S ribosomal protein S2-2 (probable)
Nbv5.1tr6321014	1359	8	8	2	224	211	146	1.75676	2.11996e-05	Nitric oxide synthase-interacting protein (probable)
Nbv5.1tr6321015	1359	11	13	5	190	184	123	0.837177	0.0167552	Nitric oxide synthase-interacting protein (probable)
Nbv5.1tr6321038	1966	34	36	20	237	219	125	-0.608195	0.0236503	YTH domain family protein 2 (probable)
Nbv5.1tr6321045	2003	23	40	18	240	268	112	-0.374644	0.267905	YTH domain family protein 2 (probable)
Nbv5.1tr6321067	1890	22	19	10	117	243	124	-0.0341353	0.941181	Dihydrolipoyllysine-residue succinyltransferase component of 2-oxoglutarate dehydrogenase complex 1, mitochondrial (probable)
Nbv5.1tr6321068	1214	11	16	3	185	166	108	0.686805	0.0609735	Polyadenylate-binding protein RBP45B (probable)
Nbv5.1tr6321069	1104	15	13	6	183	191	126	0.613673	0.0659612	Polyadenylate-binding protein RBP45 (similar to)
Nbv5.1tr6321070	1162	11	13	4	167	212	101	0.826294	0.0335219	Polyadenylate-binding protein RBP45 (similar to)
Nbv5.1tr6321081	1141	5	6	3	362	327	168	2.64061	3.35571e-08	50S ribosomal protein L7/L12 (probable)
Nbv5.1tr6321082	1160	3	9	2	260	215	124	2.15117	1.19192e-05	50S ribosomal protein L7/L12 (probable)
Nbv5.1tr6321304	1457	52	68	33	444	477	232	-0.394482	0.144187	Eukaryotic translation initiation factor 3 subunit J-A (probable)
Nbv5.1tr6321377	718	52	56	10	436	411	247	0.00943203	0.982151	60S ribosomal protein L15-1 (probable)
Nbv5.1tr6321566	1486	15	15	11	197	273	249	0.874245	0.0244079	Serine acetyltransferase 3, mitochondrial (probable)
Nbv5.1tr6321567	1485	16	21	4	203	260	235	0.907497	0.0160571	Serine acetyltransferase 1, chloroplastic (probable)
Nbv5.1tr6321722	542	1	1	1	68	69	41	2.60478	0.00848838	60S ribosomal protein L13a-4 (similar to)
Nbv5.1tr6321723	897	17	36	6	259	287	167	0.372385	0.258782	60S ribosomal protein L13a-4 (probable)
Nbv5.1tr6321876	1835	100	99	16	1711	1724	961	1.19266	0.0037445	Nucleolin 2 (probable)
Nbv5.1tr6321877	1155	44	52	4	435	472	266	0.415266	0.363963	40S ribosomal protein S4 (probable)
Nbv5.1tr6321987	1041	21	24	12	298	270	236	0.567326	0.0505764	Serine/arginine-rich splicing factor 2 (probable)
Nbv5.1tr6321988	1311	21	44	17	269	240	159	-0.238654	0.419746	Serine/arginine-rich splicing factor 2 (probable)
Nbv5.1tr6321989	1286	34	58	29	338	358	252	-0.305503	0.229018	Serine/arginine-rich splicing factor 2 (probable)
Nbv5.1tr6322250	1855	62	75	19	325	317	179	-0.836852	0.00148629	60S ribosomal protein L10a-1 (probable)
Nbv5.1tr6322331	1250	31	45	18	294	338	236	-0.0449469	0.869723	Uncharacterized protein n=3 Tax=Glycine max RepID=I1KR39_SOYBN (probable)
Nbv5.1tr6322332	1455	81	136	80	263	310	188	-1.98312	5.55075e-12	NADP-dependent D-sorbitol-6-phosphate dehydrogenase (probable)
Nbv5.1tr6322333	1561	34	57	56	287	293	201	-1.04093	0.0148727	NADP-dependent D-sorbitol-6-phosphate dehydrogenase (probable)
Nbv5.1tr6322415	1250	10	14	6	448	377	290	1.95762	5.88762e-09	40S ribosomal protein S8 (probable)
Nbv5.1tr6322416	973	14	11	1	355	247	169	1.64962	0.000106673	40S ribosomal protein S8 (probable)
Nbv5.1tr6322503	1485	32	33	10	341	396	169	0.321433	0.34688	DnaJ homolog subfamily C member 2 (probable)
Nbv5.1tr6322504	1484	33	26	7	357	426	168	0.580736	0.132553	DnaJ homolog subfamily C member 2 (probable)
Nbv5.1tr6322505	1580	30	30	7	364	430	195	0.628361	0.059936	DnaJ homolog subfamily C member 2 (probable)
Nbv5.1tr6322556	1455	20	10	5	197	317	271	1.26806	0.00443598	Thioredoxin reductase 2 (probable)
Nbv5.1tr6322724	467	5	7	0	58	39	18	0.0457864	0.958559	Polyubiquitin (probable)
Nbv5.1tr6322860	928	12	14	8	125	122	77	-0.0257313	0.949258	N-alpha-acetyltransferase 11 (probable)
Nbv5.1tr6323025	643	22	46	30	115	113	59	-1.81094	2.19994e-07	Cytochrome c oxidase subunit 5b-1, mitochondrial (probable)
Nbv5.1tr6323189	628	32	33	4	232	217	141	-0.110382	0.764215	40S ribosomal protein S4 (probable)
Nbv5.1tr6323190	720	31	19	5	178	152	87	-0.329633	0.416034	40S ribosomal protein S4 (probable)
Nbv5.1tr6323199	1128	22	36	19	126	152	86	-1.04676	0.000152367	ATP-dependent Clp protease proteolytic subunit-related protein 4, chloroplastic (probable)
Nbv5.1tr6323420	1826	33	47	21	515	515	471	0.655724	0.0162342	Uncharacterized protein n=1 Tax=Glycine max RepID=I1JCN3_SOYBN (probable)
Nbv5.1tr6323663	1919	9	9	1	266	250	181	1.95172	1.17933e-06	Eukaryotic translation initiation factor 2 subunit 3 (probable)
Nbv5.1tr6323674	1588	11	12	2	131	247	134	1.12972	0.0128533	Auxin-induced in root cultures protein 12 (probable)
Nbv5.1tr6323778	652	14	24	7	110	110	86	-0.47141	0.150346	40S ribosomal protein S16 (probable)
Nbv5.1tr6323970	1890	72	95	30	975	883	627	0.421106	0.0603094	Pre-mRNA-splicing factor SPF27 homolog (probable)
Nbv5.1tr6323971	1259	62	81	33	1001	991	629	0.628982	0.00274985	Pre-mRNA-splicing factor SPF27 homolog (probable)
Nbv5.1tr6324196	1557	27	23	3	233	257	204	0.515776	0.14233	Splicing factor U2af small subunit B (probable)
Nbv5.1tr6324467	901	21	29	4	321	243	269	0.788304	0.0351481	Mitochondrial import inner membrane translocase subunit Tim17 (probable)
Nbv5.1tr6324468	1406	22	23	6	261	247	221	0.618575	0.0481942	Mitochondrial import inner membrane translocase subunit Tim17 (probable)
Nbv5.1tr6324676	961	40	48	15	562	621	397	0.6921	0.00320813	40S ribosomal protein S6-1 (probable)
Nbv5.1tr6325136	1707	228	300	175	711	1030	400	-1.76988	9.92028e-08	Cysteine proteinase 3 (probable)
Nbv5.1tr6325137	1505	210	292	122	632	899	352	-1.71294	4.62738e-09	Cysteine proteinase 3 (probable)
Nbv5.1tr6325138	1507	182	251	120	527	813	323	-1.74058	8.89793e-09	Cysteine proteinase 3 (probable)
Nbv5.1tr6325199	1498	129	104	18	1435	1600	994	0.857494	0.0552609	Ethylene-responsive transcription factor 3 (probable)
Nbv5.1tr6325542	741	10	8	0	259	259	148	1.95507	5.60587e-06	60S ribosomal protein L7-2 (similar to)
Nbv5.1tr6325543	738	10	5	5	257	282	142	1.78287	2.15861e-05	60S ribosomal protein L7-2 (similar to)
Nbv5.1tr6325544	1030	49	41	6	620	705	341	0.92129	0.0247024	60S ribosomal protein L7-2 (probable)
Nbv5.1tr6325545	1114	21	25	4	462	430	220	1.23054	0.000384884	60S ribosomal protein L7-2 (probable)
Nbv5.1tr6326065	1383	12	17	5	211	204	135	0.759843	0.0216713	F-box protein At1g55000 (probable)
Nbv5.1tr6326392	1121	19	31	12	163	158	172	-0.220188	0.544424	Proteasome subunit alpha type-7 (similar to)
Nbv5.1tr6326410	1187	43	89	45	276	281	269	-1.04744	0.00141393	26S proteasome non-ATPase regulatory subunit 14 (probable)
Nbv5.1tr6326433	989	8	10	9	117	137	107	0.462671	0.254803	Alternative oxidase 2, mitochondrial (similar to)
Nbv5.1tr6326489	1386	14	8	2	295	195	152	1.4887	0.000625668	Putative uncharacterized protein n=2 Tax=Vitis vinifera RepID=A5BBW3_VITVI (probable)
Nbv5.1tr6326490	1317	8	5	1	197	160	125	1.85567	0.00010534	At5g10750 n=5 Tax=Brassicaceae RepID=Q9LEW4_ARATH (probable)
Nbv5.1tr6326491	1387	8	9	3	227	160	149	1.50217	0.000484417	Putative uncharacterized protein n=2 Tax=Vitis vinifera RepID=A5BBW3_VITVI (probable)
Nbv5.1tr6326497	1356	26	19	3	271	272	183	0.686805	0.0370021	Eukaryotic translation initiation factor 5 (probable)
Nbv5.1tr6326498	1349	25	16	5	268	308	203	0.833122	0.00888722	Eukaryotic translation initiation factor 5 (probable)
Nbv5.1tr6326499	1353	15	13	7	224	287	168	1.0043	0.00261592	Eukaryotic translation initiation factor 5 (probable)
Nbv5.1tr6326631	2369	24	19	4	527	478	273	1.5113	7.88129e-06	Transcription factor GTE12 (probable)
Nbv5.1tr6326737	1294	11	32	15	86	84	124	-0.866682	0.0698752	Translocon-associated protein subunit alpha (probable)
Nbv5.1tr6326877	796	3	1	6	112	111	89	1.63676	0.00514453	rRNA-processing protein fcf2 (probable)
Nbv5.1tr6326878	1381	27	24	7	470	386	334	1.12917	0.00017263	rRNA-processing protein fcf2 (probable)
Nbv5.1tr6326879	1264	18	24	6	320	304	256	0.970923	0.0011816	rRNA-processing protein fcf2 (probable)
Nbv5.1tr6327008	565	65	82	36	191	209	108	-1.81257	8.85104e-16	40S ribosomal protein S19-1 (probable)
Nbv5.1tr6327115	1062	23	13	7	363	418	259	1.32401	2.62897e-05	Eukaryotic translation initiation factor 3 subunit G (probable)
Nbv5.1tr6327626	1623	42	53	34	208	219	86	-1.37889	3.08056e-05	Ring finger protein 26 (probable)
Nbv5.1tr6327627	1686	6	9	3	90	80	163	1.08505	0.0847523	Activator of 90 kDa heat shock protein ATPase homolog (probable)
Nbv5.1tr6328339	1353	3	7	3	123	141	136	1.72154	0.00101843	Putative uncharacterized protein n=2 Tax=Vitis vinifera RepID=F6HKS1_VITVI (probable)
Nbv5.1tr6328581	649	8	5	4	56	84	50	0.200588	0.719824	Putative uncharacterized protein n=1 Tax=Vitis vinifera RepID=F6HQW1_VITVI (probable)
Nbv5.1tr6328582	377	11	17	8	174	159	106	0.337858	0.331843	Putative uncharacterized protein n=1 Tax=Vitis vinifera RepID=F6HQW1_VITVI (probable)
Nbv5.1tr6328595	1022	12	6	1	203	209	128	1.56927	0.000205248	Protein BASIC PENTACYSTEINE2 (probable)
Nbv5.1tr6329075	840	54	42	33	201	271	79	-1.31467	0.00114284	Protein decapping 5 (probable)
Nbv5.1tr6329134	1436	91	206	65	158	193	70	-3.05456	5.32509e-18	Probable cinnamyl alcohol dehydrogenase 1 (probable)
Nbv5.1tr6329658	1075	38	53	27	161	160	105	-1.42775	5.24191e-10	60S ribosomal protein L18a (probable)
Nbv5.1tr6329926	1254	14	17	6	151	234	180	0.71001	0.0659631	Probable WRKY transcription factor 11 (probable)
Nbv5.1tr6329927	1380	17	18	6	168	267	208	0.756081	0.0496853	Probable WRKY transcription factor 7 (probable)
Nbv5.1tr6329928	953	10	24	7	279	354	305	1.31158	0.000330278	Probable WRKY transcription factor 11 (probable)
Nbv5.1tr6329929	1159	9	16	4	195	281	219	1.3723	0.000542879	Probable WRKY transcription factor 11 (probable)
Nbv5.1tr6329930	1150	14	19	4	232	301	257	1.21953	0.000936238	Probable WRKY transcription factor 11 (probable)
Nbv5.1tr6329969	3582	24	25	2	490	448	252	1.33075	0.000292441	WD repeat-containing protein LWD1 (probable)
Nbv5.1tr6329993	1805	9	14	3	219	185	118	1.07189	0.00525921	60S ribosomal protein L4 (probable)
Nbv5.1tr6330499	996	14	13	6	140	165	101	0.354045	0.32625	MYST-like histone acetyltransferase 2 (similar to)
Nbv5.1tr6330500	787	12	6	5	96	121	80	0.415512	0.347136	Putative MYST-like histone acetyltransferase 1 (probable)
Nbv5.1tr6330647	1695	34	21	2	445	554	309	1.33156	0.00258327	Putative uncharacterized protein n=2 Tax=Vitis vinifera RepID=A5BH42_VITVI (probable)
Nbv5.1tr6330648	1764	29	24	4	387	523	293	1.1763	0.000595945	Putative uncharacterized protein n=2 Tax=Vitis vinifera RepID=A5BH42_VITVI (probable)
Nbv5.1tr6330649	1706	11	23	5	250	337	172	1.0351	0.00320813	not determined by homology or low homology during annotation
Nbv5.1tr6330650	1709	13	20	4	327	457	255	1.57036	4.53678e-06	Putative uncharacterized protein n=2 Tax=Vitis vinifera RepID=A5BH42_VITVI (probable)
Nbv5.1tr6330680	2042	23	32	10	226	266	131	-0.00637221	0.988001	Eukaryotic translation initiation factor 5 (probable)
Nbv5.1tr6330845	1106	8	13	2	156	176	103	0.992173	0.0127813	Nucleolar and coiled-body phosphoprotein 1 (probable)
Nbv5.1tr6330902	322	4	5	2	30	54	34	0.176034	0.811407	CRAL-TRIO domain-containing protein YKL091C (probable)
Nbv5.1tr6331073	1346	36	38	20	378	447	246	0.220269	0.417671	Sirohydrochlorin ferrochelatase (probable)
Nbv5.1tr6331074	1347	19	21	23	222	235	112	-0.239268	0.567216	Sirohydrochlorin ferrochelatase (probable)
Nbv5.1tr6331121	1023	61	33	14	1199	1153	711	1.56754	1.77162e-05	Ubiquinone biosynthesis protein COQ4 homolog, mitochondrial (probable)
Nbv5.1tr6331209	1264	41	63	25	58	96	120	-2.08423	5.68258e-07	Probable WRKY transcription factor 70 (probable)
Nbv5.1tr6331912	1013	18	13	17	83	84	137	-0.650701	0.231113	Proteasome subunit alpha type-3 (probable)
Nbv5.1tr6332639	871	2	4	0	135	118	84	2.56558	0.000209042	Carbamoyl-phosphate synthase large chain (probable)
Nbv5.1tr6332645	2407	76	137	46	455	630	237	-0.92665	0.00486948	EDS1-like protein n=2 Tax=Nicotiana RepID=Q8S3U2_NICBE (probable)
Nbv5.1tr6332669	1206	10	6	5	149	56	37	0.165919	0.812932	Erg-1 n=2 Tax=Solanoideae RepID=Q7Y0S8_SOLTU (probable)
Nbv5.1tr6332768	1307	13	16	5	323	315	190	1.34059	3.74587e-05	60S ribosomal protein L4 (similar to)
Nbv5.1tr6332799	1527	12	21	7	270	290	172	0.93053	0.00270291	Probable RNA 3'-terminal phosphate cyclase-like protein (probable)
Nbv5.1tr6332800	1545	18	17	4	287	289	172	1.00342	0.00168115	Probable RNA 3'-terminal phosphate cyclase-like protein (probable)
Nbv5.1tr6333161	921	9	11	9	113	116	53	-0.0505246	0.914372	Uncharacterized protein ycf19 (probable)
Nbv5.1tr6333271	1087	29	23	23	105	113	112	-1.17853	0.00108627	not determined by homology or low homology during annotation
Nbv5.1tr6333682	337	25	17	7	303	203	128	0.412601	0.30355	not determined by homology or low homology during annotation
Nbv5.1tr6333932	415	5	5	0	175	139	84	2.05736	0.000353621	not determined by homology or low homology during annotation
Nbv5.1tr6334733	880	25	32	18	181	216	252	-0.116947	0.782047	Cysteine-rich repeat secretory protein 55 (probable)
Nbv5.1tr6335317	1278	12	17	8	169	168	118	0.3575	0.284629	Lysine-specific demethylase phf2 (probable)
Nbv5.1tr6335621	1937	23	36	7	231	199	99	-0.237188	0.529978	Putative uncharacterized protein n=1 Tax=Vitis vinifera RepID=F6HW60_VITVI (probable)
Nbv5.1tr6335959	1302	6	5	2	140	162	82	1.60448	0.00142341	Exosome complex component RRP42 (probable)
Nbv5.1tr6336251	880	14	50	8	68	88	89	-1.33305	0.00429291	Probable WRKY transcription factor 50 (probable)
Nbv5.1tr6336253	1101	37	75	17	145	139	132	-1.47936	1.50068e-06	Probable WRKY transcription factor 50 (probable)
Nbv5.1tr6336351	1075	11	16	0	218	263	205	1.48204	0.000233115	Putative uncharacterized protein n=2 Tax=Vitis vinifera RepID=A5ANN1_VITVI (probable)
Nbv5.1tr6336352	1189	11	15	1	357	497	426	2.40268	2.03727e-08	Putative uncharacterized protein n=2 Tax=Vitis vinifera RepID=A5ANN1_VITVI (probable)
Nbv5.1tr6336360	1459	57	50	11	522	922	489	0.84147	0.0324994	Syntaxin-121 (probable)
Nbv5.1tr6336534	1158	2	6	3	279	303	180	2.84155	1.22858e-08	Alpha-ketoglutarate-dependent dioxygenase alkB (probable)
Nbv5.1tr6336591	804	11	15	3	128	141	105	0.456267	0.231113	Myosin-9 (probable)
Nbv5.1tr6336739	1454	16	12	6	210	244	133	0.829897	0.0158181	Probable dimethyladenosine transferase (probable)
Nbv5.1tr6336740	1400	13	8	2	181	181	111	1.1005	0.00557554	Probable dimethyladenosine transferase (probable)
Nbv5.1tr6336788	656	16	5	2	98	86	70	0.220447	0.681237	Probable protein arginine N-methyltransferase 1 sp|A2Z0C0.1|ANM1_ORYSI Probable protein arginine N-methyltransferase 1 (probable)
Nbv5.1tr6336795	1581	3	13	4	162	205	84	1.21291	0.0115399	Scarecrow-like protein 14 (probable)
Nbv5.1tr6336796	1737	14	11	1	185	221	113	1.06771	0.00826567	Scarecrow-like protein 14 (probable)
Nbv5.1tr6337220	1042	3	5	0	125	95	67	1.92327	0.00279448	Putative uncharacterized protein n=2 Tax=Vitis vinifera RepID=D7T3K4_VITVI (probable)
Nbv5.1tr6337313	811	2	4	0	106	128	109	2.62651	0.000206526	Putative uncharacterized protein n=1 Tax=Vitis vinifera RepID=F6GWN3_VITVI (similar to)
Nbv5.1tr6337314	811	6	5	0	110	124	99	1.69792	0.00195386	Putative uncharacterized protein n=1 Tax=Vitis vinifera RepID=F6GWN3_VITVI (similar to)
Nbv5.1tr6337323	1496	8	6	2	198	208	145	1.85072	1.91943e-05	Putative uncharacterized protein n=2 Tax=Vitis vinifera RepID=F6GVC2_VITVI (probable)
Nbv5.1tr6337324	1502	11	6	1	278	248	223	2.15052	6.23085e-07	Putative uncharacterized protein n=2 Tax=Vitis vinifera RepID=F6GVC2_VITVI (probable)
Nbv5.1tr6337325	1493	8	7	2	228	192	155	1.832	2.15779e-05	Putative uncharacterized protein n=2 Tax=Vitis vinifera RepID=F6GVC2_VITVI (probable)
Nbv5.1tr6337697	3852	17	18	5	461	451	285	1.64437	4.81168e-08	Putative uncharacterized protein n=1 Tax=Vitis vinifera RepID=F6GVK1_VITVI (probable)
Nbv5.1tr6338789	2756	7	11	62	49	57	246	-1.52493	0.349447	Heat shock protein 83 (probable)
Nbv5.1tr6339691	696	32	18	19	105	119	83	-1.17312	0.000520575	Magnesium-dependent phosphatase 1 (probable)
Nbv5.1tr6339859	1072	16	15	2	259	416	361	1.81275	4.403e-05	Serine/threonine-protein kinase OXI1 (probable)
Nbv5.1tr6340259	490	7	5	0	74	47	29	0.410887	0.578484	not determined by homology or low homology during annotation
Nbv5.1tr6340781	1308	13	20	4	268	313	175	1.10124	0.000803525	ABC transporter B family member 27 (similar to)
Nbv5.1tr6341025	851	9	10	9	76	87	88	-0.106061	0.829549	Putative uncharacterized protein n=2 Tax=Vitis vinifera RepID=A5AZ62_VITVI (probable)
Nbv5.1tr6341259	1190	18	12	1	88	124	120	0.277515	0.614796	Predicted protein n=2 Tax=Populus trichocarpa RepID=B9HYD7_POPTR (probable)
Nbv5.1tr6341327	815	6	23	1	61	119	91	0.107172	0.875627	Probable glutathione S-transferase (probable)
Nbv5.1tr6341397	331	11	12	2	60	56	48	-0.504886	0.265483	40S ribosomal protein S15 (similar to)
Nbv5.1tr6341401	1130	8	14	4	51	55	127	0.0859194	0.907464	Putative uncharacterized protein n=1 Tax=Ricinus communis RepID=B9RZ05_RICCO (probable)
Nbv5.1tr6341878	1066	9	5	0	148	173	97	1.64544	0.000835982	IST1 homolog (probable)
Nbv5.1tr6341975	1061	21	23	8	115	130	116	-0.428275	0.199635	NtEIG-E80 protein n=1 Tax=Nicotiana tabacum RepID=Q9FXS6_TOBAC (probable)
Nbv5.1tr6341976	980	13	13	4	113	144	143	0.539515	0.218388	NtEIG-E80 protein n=1 Tax=Nicotiana tabacum RepID=Q9FXS6_TOBAC (probable)
Nbv5.1tr6341977	1104	15	22	1	290	500	377	1.81619	7.75394e-05	GDSL esterase/lipase At1g28670 (probable)
Nbv5.1tr6341978	1222	22	42	2	544	694	714	1.85869	0.000377002	GDSL esterase/lipase At1g28650 (probable)
Nbv5.1tr6341979	1222	6	12	3	203	236	233	1.80409	4.5998e-05	GDSL esterase/lipase At1g28670 (probable)
Nbv5.1tr6341980	1321	25	24	2	497	663	558	1.93601	3.16819e-06	GDSL esterase/lipase At1g28670 (probable)
Nbv5.1tr6341982	1252	8	6	0	113	145	139	1.64788	0.00258467	GDSL esterase/lipase At1g28670 (probable)
Nbv5.1tr6342542	1303	22	19	4	304	477	307	1.3803	0.000157236	E3 ubiquitin-protein ligase ATL6 (probable)
Nbv5.1tr6342557	624	3	12	3	92	55	33	0.063823	0.924495	not determined by homology or low homology during annotation
Nbv5.1tr6342568	210	5	1	3	20	23	20	-0.51998	0.552384	not determined by homology or low homology during annotation
Nbv5.1tr6343225	208	2	1	5	6	4	25	-1.27683	0.34302	not determined by homology or low homology during annotation
Nbv5.1tr6343445	1350	4	5	1	140	141	125	2.11593	0.000130923	Probable inactive poly [ADP-ribose] polymerase SRO2 (probable)
Nbv5.1tr6343503	402	49	79	142	5	4	53	-5.48408	0.000244564	Putative membrane protein ycf1 (probable)
Nbv5.1tr6343569	617	2	4	0	63	130	85	2.3357	0.00274213	Serine/threonine-protein kinase OXI1 (probable)
Nbv5.1tr6343728	840	3	3	6	69	69	310	1.89644	0.134829	Putative uncharacterized protein n=1 Tax=Vitis vinifera RepID=A5BDH9_VITVI (probable)
Nbv5.1tr6343898	641	168	292	98	88	117	51	-4.38164	2.83319e-56	Lipid transfer-like protein VAS (probable)
Nbv5.1tr6343927	1184	11	21	7	119	260	194	0.673725	0.150346	Phosphate carrier protein, mitochondrial (probable)
Nbv5.1tr6343937	729	58	222	149	92	85	374	-2.84846	0.000536422	Uncharacterized protein TC_0114 (probable)
Nbv5.1tr6344615	349	1	1	1	3	11	52	1.37017	0.427554	Putative uncharacterized protein n=1 Tax=Vitis vinifera RepID=A5B3V3_VITVI (probable)
Nbv5.1tr6344902	1646	74	115	47	844	845	531	-0.036666	0.881774	Succinyl-CoA ligase [ADP-forming] subunit alpha-2, mitochondrial (probable)
Nbv5.1tr6344933	1536	204	309	133	236	249	157	-3.28658	3.06075e-59	60S acidic ribosomal protein P0 (probable)
Nbv5.1tr6344945	1157	241	336	146	107	162	147	-4.02506	4.52256e-40	Somatic embryogenesis receptor kinase 2 (probable)
Nbv5.1tr6344980	1217	40	84	64	155	178	303	-1.54761	0.00504087	REF/SRPP-like protein At1g67360 (probable)
Nbv5.1tr6344981	1526	36	57	77	182	240	502	-0.968444	0.178679	REF/SRPP-like protein At1g67360 (probable)
Nbv5.1tr6344982	1352	34	95	69	116	168	256	-1.86506	0.00159697	REF/SRPP-like protein At1g67360 (probable)
Nbv5.1tr6345073	1789	68	84	27	677	749	553	0.241369	0.305155	Elongation factor 1-alpha (probable)
Nbv5.1tr6345074	1789	61	67	23	533	611	437	0.15399	0.538073	Elongation factor 1-alpha (probable)
Nbv5.1tr6345075	2225	124	172	56	505	578	299	-1.27689	3.10699e-08	Elongation factor 1-alpha (probable)
Nbv5.1tr6345076	2225	123	181	58	482	556	309	-1.34649	9.87198e-10	Elongation factor 1-alpha (probable)
Nbv5.1tr6345077	1789	72	96	24	632	665	455	-0.0197436	0.944876	Elongation factor 1-alpha (probable)
Nbv5.1tr6345135	1002	11	6	4	130	111	46	0.446118	0.40613	40S ribosomal protein S4 (probable)
Nbv5.1tr6345136	1011	7	9	5	142	141	87	0.862794	0.0353694	40S ribosomal protein S4 (probable)
Nbv5.1tr6345137	1008	7	9	3	141	130	70	0.889183	0.0492176	40S ribosomal protein S4 (probable)
Nbv5.1tr6345154	1329	33	43	58	335	308	173	-0.937074	0.0610007	Heterodimeric geranylgeranyl pyrophosphate synthase small subunit, chloroplastic (probable)
Nbv5.1tr6345233	765	15	41	10	218	196	162	-0.0831594	0.819783	Calreticulin (probable)
Nbv5.1tr6345234	1891	135	248	94	414	396	283	-2.05643	1.13792e-18	Calreticulin (similar to)
Nbv5.1tr6345245	1517	4	2	7	218	230	193	2.32363	3.11496e-06	Putative uncharacterized protein n=2 Tax=Vitis vinifera RepID=A5BQN4_VITVI (probable)
Nbv5.1tr6345265	1230	8	17	11	108	177	124	0.224608	0.616325	Desumoylating isopeptidase 1 (probable)
Nbv5.1tr6345303	316	6	6	7	56	80	38	-0.142762	0.799034	40S ribosomal protein S9-2 (similar to)
Nbv5.1tr6345425	1098	108	122	58	481	487	301	-1.14425	4.40776e-09	Elongation factor 1-delta 1 (probable)
Nbv5.1tr6345475	2657	40	66	46	322	365	262	-0.700301	0.0289473	Heat shock cognate 70 kDa protein 2 (probable)
Nbv5.1tr6345476	2657	38	90	34	370	406	253	-0.595313	0.0435231	Heat shock cognate 70 kDa protein 2 (probable)
Nbv5.1tr6345487	1853	39	45	27	229	251	187	-0.691111	0.00437824	DnaJ protein homolog 2 (probable)
Nbv5.1tr6345514	882	45	40	13	500	380	265	0.297136	0.343233	40S ribosomal protein S3-1 (probable)
Nbv5.1tr6345515	1051	33	56	8	847	649	417	1.12153	0.00218072	40S ribosomal protein S3-1 (probable)
Nbv5.1tr6345530	1817	73	64	44	154	209	190	-1.67346	2.04792e-07	S-adenosylmethionine decarboxylase proenzyme (probable)
Nbv5.1tr6345531	1820	91	97	70	219	258	240	-1.83993	4.76018e-09	S-adenosylmethionine decarboxylase proenzyme (probable)
Nbv5.1tr6345535	1746	32	36	14	575	520	317	0.834319	0.00150098	40S ribosomal protein SA (probable)
Nbv5.1tr6345536	1459	41	42	6	748	646	408	1.14586	0.00117055	40S ribosomal protein SA (probable)
Nbv5.1tr6345537	1109	98	94	17	856	737	474	0.137296	0.749315	40S ribosomal protein SA (probable)
Nbv5.1tr6345557	1187	103	187	130	440	468	431	-1.68485	1.37347e-05	Probable ATP synthase 24 kDa subunit, mitochondrial (probable)
Nbv5.1tr6345567	1261	14	8	2	110	108	130	0.678148	0.180763	Prohibitin-2 (probable)
Nbv5.1tr6345576	1260	14	19	15	139	155	130	-0.14064	0.705049	E3 ubiquitin-protein ligase CIP8 (probable)
Nbv5.1tr6345606	1178	19	46	22	144	214	132	-0.787706	0.0203063	GTP-binding protein SAR1A (probable)
Nbv5.1tr6345617	944	38	54	27	108	100	164	-1.55633	0.000130923	60S ribosomal protein L10 (similar to)
Nbv5.1tr6345653	711	17	25	12	108	102	65	-0.925722	0.00186664	Enolase (probable)
Nbv5.1tr6345681	2219	27	22	3	627	636	371	1.74334	2.33669e-07	GDSL esterase/lipase At5g33370 (probable)
Nbv5.1tr6345682	2073	18	21	1	545	564	323	1.93957	2.53278e-08	GDSL esterase/lipase At5g33370 (probable)
Nbv5.1tr6345683	2219	17	22	6	554	561	342	1.7586	1.37408e-09	GDSL esterase/lipase At5g33370 (probable)
Nbv5.1tr6345684	2219	15	16	2	574	590	330	2.24925	4.96783e-11	GDSL esterase/lipase At5g33370 (probable)
Nbv5.1tr6345711	1079	28	53	16	210	228	116	-0.744086	0.00884311	60S ribosomal protein L13a-4 (probable)
Nbv5.1tr6345729	1570	127	159	85	1040	1087	550	-0.480807	0.0643626	Obg-like ATPase 1 (probable)
Nbv5.1tr6345822	1499	57	55	9	472	496	267	0.158006	0.691228	40S ribosomal protein S4 (probable)
Nbv5.1tr6345894	735	13	33	38	35	52	67	-2.55822	2.90395e-05	Putative uncharacterized protein n=1 Tax=Vitis vinifera RepID=F6H3F7_VITVI (probable)
Nbv5.1tr6345954	832	107	170	98	85	91	88	-3.80568	1.03363e-34	Ras-related protein RABF2a (probable)
Nbv5.1tr6346012	1494	62	142	92	239	270	250	-1.98664	1.7763e-06	L-ascorbate peroxidase 1, cytosolic (probable)
Nbv5.1tr6346103	1264	20	25	5	159	134	77	-0.358618	0.316332	60S ribosomal protein L15 (probable)
Nbv5.1tr6346166	1108	97	90	29	1488	1321	737	0.788769	0.00854095	40S ribosomal protein S3a (similar to)
Nbv5.1tr6346167	1173	68	88	94	150	142	100	-2.82348	1.45481e-11	Annexin D1 (probable)
Nbv5.1tr6346255	745	22	28	6	186	161	97	-0.258672	0.443212	60S ribosomal protein L23 (probable)
Nbv5.1tr6346323	1581	12	17	12	231	173	131	0.409552	0.252627	Translocase of chloroplast 34 (probable)
Nbv5.1tr6346341	1444	17	26	8	184	181	136	0.0529297	0.871953	40S ribosomal protein S7 (probable)
Nbv5.1tr6346383	1639	129	183	65	665	643	544	-0.924532	1.51858e-05	GTP-binding nuclear protein Ran-A1 (probable)
Nbv5.1tr6346562	1464	38	55	39	185	183	199	-1.20084	0.000576901	Mitochondrial outer membrane protein porin of 34 kDa (probable)
Nbv5.1tr6346629	927	10	4	1	188	155	95	1.59682	0.0012739	60S ribosomal protein L18a-3 (probable)
Nbv5.1tr6346672	1219	7	10	1	234	213	143	1.78616	2.16265e-05	Epoxide hydrolase 2 (probable)
Nbv5.1tr6346673	1376	17	8	5	263	205	156	1.10531	0.00361576	Epoxide hydrolase 2 (probable)
Nbv5.1tr6346674	1343	14	19	4	175	175	130	0.460567	0.170808	Epoxide hydrolase 2 (probable)
Nbv5.1tr6346855	1739	28	29	25	485	533	368	0.756469	0.00920945	Threonine--tRNA ligase, mitochondrial (probable)
Nbv5.1tr6346856	1952	28	37	18	468	527	356	0.758523	0.00180067	Threonine--tRNA ligase, mitochondrial (probable)
Nbv5.1tr6346879	866	4	2	1	279	284	183	3.46918	1.05982e-08	60S ribosomal protein L7-4 (probable)
Nbv5.1tr6346880	1199	12	16	3	437	476	332	2.08691	1.24183e-10	60S ribosomal protein L7-4 (probable)
Nbv5.1tr6346881	1196	19	18	6	569	550	387	1.87626	6.82295e-11	60S ribosomal protein L7-4 (probable)
Nbv5.1tr6346882	1159	11	9	4	501	550	371	2.62905	6.57912e-14	60S ribosomal protein L7-4 (probable)
Nbv5.1tr6346920	1515	356	264	337	241	192	147	-4.20741	4.52897e-21	60S ribosomal protein L6 (probable)
Nbv5.1tr6346937	1155	6	12	4	217	159	110	1.20036	0.00458927	Malate dehydrogenase, mitochondrial (similar to)
Nbv5.1tr6346938	1651	21	14	10	447	369	237	1.24835	0.000141523	Malate dehydrogenase, mitochondrial (probable)
Nbv5.1tr6346939	1491	19	25	7	423	362	286	1.15268	6.51642e-05	Malate dehydrogenase, mitochondrial (probable)
Nbv5.1tr6346976	1653	25	15	5	198	197	127	0.278651	0.429926	Guanine nucleotide-binding protein subunit beta-like protein (probable)
Nbv5.1tr6347026	2193	13	12	4	225	214	199	1.23231	0.000808853	Cysteine desulfurase 1, mitochondrial (probable)
Nbv5.1tr6347027	2118	12	13	5	238	216	215	1.25372	0.000708653	Cysteine desulfurase 1, mitochondrial (probable)
Nbv5.1tr6347028	2118	7	23	8	191	225	201	0.805554	0.0382567	Cysteine desulfurase 1, mitochondrial (probable)
Nbv5.1tr6347029	2118	14	12	4	189	221	199	1.12486	0.00330867	Cysteine desulfurase 1, mitochondrial (probable)
Nbv5.1tr6347030	2118	10	14	5	200	236	199	1.224	0.000933496	Cysteine desulfurase 1, mitochondrial (probable)
Nbv5.1tr6347031	2118	16	18	9	196	230	192	0.601364	0.0694518	Cysteine desulfurase 1, mitochondrial (probable)
Nbv5.1tr6347057	1519	55	62	18	568	529	322	0.148791	0.589297	Elongation factor 1-gamma 2 (probable)
Nbv5.1tr6347073	1178	18	44	31	228	263	209	-0.430997	0.293089	Reticulon-like protein B1 (probable)
Nbv5.1tr6347140	1840	125	127	97	565	520	230	-1.50421	2.0094e-05	Cysteine synthase, chloroplastic/chromoplastic (probable)
Nbv5.1tr6347152	1950	40	47	33	238	288	183	-0.75304	0.0044651	S-adenosylmethionine synthase 2 (probable)
Nbv5.1tr6347163	893	31	54	10	364	353	267	0.176093	0.567114	Nascent polypeptide-associated complex subunit alpha-like protein (probable)
Nbv5.1tr6347257	1393	13	20	11	207	175	102	0.162164	0.659655	Spermidine synthase (probable)
Nbv5.1tr6347258	1599	14	11	8	200	158	100	0.494425	0.195713	Spermidine synthase (probable)
Nbv5.1tr6347259	1423	18	29	14	180	182	107	-0.337859	0.25253	Spermidine synthase (probable)
Nbv5.1tr6347260	1423	20	19	15	196	184	86	-0.237094	0.533474	Spermidine synthase (probable)
Nbv5.1tr6347298	2394	23	31	28	464	399	312	0.484008	0.165148	RuBisCO large subunit-binding protein subunit beta, chloroplastic (probable)
Nbv5.1tr6347384	1933	37	41	32	349	307	204	-0.373333	0.209462	Mediator of RNA polymerase II transcription subunit 8 (probable)
Nbv5.1tr6347458	960	5	8	4	203	245	134	1.81995	2.44592e-05	40S ribosomal protein S8 (probable)
Nbv5.1tr6347473	1648	80	120	101	219	270	138	-2.3858	5.4541e-10	Protein BPS1, chloroplastic (probable)
Nbv5.1tr6347652	1606	10	10	9	376	378	198	1.71863	2.65855e-06	Eukaryotic translation initiation factor 3 subunit I (probable)
Nbv5.1tr6347771	641	9	20	25	61	97	86	-1.27081	0.0244079	ADP-ribosylation factor (similar to)
Nbv5.1tr6347806	1350	32	35	26	159	163	130	-1.01584	0.000199188	Isopentenyl-diphosphate Delta-isomerase I (probable)
Nbv5.1tr6347877	1364	26	27	12	161	173	103	-0.522055	0.0572376	EID1-like F-box protein 2 (probable)
Nbv5.1tr6348018	952	61	47	11	859	766	430	0.888591	0.0164203	40S ribosomal protein S2-2 (similar to)
Nbv5.1tr6348019	942	51	57	13	882	704	447	0.849116	0.00640599	40S ribosomal protein S2-2 (similar to)
Nbv5.1tr6348020	942	37	33	6	350	337	214	0.343293	0.283963	40S ribosomal protein S2-2 (similar to)
Nbv5.1tr6348021	1144	35	26	12	536	509	289	0.907416	0.00211357	40S ribosomal protein S2-2 (similar to)
Nbv5.1tr6348022	942	44	40	12	719	615	379	0.906216	0.00199259	40S ribosomal protein S2-2 (similar to)
Nbv5.1tr6348060	1544	18	21	15	238	243	171	0.311376	0.292994	Protein disulfide-isomerase (similar to)
Nbv5.1tr6348061	1604	40	45	26	249	322	160	-0.591411	0.0297954	Protein disulfide-isomerase (similar to)
Nbv5.1tr6348062	1604	30	45	19	235	255	131	-0.560057	0.0364956	Protein disulfide-isomerase (similar to)
Nbv5.1tr6348063	1553	26	28	13	246	289	182	0.153024	0.592157	Protein disulfide-isomerase (similar to)
Nbv5.1tr6348159	1900	86	87	43	311	560	393	-0.705994	0.0314976	3-ketoacyl-CoA thiolase 2, peroxisomal (probable)
Nbv5.1tr6348211	920	37	75	20	216	208	130	-1.16036	1.64961e-05	40S ribosomal protein S17 (probable)
Nbv5.1tr6348392	1668	35	42	14	656	568	329	0.826761	0.00312758	60S ribosomal protein L5 (probable)
Nbv5.1tr6348393	1394	26	47	11	496	501	295	0.705655	0.0115585	60S ribosomal protein L5 (probable)
Nbv5.1tr6348394	1394	28	43	11	564	504	222	0.714929	0.0443973	60S ribosomal protein L5 (probable)
Nbv5.1tr6348666	1383	13	14	8	101	111	177	0.284397	0.599717	Proteasome subunit alpha type-1-A (probable)
Nbv5.1tr6348815	1072	37	51	28	250	228	291	-0.509726	0.156766	Putative uncharacterized protein n=1 Tax=Medicago truncatula RepID=G7KT08_MEDTR (probable)
Nbv5.1tr6348826	1497	43	55	30	253	314	200	-0.700795	0.00344193	R3H domain-containing protein 2 (probable)
Nbv5.1tr6348827	2492	17	16	6	272	319	170	1.01295	0.00174711	Probable alpha-ketoglutarate-dependent dioxygenase ABH5 (probable)
Nbv5.1tr6348828	2453	11	20	7	262	312	158	0.993816	0.00310456	Probable alpha-ketoglutarate-dependent dioxygenase ABH5 (probable)
Nbv5.1tr6348865	1229	4	7	0	216	182	116	2.2966	1.57485e-05	Guanine nucleotide-binding protein subunit beta-like protein (similar to)
Nbv5.1tr6348866	1463	19	19	2	289	261	177	0.950982	0.00418086	Guanine nucleotide-binding protein subunit beta-like protein (probable)
Nbv5.1tr6348867	1487	21	14	3	309	295	149	1.04462	0.00625652	Guanine nucleotide-binding protein subunit beta-like protein (probable)
Nbv5.1tr6348868	1487	12	21	5	334	335	163	1.18655	0.000847351	Guanine nucleotide-binding protein subunit beta-like protein (probable)
Nbv5.1tr6348869	1668	28	30	11	287	292	135	0.0864686	0.804982	Guanine nucleotide-binding protein subunit beta-like protein (probable)
Nbv5.1tr6348870	1487	12	17	5	299	268	158	1.14757	0.000803542	Guanine nucleotide-binding protein subunit beta-like protein (probable)
Nbv5.1tr6348927	3717	366	637	477	586	615	247	-3.50262	2.07878e-14	ATP-dependent Clp protease ATP-binding subunit clpA homolog CD4B, chloroplastic (probable)
Nbv5.1tr6348928	3717	369	634	518	580	638	292	-3.49183	4.6106e-14	ATP-dependent Clp protease ATP-binding subunit clpA homolog CD4B, chloroplastic (probable)
Nbv5.1tr6348949	1074	226	450	283	239	291	223	-3.70842	4.17635e-22	NEDD8-conjugating enzyme Ubc12 (probable)
Nbv5.1tr6349053	1361	17	14	6	378	354	257	1.48152	1.5028e-06	40S ribosomal protein S2-4 (probable)
Nbv5.1tr6349054	1361	10	12	3	320	298	228	1.8354	2.57303e-07	40S ribosomal protein S2-4 (probable)
Nbv5.1tr6349055	1361	17	18	3	333	305	206	1.22851	0.000120048	40S ribosomal protein S2-4 (probable)
Nbv5.1tr6349077	1369	9	9	5	249	284	185	1.69842	4.05678e-06	Nitric oxide synthase-interacting protein (probable)
Nbv5.1tr6349112	1816	22	26	14	334	322	194	0.491179	0.0780952	Splicing factor 3B subunit 4 (probable)
Nbv5.1tr6349113	1711	47	40	35	312	354	211	-0.5082	0.0931334	YTH domain family protein 2 (probable)
Nbv5.1tr6349159	1107	11	13	3	195	178	113	0.912787	0.0140354	Polyadenylate-binding protein RBP45B (similar to)
Nbv5.1tr6349204	860	44	65	29	207	180	132	-1.35648	2.55589e-09	Transcription factor BTF3 homolog 4 (probable)
Nbv5.1tr6349322	1228	25	52	30	196	190	225	-0.753924	0.0527124	14-3-3-like protein C (probable)
Nbv5.1tr6349386	1142	37	66	19	372	399	240	-0.190912	0.478797	Eukaryotic translation initiation factor 3 subunit J-A (probable)
Nbv5.1tr6349550	803	16	19	6	134	104	65	-0.378285	0.307877	60S ribosomal protein L24 (probable)
Nbv5.1tr6349567	870	18	21	2	224	178	137	0.502304	0.168707	60S ribosomal protein L8 (similar to)
Nbv5.1tr6349683	1904	29	42	11	260	368	193	0.082613	0.803524	Alanine aminotransferase 2, mitochondrial (similar to)
Nbv5.1tr6349684	1904	33	41	12	296	354	191	0.0348996	0.908913	Alanine aminotransferase 2, mitochondrial (similar to)
Nbv5.1tr6349685	2216	83	82	20	597	638	228	-0.258264	0.547199	Alanine aminotransferase 2, mitochondrial (similar to)
Nbv5.1tr6349734	1486	29	22	4	198	285	254	0.586483	0.173245	Serine acetyltransferase 3, mitochondrial (probable)
Nbv5.1tr6349771	1688	20	42	17	334	313	199	0.150474	0.617699	Putative mitochondrial 2-oxoglutarate/malate carrier protein (probable)
Nbv5.1tr6349914	596	6	4	1	149	113	65	1.61621	0.00497628	60S ribosomal protein L13a-4 (similar to)
Nbv5.1tr6349915	596	6	13	4	144	149	96	0.823499	0.0376821	60S ribosomal protein L13a-1 (similar to)
Nbv5.1tr6350083	2858	5880	8181	15702	96	79	690	-8.4927	NA	Cytochrome b559 subunit alpha (probable)
Nbv5.1tr6350127	1331	36	31	5	649	596	331	1.23137	0.000614482	40S ribosomal protein S4 (probable)
Nbv5.1tr6350130	2521	38	115	46	2021	2342	2583	1.91174	2.21166e-05	von Willebrand factor A domain-containing protein 5B1 (probable)
Nbv5.1tr6350263	630	16	12	10	95	75	47	-0.799263	0.0357282	Predicted protein (Fragment) n=1 Tax=Nicotiana tabacum RepID=D0VEA7_TOBAC (probable)
Nbv5.1tr6350264	1398	17	20	15	227	219	138	0.189569	0.557362	Uncharacterized protein At3g15000, mitochondrial (probable)
Nbv5.1tr6350265	1398	20	27	15	178	172	112	-0.382454	0.177701	Uncharacterized protein At3g15000, mitochondrial (probable)
Nbv5.1tr6350306	409	6	4	0	58	67	41	0.817275	0.213299	Methyltransferase-like protein 21B (probable)
Nbv5.1tr6350349	958	6	9	7	131	95	69	0.44573	0.334179	20 kDa chaperonin, chloroplastic (probable)
Nbv5.1tr6350422	739	4	9	3	149	95	100	1.19319	0.018228	60S ribosomal protein L6 (probable)
Nbv5.1tr6350589	1036	24	16	4	187	161	102	0.102009	0.799034	60S ribosomal protein L8 (probable)
Nbv5.1tr6350590	1110	8	17	4	140	104	71	0.193774	0.664183	60S ribosomal protein L8 (probable)
Nbv5.1tr6350713	1235	18	29	20	118	141	120	-0.786636	0.0178805	14-3-3-like protein A (probable)
Nbv5.1tr6350714	1342	27	47	28	131	158	122	-1.2779	1.39693e-05	14-3-3-like protein A (probable)
Nbv5.1tr6350829	1454	14	20	5	274	351	319	1.40457	0.000147917	Thioredoxin reductase 2 (probable)
Nbv5.1tr6350895	759	12	28	11	57	101	84	-0.973184	0.0209991	Charged multivesicular body protein 5 (probable)
Nbv5.1tr6350910	1494	23	29	14	229	243	142	-0.0607957	0.838862	Gamma carbonic anhydrase 2, mitochondrial (probable)
Nbv5.1tr6350911	1494	22	29	28	222	224	110	-0.599676	0.120823	Gamma carbonic anhydrase 2, mitochondrial (probable)
Nbv5.1tr6350918	311	18	1	0	305	39	46	1.14876	0.565194	Ribulose bisphosphate carboxylase small chain 8B, chloroplastic (probable)
Nbv5.1tr6351033	1361	114	135	37	1438	1466	815	0.475184	0.0817001	Serine/arginine-rich splicing factor 10 (probable)
Nbv5.1tr6351176	1824	15	10	3	189	369	177	1.45836	0.00111174	Ornithine decarboxylase (probable)
Nbv5.1tr6351428	590	19	23	6	132	116	99	-0.376486	0.252627	60S ribosomal protein L9 (similar to)
Nbv5.1tr6351429	590	10	12	4	132	122	97	0.50863	0.192992	60S ribosomal protein L9-1 (similar to)
Nbv5.1tr6351550	1110	18	7	0	388	326	241	2.03325	6.68721e-06	Serine/threonine-protein kinase fray2 (probable)
Nbv5.1tr6351582	453	11	7	4	72	88	53	0.00250798	0.997244	ATP-dependent RNA helicase-like protein DB10 (probable)
Nbv5.1tr6351642	2884	60	65	52	419	389	221	-0.845853	0.00699858	Stromal 70 kDa heat shock-related protein, chloroplastic (probable)
Nbv5.1tr6351672	973	14	14	1	259	254	144	1.25549	0.000796008	Histone deacetylase HDT1 (probable)
Nbv5.1tr6351673	1447	198	145	5	3610	3389	1948	1.61816	0.0484585	Histone deacetylase HDT1 (probable)
Nbv5.1tr6351781	1294	32	38	6	947	962	505	1.76962	1.00202e-07	40S ribosomal protein S3a (similar to)
Nbv5.1tr6351782	1216	48	47	12	856	822	483	1.09771	0.000121261	40S ribosomal protein S3a (similar to)
Nbv5.1tr6351783	1208	44	37	13	780	643	380	0.995711	0.00127288	40S ribosomal protein S3a (similar to)
Nbv5.1tr6351784	1292	149	155	27	2283	2320	1392	1.028	0.0110732	40S ribosomal protein S3a (similar to)
Nbv5.1tr6351799	788	29	40	29	216	252	221	-0.48796	0.139659	Endo-1,3 (probable)
Nbv5.1tr6351903	1076	16	8	5	102	203	138	0.680295	0.164029	Putative membrane protein n=1 Tax=Solanum tuberosum RepID=Q9AR56_SOLTU (probable)
Nbv5.1tr6351904	1080	13	21	9	103	191	101	-0.0680062	0.875287	Putative membrane protein n=1 Tax=Solanum tuberosum RepID=Q9AR56_SOLTU (similar to)
Nbv5.1tr6351905	1079	6	15	6	85	149	99	0.381884	0.422465	Putative membrane protein n=3 Tax=Solanum tuberosum RepID=Q9AR54_SOLTU (probable)
Nbv5.1tr6351987	1236	9	14	2	146	181	161	1.09599	0.0098953	NPL4-like protein 1 (similar to)
Nbv5.1tr6351988	1236	3	10	2	138	188	160	1.81718	0.000338265	NPL4-like protein 1 (similar to)
Nbv5.1tr6352184	1136	16	16	5	260	262	259	1.18934	0.000874611	Uncharacterized protein At2g39795, mitochondrial (probable)
Nbv5.1tr6352185	1202	9	23	1	191	212	212	1.11005	0.0176572	Uncharacterized protein At2g39795, mitochondrial (probable)
Nbv5.1tr6352251	1459	19	19	23	313	290	203	0.341353	0.374211	Nitrile-specifier protein 5 (probable)
Nbv5.1tr6352344	1189	14	30	15	211	214	438	0.700772	0.213469	20 kDa chaperonin, chloroplastic (probable)
Nbv5.1tr6352348	1008	48	58	10	257	221	125	-0.826746	0.0130794	60S ribosomal protein L10a-1 (probable)
[truncated: 1,123 more rows]
