# Supplementary material for: Investigating the Biological Relevance of In Vitro-Identified Putative Packaging Signals at the 5′ Terminus of Satellite Tobacco Necrosis Virus 1 Genomic RNA
Source: J Virol. 2019 Apr 17;93(9):e02106-18. doi: 10.1128/JVI.02106-18 (PMC6475782; doi:10.1128/JVI.02106-18)
Supplement: Supplemental file 3 [file JVI.02106-18-sd003.xlsx]

## Sheet: infection - RPKM
Dataset S3: NGS analysis of N. benthamiana plants infected with TNV-AC and STNV-1WT
		LEAVES			VLPs			LEAVES - RPKM			VLPs - RPKM
Transcirpt	Length	L1	L2	L3	V1	V2	V3	L1	L2	L3	V1	V2	V3
Nbv5.1tr6198103	207	0	0	1	0	0	0	0	0	0.467549	0	0	0
Nbv5.1tr6198157	214	1	1	3	0	0	0	0.547067	0.627906	1.35677	0	0	0
Nbv5.1tr6198289	235	1	0	0	0	0	0	0.49818	0	0	0	0	0
Nbv5.1tr6198291	236	0	0	1	0	0	0	0	0	0.410096	0	0	0
Nbv5.1tr6198303	239	0	0	1	0	0	0	0	0	0.404948	0	0	0
Nbv5.1tr6198344	246	0	2	0	0	0	0	0	1.09245	0	0	0	0
Nbv5.1tr6198406	265	0	0	1	0	0	0	0	0	0.365217	0	0	0
Nbv5.1tr6198439	274	0	1	0	0	0	0	0	0.490408	0	0	0	0
Nbv5.1tr6198521	299	0	0	1	0	0	0	0	0	0.323688	0	0	0
Nbv5.1tr6198528	301	0	0	1	0	0	0	0	0	0.321537	0	0	0
Nbv5.1tr6198605	320	0	0	0	1	0	0	0	0	0	0.323261	0	0
Nbv5.1tr6198676	343	0	1	0	0	0	0	0	0.391755	0	0	0	0
Nbv5.1tr6198692	349	0	0	2	0	0	0	0	0	0.554628	0	0	0
Nbv5.1tr6198791	388	1	0	0	0	0	0	0.301733	0	0	0	0	0
Nbv5.1tr6198794	389	1	0	0	0	0	0	0.300957	0	0	0	0	0
Nbv5.1tr6198822	402	2	1	4	0	0	0	0.582449	0.334258	0.963011	0	0	0
Nbv5.1tr6198856	422	0	0	0	0	0	1	0	0	0	0	0	0.227951
Nbv5.1tr6198884	436	2	0	1	0	1	1	0.537029	0	0.221978	0	0.258825	0.220632
Nbv5.1tr6198941	472	0	4	4	1	0	0	0	1.13874	0.820191	0.21916	0	0
Nbv5.1tr6198958	495	0	0	1	0	0	0	0	0	0.19552	0	0	0
Nbv5.1tr6198976	518	4	10	2	0	0	0	0.904033	2.59405	0.373678	0	0	0
Nbv5.1tr6198983	534	1	0	0	0	0	0	0.219236	0	0	0	0	0
Nbv5.1tr6199033	616	0	0	1	0	0	0	0	0	0.157115	0	0	0
Nbv5.1tr6199050	641	1	1	0	9	0	3	0.18264	0.209628	0	1.4524	0	0.450213
Nbv5.1tr6199054	648	0	1	0	0	0	0	0	0.207364	0	0	0	0
Nbv5.1tr6199072	683	2	3	2	0	0	0	0.342818	0.590213	0.283404	0	0	0
Nbv5.1tr6199076	693	1	0	0	0	0	0	0.168935	0	0	0	0	0
Nbv5.1tr6199093	738	0	1	2	0	0	0	0	0.182076	0.262283	0	0	0
Nbv5.1tr6199098	746	0	0	1	0	0	0	0	0	0.129735	0	0	0
Nbv5.1tr6199120	820	0	1	2	0	0	0	0	0.163868	0.236055	0	0	0
Nbv5.1tr6199121	821	3	0	2	1	0	0	0.427791	0	0.235768	0.125997	0	0
Nbv5.1tr6199138	906	1	2	6	0	0	0	0.129219	0.296626	0.640944	0	0	0
Nbv5.1tr6199145	932	0	0	1	0	0	0	0	0	0.103844	0	0	0
Nbv5.1tr6199147	942	0	0	1	0	0	0	0	0	0.102742	0	0	0
Nbv5.1tr6199151	966	3	3	2	2	1	0	0.363578	0.417304	0.200378	0.214168	0.116819	0
Nbv5.1tr6199165	1058	0	1	0	0	0	0	0	0.127005	0	0	0	0
Nbv5.1tr6199170	1075	0	2	0	0	0	0	0	0.249994	0	0	0	0
Nbv5.1tr6199171	1082	0	0	1	0	0	0	0	0	0.0894479	0	0	0
Nbv5.1tr6199174	1111	0	0	1	0	0	0	0	0	0.087113	0	0	0
Nbv5.1tr6199176	1135	0	1	2	0	0	0	0	0.118389	0.170542	0	0	0
Nbv5.1tr6199179	1178	2	1	0	0	0	0	0.198764	0.114068	0	0	0	0
Nbv5.1tr6199181	1192	3	5	3	0	1	1	0.294645	0.56364	0.24358	0	0.0946708	0.0807009
Nbv5.1tr6199191	1253	1	0	0	0	0	0	0.0934335	0	0	0	0	0
Nbv5.1tr6199195	1267	0	1	1	0	0	0	0	0.106055	0.0763872	0	0	0
Nbv5.1tr6199203	1350	0	2	2	0	0	0	0	0.199069	0.143382	0	0	0
Nbv5.1tr6199204	1352	0	0	1	1	0	0	0	0	0.0715847	0.0765114	0	0
Nbv5.1tr6199208	1366	0	0	0	0	1	0	0	0	0	0	0.0826117	0
Nbv5.1tr6199209	1374	2	0	2	1	0	0	0.170411	0	0.140877	0.0752863	0	0
Nbv5.1tr6199213	1413	0	0	1	0	0	0	0	0	0.0684944	0	0	0
Nbv5.1tr6199219	1497	0	1	0	0	0	0	0	0.0897607	0	0	0	0
Nbv5.1tr6199220	1508	3	3	0	0	0	0	0.232902	0.267318	0	0	0	0
Nbv5.1tr6199222	1527	0	1	1	0	0	0	0	0.0879972	0.0633809	0	0	0
Nbv5.1tr6199224	1570	0	1	0	0	0	0	0	0.0855871	0	0	0	0
Nbv5.1tr6199225	1590	168	235	342	2	2	1	12.3699	19.86	20.8174	0.130117	0.141947	0.0605003
Nbv5.1tr6199227	1605	0	0	1	0	0	0	0	0	0.0603007	0	0	0
Nbv5.1tr6199228	1609	1	0	0	0	0	0	0.0727609	0	0	0	0	0
Nbv5.1tr6199229	1615	0	0	0	0	0	1	0	0	0	0	0	0.0595638
Nbv5.1tr6199234	1667	335	491	591	3	3	0	23.5268	39.578	34.3122	0.186161	0.203085	0
Nbv5.1tr6199237	1704	0	1	0	0	0	0	0	0.0788567	0	0	0	0
Nbv5.1tr6199238	1716	0	1	0	0	0	0	0	0.0783052	0	0	0	0
Nbv5.1tr6199239	1730	1	0	0	0	0	0	0.0676718	0	0	0	0	0
Nbv5.1tr6199241	1749	0	0	1	0	0	0	0	0	0.055336	0	0	0
Nbv5.1tr6199242	1752	5	3	9	3	6	1	0.33411	0.230089	0.497171	0.177129	0.386464	0.0549061
Nbv5.1tr6199244	1767	8	3	4	0	1	0	0.530038	0.228135	0.219089	0	0.0638639	0
Nbv5.1tr6199256	1965	1	0	1	0	0	0	0.0595787	0	0.0492532	0	0	0
Nbv5.1tr6199258	2001	0	0	1	0	0	0	0	0	0.0483671	0	0	0
Nbv5.1tr6199261	2066	1	0	0	2	0	1	0.0566661	0	0	0.100139	0	0.0465612
Nbv5.1tr6199262	2079	1	0	0	0	0	0	0.0563118	0	0	0	0	0
Nbv5.1tr6199266	2177	0	1	0	0	1	0	0	0.0617234	0	0	0.0518363	0
Nbv5.1tr6199269	2227	1	0	0	0	0	0	0.0525695	0	0	0	0	0
Nbv5.1tr6199272	2434	0	1	1	0	1	1	0	0.0552062	0.0397628	0	0.046363	0.0395216
Nbv5.1tr6199273	2436	1	1	2	1	0	0	0.0480592	0.0551608	0.0794602	0.0424644	0	0
Nbv5.1tr6199284	2906	0	1	0	0	0	0	0	0.0462394	0	0	0	0
Nbv5.1tr6199285	2947	0	1	2	0	2	1	0	0.0455961	0.0656821	0	0.0765847	0.0326418
Nbv5.1tr6199286	2968	0	1	1	0	0	0	0	0.0452735	0.0326087	0	0	0
Nbv5.1tr6199287	2989	2	4	2	0	2	0	0.0783354	0.179822	0.0647592	0	0.0755086	0
Nbv5.1tr6199291	3076	0	0	1	0	0	0	0	0	0.0314638	0	0	0
Nbv5.1tr6199292	3101	1	4	7	1	0	2	0.0377531	0.173327	0.218471	0.0333581	0	0.0620416
Nbv5.1tr6199294	3179	0	2	0	1	2	3	0	0.0845371	0	0.0325396	0.0709956	0.090779
Nbv5.1tr6199295	3373	1	0	1	0	0	0	0.0347086	0	0.0286933	0	0	0
Nbv5.1tr6199297	3569	0	1	1	0	0	1	0	0.0376497	0.0271176	0	0	0.0269531
Nbv5.1tr6199300	3756	0	1	1	0	0	0	0	0.0357752	0.0257675	0	0	0
Nbv5.1tr6199301	4065	0	2	0	0	0	0	0	0.0661116	0	0	0	0
Nbv5.1tr6199302	4548	1	3	3	0	1	0	0.0257415	0.0886357	0.0638408	0	0.0248126	0
Nbv5.1tr6199303	4764	1	1	0	0	1	1	0.0245744	0.0282057	0	0	0.0236876	0.0201922
Nbv5.1tr6199304	4803	0	1	1	0	0	0	0	0.0279766	0.0201504	0	0	0
Nbv5.1tr6199306	6319	1	2	0	0	0	1	0.018527	0.0425294	0	0	0	0.0152232
Nbv5.1tr6199312	338	0	0	1	0	0	0	0	0	0.286339	0	0	0
Nbv5.1tr6199340	850	0	0	1	0	0	0	0	0	0.113862	0	0	0
Nbv5.1tr6199356	1444	0	0	2	0	0	0	0	0	0.134048	0	0	0
Nbv5.1tr6199361	622	0	0	0	0	0	1	0	0	0	0	0	0.154655
Nbv5.1tr6199374	1004	0	1	0	0	0	0	0	0.133836	0	0	0	0
Nbv5.1tr6199381	451	0	0	0	0	1	0	0	0	0	0	0.250216	0
Nbv5.1tr6199383	2387	0	0	0	1	0	0	0	0	0	0.0433361	0	0
Nbv5.1tr6199391	1284	0	0	1	0	0	1	0	0	0.0753758	0	0	0.0749186
Nbv5.1tr6199392	563	0	0	1	0	0	0	0	0	0.171905	0	0	0
Nbv5.1tr6199393	2438	2	1	0	0	0	1	0.0960396	0.0551156	0	0	0	0.0394567
Nbv5.1tr6199399	1595	0	0	2	0	0	0	0	0	0.121357	0	0	0
Nbv5.1tr6199401	1822	1	0	2	0	0	0	0.0642548	0	0.106238	0	0	0
Nbv5.1tr6199403	1723	0	0	0	1	0	0	0	0	0	0.0600368	0	0
Nbv5.1tr6199404	840	4	1	0	0	0	0	0.557487	0.159966	0	0	0	0
Nbv5.1tr6199405	824	0	1	0	0	0	2	0	0.163073	0	0	0	0.233484
Nbv5.1tr6199406	3142	0	0	0	1	0	0	0	0	0	0.0329228	0	0
Nbv5.1tr6199410	980	0	0	2	0	0	0	0	0	0.197515	0	0	0
Nbv5.1tr6199412	827	0	0	0	1	0	0	0	0	0	0.125083	0	0
Nbv5.1tr6199415	632	0	0	1	0	0	0	0	0	0.153137	0	0	0
Nbv5.1tr6199417	796	1	0	1	0	0	0	0.147076	0	0.121586	0	0	0
Nbv5.1tr6199419	962	0	1	0	0	0	0	0	0.13968	0	0	0	0
Nbv5.1tr6199423	2733	42	97	134	9	13	10	1.79913	4.76914	4.74529	0.340648	0.536779	0.351978
Nbv5.1tr6199424	3037	0	0	1	0	0	0	0	0	0.0318678	0	0	0
Nbv5.1tr6199426	3103	2	2	1	0	0	1	0.0754575	0.0866077	0.03119	0	0	0.0310008
Nbv5.1tr6199427	1637	1	1	1	0	0	0	0.0715163	0.0820842	0.0591219	0	0	0
Nbv5.1tr6199428	2796	0	1	0	0	2	0	0	0.0480586	0	0	0.0807207	0
Nbv5.1tr6199438	762	1	0	1	0	0	0	0.153638	0	0.127011	0	0	0
Nbv5.1tr6199439	904	2	0	1	0	0	0	0.259009	0	0.10706	0	0	0
Nbv5.1tr6199441	318	0	1	2	0	0	0	0	0.422553	0.608695	0	0	0
Nbv5.1tr6199455	520	0	0	1	0	0	0	0	0	0.18612	0	0	0
Nbv5.1tr6199466	377	5	15	19	0	0	0	1.55268	5.34636	4.87764	0	0	0
Nbv5.1tr6199467	814	2	2	2	0	0	0	0.287647	0.330152	0.237795	0	0	0
Nbv5.1tr6199481	230	2	3	1	0	0	0	1.01802	1.75268	0.420794	0	0	0
Nbv5.1tr6199492	807	3	6	5	0	0	1	0.435213	0.999047	0.599644	0	0	0.119201
Nbv5.1tr6199494	832	1	0	0	0	0	0	0.140712	0	0	0	0	0
Nbv5.1tr6199500	1489	1	3	1	1	0	1	0.0786247	0.270729	0.0649984	0.0694717	0	0.0646041
Nbv5.1tr6199505	1450	1	6	5	0	0	0	0.0807395	0.556021	0.333733	0	0	0
Nbv5.1tr6199509	1147	1	0	0	0	0	0	0.102068	0	0	0	0	0
Nbv5.1tr6199512	1584	1	0	0	0	0	0	0.0739092	0	0	0	0	0
Nbv5.1tr6199519	2216	1	2	3	1	1	1	0.0528304	0.121274	0.131023	0.0466802	0.050924	0.0434095
Nbv5.1tr6199535	376	0	0	2	0	0	0	0	0	0.514801	0	0	0
Nbv5.1tr6199556	393	0	0	1	0	0	0	0	0	0.246266	0	0	0
Nbv5.1tr6199558	500	0	0	3	0	0	0	0	0	0.580695	0	0	0
Nbv5.1tr6199565	231	5	7	9	0	0	0	2.53403	4.07187	3.77075	0	0	0
Nbv5.1tr6199574	1815	0	0	1	0	0	0	0	0	0.0533237	0	0	0
Nbv5.1tr6199586	229	0	0	3	0	0	0	0	0	1.26789	0	0	0
Nbv5.1tr6199588	1255	2	0	5	0	0	0	0.186569	0	0.385588	0	0	0
Nbv5.1tr6199589	1797	1	2	1	0	0	0	0.0651487	0.149551	0.0538579	0	0	0
Nbv5.1tr6199597	419	90	100	237	41	2	0	25.1468	32.0696	54.7434	10.1221	0.538652	0
Nbv5.1tr6199598	831	0	0	0	0	0	1	0	0	0	0	0	0.115759
Nbv5.1tr6199599	1389	3	2	3	0	0	0	0.252856	0.19348	0.209034	0	0	0
Nbv5.1tr6199603	3663	0	0	0	0	1	0	0	0	0	0	0.0308074	0
Nbv5.1tr6199606	317	0	0	1	0	0	0	0	0	0.305308	0	0	0
Nbv5.1tr6199618	1563	0	1	0	0	0	0	0	0.0859704	0	0	0	0
Nbv5.1tr6199623	1226	0	0	1	0	0	0	0	0	0.0789417	0	0	0
Nbv5.1tr6199634	970	7	14	13	0	0	0	0.844851	1.93939	1.29709	0	0	0
Nbv5.1tr6199648	3447	0	0	1	0	0	0	0	0	0.0280773	0	0	0
Nbv5.1tr6199649	2147	0	0	1	0	0	0	0	0	0.0450781	0	0	0
Nbv5.1tr6199654	1338	1	1	0	0	0	0	0.0874979	0.100427	0	0	0	0
Nbv5.1tr6199655	750	0	1	0	0	0	0	0	0.179162	0	0	0	0
Nbv5.1tr6199657	733	2	1	1	0	0	2	0.319433	0.183318	0.132036	0	0	0.262471
Nbv5.1tr6199658	4101	0	0	1	0	0	0	0	0	0.0235998	0	0	0
Nbv5.1tr6199663	5083	0	0	0	1	0	0	0	0	0	0.0203509	0	0
Nbv5.1tr6199665	759	0	1	0	0	0	0	0	0.177038	0	0	0	0
Nbv5.1tr6199675	917	0	0	2	0	0	0	0	0	0.211085	0	0	0
Nbv5.1tr6199685	388	0	0	1	0	0	0	0	0	0.24944	0	0	0
Nbv5.1tr6199691	3905	1	0	0	0	0	0	0.0299801	0	0	0	0	0
Nbv5.1tr6199692	2177	0	0	1	0	0	0	0	0	0.0444569	0	0	0
Nbv5.1tr6199736	463	0	0	0	1	0	0	0	0	0	0.22342	0	0
Nbv5.1tr6199738	751	0	2	4	0	0	0	0	0.357848	0.515486	0	0	0
Nbv5.1tr6199739	2101	0	1	0	1	0	0	0	0.0639561	0	0.0492353	0	0
Nbv5.1tr6199743	548	1	0	0	0	0	0	0.213635	0	0	0	0	0
Nbv5.1tr6199749	2643	0	0	1	0	0	0	0	0	0.0366185	0	0	0
Nbv5.1tr6199750	4425	0	0	0	0	0	1	0	0	0	0	0	0.0217391
Nbv5.1tr6199757	1505	0	1	0	0	1	0	0	0.0892836	0	0	0.0749818	0
Nbv5.1tr6199768	5274	1	0	0	0	0	0	0.022198	0	0	0	0	0
Nbv5.1tr6199771	773	0	1	0	0	0	0	0	0.173832	0	0	0	0
Nbv5.1tr6199796	1205	1	1	0	0	2	0	0.0971554	0.111512	0	0	0.187299	0
Nbv5.1tr6199798	301	3071	1923	4073	72	84	91	1194.45	858.462	1309.62	24.7439	31.4923	29.0824
Nbv5.1tr6199819	3821	1	1	0	0	0	2	0.0306392	0.0351667	0	0	0	0.0503509
Nbv5.1tr6199826	1221	1	0	0	1	0	0	0.0958823	0	0	0.0847202	0	0
Nbv5.1tr6199839	396	0	1	0	0	0	0	0	0.339323	0	0	0	0
Nbv5.1tr6199840	228	1	0	0	0	0	0	0.513475	0	0	0	0	0
Nbv5.1tr6199847	384	0	0	1	0	0	0	0	0	0.252038	0	0	0
Nbv5.1tr6199856	970	1	2	2	0	0	0	0.120693	0.277055	0.199552	0	0	0
Nbv5.1tr6199858	606	1	0	4	0	0	0	0.193189	0	0.638829	0	0	0
Nbv5.1tr6199859	1782	387	474	710	1	1	0	25.4248	35.742	38.561	0.058049	0.0633263	0
Nbv5.1tr6199867	412	0	0	0	0	1	1	0	0	0	0	0.273902	0.233484
Nbv5.1tr6199876	1059	0	0	1	0	0	0	0	0	0.0913905	0	0	0
Nbv5.1tr6199880	735	0	0	1	0	0	0	0	0	0.131677	0	0	0
Nbv5.1tr6199883	2617	0	1	1	1	0	0	0	0.0513457	0.0369823	0.0395275	0	0
Nbv5.1tr6199885	1062	0	1	0	1	0	0	0	0.126527	0	0.0974043	0	0
Nbv5.1tr6199886	951	0	2	0	0	0	0	0	0.282591	0	0	0	0
Nbv5.1tr6199888	2567	0	0	1	0	0	0	0	0	0.0377026	0	0	0
Nbv5.1tr6199889	697	3	3	4	1	2	1	0.503898	0.578358	0.555424	0.148412	0.323809	0.138014
Nbv5.1tr6199892	510	0	1	0	0	0	0	0	0.263474	0	0	0	0
Nbv5.1tr6199900	1124	1	2	3	0	0	0	0.104157	0.239096	0.258316	0	0	0
Nbv5.1tr6199910	543	0	1	0	0	0	0	0	0.247462	0	0	0	0
Nbv5.1tr6199917	547	0	0	1	0	0	0	0	0	0.176933	0	0	0
Nbv5.1tr6199918	522	0	2	0	0	0	0	0	0.514834	0	0	0	0
Nbv5.1tr6199919	790	0	0	0	0	0	1	0	0	0	0	0	0.121766
Nbv5.1tr6199925	1590	2	1	0	0	0	0	0.147261	0.0845106	0	0	0	0
Nbv5.1tr6199936	746	0	1	0	0	0	0	0	0.180123	0	0	0	0
Nbv5.1tr6199937	1099	1	0	0	1	0	0	0.106526	0	0	0.094125	0	0
Nbv5.1tr6199938	1390	1	0	0	0	0	0	0.0842246	0	0	0	0	0
Nbv5.1tr6199939	969	0	0	2	0	0	0	0	0	0.199758	0	0	0
Nbv5.1tr6199940	768	2	0	11	2	1	1	0.304876	0	1.38621	0.269384	0.146937	0.125255
Nbv5.1tr6199945	816	1	3	3	0	0	0	0.143471	0.494014	0.355818	0	0	0
Nbv5.1tr6199946	767	0	0	1	0	0	0	0	0	0.126183	0	0	0
Nbv5.1tr6199947	1308	0	0	0	0	1	0	0	0	0	0	0.0862749	0
Nbv5.1tr6199948	1017	0	0	0	0	0	1	0	0	0	0	0	0.0945875
Nbv5.1tr6199951	2132	2	1	1	0	1	0	0.109824	0.0630262	0.0453952	0	0.0529304	0
Nbv5.1tr6199952	1065	0	0	1	0	0	0	0	0	0.0908757	0	0	0
Nbv5.1tr6199957	1091	1	0	0	2	0	0	0.107307	0	0	0.18963	0	0
Nbv5.1tr6199978	837	0	0	1	0	0	0	0	0	0.11563	0	0	0
Nbv5.1tr6199979	535	0	3	0	0	0	0	0	0.753487	0	0	0	0
Nbv5.1tr6199981	366	0	0	1	0	0	0	0	0	0.264433	0	0	0
Nbv5.1tr6199990	474	0	1	0	0	0	0	0	0.283485	0	0	0	0
Nbv5.1tr6200000	3358	1	0	1	0	0	0	0.0348637	0	0.0288215	0	0	0
Nbv5.1tr6200002	1764	1	4	8	0	0	0	0.0663675	0.304698	0.438923	0	0	0
Nbv5.1tr6200013	1822	0	0	1	0	0	0	0	0	0.0531189	0	0	0
Nbv5.1tr6200015	719	3	14	8	1	0	0	0.488479	2.61642	1.07686	0.143871	0	0
Nbv5.1tr6200016	965	0	1	1	0	0	0	0	0.139245	0.100293	0	0	0
Nbv5.1tr6200018	2670	0	0	2	0	3	1	0	0	0.0724963	0	0.126795	0.0360283
Nbv5.1tr6200026	1183	0	0	1	0	0	0	0	0	0.0818111	0	0	0
Nbv5.1tr6200028	377	0	1	0	0	0	0	0	0.356424	0	0	0	0
Nbv5.1tr6200031	415	0	0	0	0	0	1	0	0	0	0	0	0.231796
Nbv5.1tr6200037	740	4	3	15	0	0	0	0.632823	0.544751	1.96181	0	0	0
Nbv5.1tr6200047	551	0	1	0	0	0	0	0	0.243869	0	0	0	0
Nbv5.1tr6200058	446	0	0	1	0	0	0	0	0	0.217001	0	0	0
Nbv5.1tr6200061	3294	1	0	1	0	0	1	0.0355411	0	0.0293815	0	0	0.0292032
Nbv5.1tr6200063	579	2	2	3	0	0	0	0.404395	0.464151	0.501464	0	0	0
Nbv5.1tr6200067	2926	0	2	5	1	1	1	0	0.0918467	0.165384	0.0353532	0.0385672	0.0328761
Nbv5.1tr6200069	2014	0	0	0	0	0	1	0	0	0	0	0	0.0477634
Nbv5.1tr6200070	817	0	0	0	0	0	1	0	0	0	0	0	0.117742
Nbv5.1tr6200074	1455	0	0	1	0	0	0	0	0	0.0665172	0	0	0
Nbv5.1tr6200075	1061	0	1	1	0	0	0	0	0.126646	0.0912183	0	0	0
Nbv5.1tr6200079	951	0	0	0	0	1	0	0	0	0	0	0.118662	0
Nbv5.1tr6200080	1722	1	0	0	0	0	0	0.0679862	0	0	0	0	0
Nbv5.1tr6200083	1194	0	1	0	0	0	0	0	0.112539	0	0	0	0
Nbv5.1tr6200084	1792	0	2	1	1	2	1	0	0.149969	0.0540081	0.0577251	0.125946	0.0536805
Nbv5.1tr6200085	1921	2	0	0	0	0	0	0.121887	0	0	0	0	0
Nbv5.1tr6200089	2196	0	0	1	0	0	0	0	0	0.0440722	0	0	0
Nbv5.1tr6200090	464	0	1	0	0	0	0	0	0.289594	0	0	0	0
Nbv5.1tr6200100	381	1	0	1	0	0	0	0.307276	0	0.254023	0	0	0
Nbv5.1tr6200116	286	0	0	0	1	1	0	0	0	0	0.36169	0.394572	0
Nbv5.1tr6200121	2162	73	146	279	4	5	2	3.95295	9.07414	12.4895	0.191385	0.26098	0.0889875
Nbv5.1tr6200123	1169	0	0	0	1	0	0	0	0	0	0.0884888	0	0
Nbv5.1tr6200127	656	0	0	1	0	0	0	0	0	0.147534	0	0	0
Nbv5.1tr6200128	1578	1	0	0	0	0	0	0.0741903	0	0	0	0	0
Nbv5.1tr6200129	6635	1	0	2	0	0	0	0.0176446	0	0.0291733	0	0	0
Nbv5.1tr6200130	923	0	1	0	0	0	0	0	0.145582	0	0	0	0
Nbv5.1tr6200131	534	1	1	1	0	0	0	0.219236	0.251633	0.181241	0	0	0
Nbv5.1tr6200132	1204	1	1	2	0	0	0	0.0972361	0.111604	0.160768	0	0	0
Nbv5.1tr6200137	3398	0	1	0	0	0	0	0	0.0395444	0	0	0	0
Nbv5.1tr6200138	1211	1	0	0	0	0	0	0.096674	0	0	0	0	0
Nbv5.1tr6200140	5149	5	4	9	3	1	2	0.113684	0.104387	0.169167	0.06027	0.0219164	0.0373647
Nbv5.1tr6200143	843	0	0	1	0	0	0	0	0	0.114807	0	0	0
Nbv5.1tr6200144	1610	0	0	1	0	0	0	0	0	0.0601134	0	0	0
Nbv5.1tr6200147	1031	0	1	3	0	1	0	0	0.130332	0.281618	0	0.109454	0
Nbv5.1tr6200148	2744	0	3	2	1	0	0	0	0.146908	0.0705412	0.037698	0	0
Nbv5.1tr6200150	1644	0	0	1	0	0	0	0	0	0.0588702	0	0	0
Nbv5.1tr6200151	1806	1	0	0	0	0	1	0.064824	0	0	0	0	0.0532644
Nbv5.1tr6200154	1248	0	1	0	0	0	1	0	0.10767	0	0	0	0.0770797
Nbv5.1tr6200168	656	0	1	0	0	0	0	0	0.204835	0	0	0	0
Nbv5.1tr6200174	540	0	0	1	0	0	0	0	0	0.179227	0	0	0
Nbv5.1tr6200176	324	5	3	9	0	0	1	1.80667	1.24418	2.6884	0	0	0.2969
Nbv5.1tr6200178	306	2	0	0	0	0	0	0.765178	0	0	0	0	0
Nbv5.1tr6200181	1483	3	2	4	2	0	1	0.236829	0.181216	0.261045	0.139506	0	0.0648655
Nbv5.1tr6200189	306	0	0	1	0	0	0	0	0	0.316283	0	0	0
Nbv5.1tr6200204	2281	0	1	2	0	0	0	0	0.0589092	0.0848598	0	0	0
Nbv5.1tr6200208	2003	0	1	1	1	0	0	0	0.0670853	0.0483188	0.0516442	0	0
Nbv5.1tr6200211	805	2	1	4	0	1	0	0.290863	0.166921	0.480907	0	0.140183	0
Nbv5.1tr6200213	514	0	1	0	0	0	0	0	0.261424	0	0	0	0
Nbv5.1tr6200216	1662	0	0	0	0	1	0	0	0	0	0	0.0678986	0
Nbv5.1tr6200217	1901	0	1	2	1	0	0	0	0.0706848	0.101823	0.0544152	0	0
Nbv5.1tr6200218	1539	0	0	2	0	0	0	0	0	0.125773	0	0	0
Nbv5.1tr6200225	320	0	0	1	0	0	0	0	0	0.302446	0	0	0
Nbv5.1tr6200226	2025	1	0	0	0	0	0	0.0578134	0	0	0	0	0
Nbv5.1tr6200234	1827	0	0	1	0	0	0	0	0	0.0529735	0	0	0
Nbv5.1tr6200237	1315	0	0	1	0	0	0	0	0	0.0735989	0	0	0
Nbv5.1tr6200241	1642	0	1	0	0	0	0	0	0.0818342	0	0	0	0
Nbv5.1tr6200250	739	0	0	0	0	0	1	0	0	0	0	0	0.13017
Nbv5.1tr6200252	441	0	2	3	0	0	0	0	0.609396	0.658385	0	0	0
Nbv5.1tr6200253	312	1	0	1	0	0	0	0.375232	0	0.310201	0	0	0
Nbv5.1tr6200259	350	2	2	1	0	1	0	0.668984	0.767839	0.276522	0	0.322422	0
Nbv5.1tr6200260	414	0	1	0	0	0	0	0	0.32457	0	0	0	0
Nbv5.1tr6200276	309	0	1	0	0	0	0	0	0.43486	0	0	0	0
Nbv5.1tr6200286	552	1	1	0	0	0	0	0.212087	0.243427	0	0	0	0
Nbv5.1tr6200289	2454	1	2	3	0	2	0	0.0477067	0.109512	0.118316	0	0.0919703	0
Nbv5.1tr6200291	461	1	0	0	0	0	0	0.253953	0	0	0	0	0
Nbv5.1tr6200292	1084	0	1	0	0	2	1	0	0.123959	0	0	0.208206	0.0887412
Nbv5.1tr6200293	1372	0	0	1	0	0	0	0	0	0.0705412	0	0	0
Nbv5.1tr6200302	675	0	0	1	0	0	0	0	0	0.143382	0	0	0
Nbv5.1tr6200306	981	1	1	1	0	0	0	0.11934	0.136974	0.0986571	0	0	0
Nbv5.1tr6200310	928	0	0	1	1	1	0	0	0	0.104292	0.111469	0.121603	0
Nbv5.1tr6200312	763	5	5	5	1	1	0	0.767184	0.880549	0.634224	0.135575	0.1479	0
Nbv5.1tr6200315	1567	0	0	0	0	1	0	0	0	0	0	0.072015	0
Nbv5.1tr6200319	1304	1	0	0	0	0	2	0.0897793	0	0	0	0	0.147539
Nbv5.1tr6200326	2430	0	1	0	0	0	0	0	0.055297	0	0	0	0
Nbv5.1tr6200327	924	0	0	2	0	0	0	0	0	0.209486	0	0	0
Nbv5.1tr6200328	3681	10	9	22	2	1	0	0.318045	0.328537	0.578434	0.056204	0.0306568	0
Nbv5.1tr6200331	1694	0	1	0	0	0	0	0	0.0793222	0	0	0	0
Nbv5.1tr6200332	774	0	0	0	1	0	0	0	0	0	0.133648	0	0
Nbv5.1tr6200333	1068	0	1	0	0	0	0	0	0.125816	0	0	0	0
Nbv5.1tr6200336	547	1	0	0	0	0	0	0.214026	0	0	0	0	0
Nbv5.1tr6200337	299	0	0	1	0	0	0	0	0	0.323688	0	0	0
Nbv5.1tr6200343	490	0	0	2	0	0	0	0	0	0.395031	0	0	0
Nbv5.1tr6200345	773	3	2	4	1	1	0	0.454355	0.347663	0.500815	0.133821	0.145986	0
Nbv5.1tr6200348	330	0	0	1	0	0	0	0	0	0.293281	0	0	0
Nbv5.1tr6200352	250	2	1	1	0	0	0	0.936578	0.537487	0.38713	0	0	0
Nbv5.1tr6200357	353	0	0	1	0	0	0	0	0	0.274172	0	0	0
Nbv5.1tr6200359	427	1	0	0	0	0	0	0.274174	0	0	0	0	0
Nbv5.1tr6200361	247	1	0	0	0	0	0	0.473977	0	0	0	0	0
Nbv5.1tr6200363	337	0	0	1	0	0	0	0	0	0.287189	0	0	0
Nbv5.1tr6200367	1262	0	1	1	0	1	0	0	0.106475	0.0766898	0	0.0894196	0
Nbv5.1tr6200369	538	0	0	1	0	0	0	0	0	0.179893	0	0	0
Nbv5.1tr6200373	365	0	0	1	0	0	0	0	0	0.265158	0	0	0
Nbv5.1tr6200379	548	1	0	0	0	0	0	0.213635	0	0	0	0	0
Nbv5.1tr6200384	1168	0	0	0	0	1	0	0	0	0	0	0.0966161	0
Nbv5.1tr6200388	876	0	0	1	0	0	0	0	0	0.110482	0	0	0
Nbv5.1tr6200389	1580	0	1	0	0	0	0	0	0.0850454	0	0	0	0
Nbv5.1tr6200391	2215	0	1	0	0	0	0	0	0.0606645	0	0	0	0
Nbv5.1tr6200393	1916	1	0	0	0	0	1	0.0611024	0	0	0	0	0.0502064
Nbv5.1tr6200398	1874	39	65	81	3	2	1	2.4364	4.66071	4.18324	0.165598	0.120435	0.0513316
Nbv5.1tr6200406	2855	0	0	0	0	1	0	0	0	0	0	0.0395263	0
Nbv5.1tr6200413	2069	1	5	1	1	1	3	0.056584	0.324726	0.0467775	0.0499968	0.0545421	0.139481
Nbv5.1tr6200417	2235	0	0	2	0	0	0	0	0	0.0866063	0	0	0
Nbv5.1tr6200418	2670	0	0	0	1	0	1	0	0	0	0.0387428	0	0.0360283
Nbv5.1tr6200419	1684	1	0	0	0	0	1	0.0695203	0	0	0	0	0.0571232
Nbv5.1tr6200420	2729	2	0	1	0	0	0	0.0857986	0	0.0354645	0	0	0
Nbv5.1tr6200422	517	1	0	0	0	0	0	0.226445	0	0	0	0	0
Nbv5.1tr6200425	5137	1	0	1	0	0	0	0.02279	0	0.0188403	0	0	0
Nbv5.1tr6200427	3623	0	1	1	0	0	0	0	0.0370885	0.0267134	0	0	0
Nbv5.1tr6200429	1051	0	0	0	0	1	0	0	0	0	0	0.107372	0
Nbv5.1tr6200433	542	0	1	0	0	0	0	0	0.247918	0	0	0	0
Nbv5.1tr6200436	1452	0	0	1	0	0	0	0	0	0.0666547	0	0	0
Nbv5.1tr6200447	599	1	0	0	0	0	0	0.195446	0	0	0	0	0
Nbv5.1tr6200448	767	1	0	0	0	0	0	0.152637	0	0	0	0	0
Nbv5.1tr6200452	296	1	0	0	0	0	0	0.395514	0	0	0	0	0
Nbv5.1tr6200456	629	0	0	1	0	0	0	0	0	0.153867	0	0	0
Nbv5.1tr6200457	2380	1	0	2	0	0	0	0.04919	0	0.0813299	0	0	0
Nbv5.1tr6200462	1238	0	2	0	0	0	0	0	0.217079	0	0	0	0
Nbv5.1tr6200465	1826	0	0	1	0	0	0	0	0	0.0530025	0	0	0
Nbv5.1tr6200470	1687	1	0	0	0	1	0	0.0693967	0	0	0	0.0668924	0
Nbv5.1tr6200473	5257	1	2	2	1	1	1	0.0222698	0.0511211	0.0368205	0.0196773	0.0214661	0.0182985
Nbv5.1tr6200480	1259	1	1	0	0	0	0	0.0929883	0.106729	0	0	0	0
Nbv5.1tr6200484	787	2	2	4	0	0	1	0.297515	0.341479	0.491906	0	0	0.122231
Nbv5.1tr6200487	815	0	0	2	0	0	0	0	0	0.237503	0	0	0
Nbv5.1tr6200488	2382	0	0	1	0	0	0	0	0	0.0406308	0	0	0
Nbv5.1tr6200491	1884	0	1	0	0	0	0	0	0.0713226	0	0	0	0
Nbv5.1tr6200492	664	0	0	1	0	0	0	0	0	0.145757	0	0	0
Nbv5.1tr6200493	1019	2	1	2	1	0	0	0.229779	0.131866	0.189956	0.101515	0	0
Nbv5.1tr6200496	1108	1	3	2	0	1	0	0.105661	0.363823	0.174698	0	0.101848	0
Nbv5.1tr6200497	1932	0	1	0	0	0	0	0	0.0695506	0	0	0	0
Nbv5.1tr6200499	3084	1	0	0	1	0	0	0.0379612	0	0	0.0335419	0	0
Nbv5.1tr6200500	2348	1	0	0	0	0	0	0.0498604	0	0	0	0	0
Nbv5.1tr6200502	1085	0	0	1	0	0	0	0	0	0.0892005	0	0	0
Nbv5.1tr6200503	2452	0	0	1	0	0	0	0	0	0.0394709	0	0	0
Nbv5.1tr6200506	2381	1	0	0	0	0	0	0.0491694	0	0	0	0	0
Nbv5.1tr6200509	285	0	0	3	7	4	4	0	0	1.01876	2.54071	1.58383	1.35011
Nbv5.1tr6200511	835	1	2	4	0	1	0	0.140206	0.321849	0.463629	0	0.135147	0
Nbv5.1tr6200514	365	0	0	1	0	1	0	0	0	0.265158	0	0.309171	0
Nbv5.1tr6200525	1527	11	16	9	15	25	28	0.843349	1.40796	0.570428	1.01614	1.84754	1.7639
Nbv5.1tr6200526	321	0	0	1	0	0	0	0	0	0.301503	0	0	0
Nbv5.1tr6200528	2113	5	2	5	0	0	2	0.277028	0.127186	0.229017	0	0	0.0910511
Nbv5.1tr6200530	308	0	1	1	0	0	0	0	0.436272	0.314229	0	0	0
Nbv5.1tr6200531	471	0	1	0	0	0	0	0	0.28529	0	0	0	0
Nbv5.1tr6200532	1019	0	1	0	0	0	0	0	0.131866	0	0	0	0
Nbv5.1tr6200536	863	0	1	0	0	0	0	0	0.155703	0	0	0	0
Nbv5.1tr6200537	1878	0	0	2	0	0	0	0	0	0.10307	0	0	0
Nbv5.1tr6200542	786	1	0	0	0	0	0	0.148947	0	0	0	0	0
Nbv5.1tr6200543	2190	0	0	1	0	0	0	0	0	0.044193	0	0	0
Nbv5.1tr6200545	799	0	1	2	1	1	0	0	0.168175	0.242259	0.129466	0.141236	0
Nbv5.1tr6200546	1986	0	0	0	1	0	1	0	0	0	0.0520863	0	0.0484368
Nbv5.1tr6200547	950	0	0	1	0	0	0	0	0	0.101876	0	0	0
Nbv5.1tr6200554	1754	0	0	1	0	0	0	0	0	0.0551782	0	0	0
Nbv5.1tr6200555	2973	0	1	0	0	0	1	0	0.0451974	0	0	0	0.0323564
Nbv5.1tr6200557	1399	1	0	1	0	0	0	0.0836828	0	0.0691798	0	0	0
Nbv5.1tr6200558	1188	1	0	1	0	0	0	0.0985457	0	0.0814668	0	0	0
Nbv5.1tr6200560	679	0	1	1	0	2	0	0	0.197897	0.142537	0	0.332393	0
Nbv5.1tr6200562	530	0	1	0	0	0	0	0	0.253532	0	0	0	0
Nbv5.1tr6200566	1567	0	0	0	1	2	0	0	0	0	0.0660136	0.14403	0
Nbv5.1tr6200570	1542	0	0	2	0	0	0	0	0	0.125529	0	0	0
Nbv5.1tr6200572	658	0	0	3	0	0	0	0	0	0.441258	0	0	0
Nbv5.1tr6200576	2722	0	0	1	0	0	0	0	0	0.0355557	0	0	0
Nbv5.1tr6200577	2213	1	2	1	0	0	0	0.052902	0.121439	0.0437337	0	0	0
Nbv5.1tr6200581	1674	0	0	1	1	0	1	0	0	0.0578152	0.0617941	0	0.0574644
Nbv5.1tr6200584	1096	0	1	1	0	0	0	0	0.122602	0.0883053	0	0	0
Nbv5.1tr6200590	1664	0	0	1	0	0	0	0	0	0.0581626	0	0	0
Nbv5.1tr6200593	723	1	0	0	0	0	0	0.161926	0	0	0	0	0
Nbv5.1tr6200594	1943	0	2	0	0	1	0	0	0.138314	0	0	0.058079	0
Nbv5.1tr6200595	1015	0	0	1	0	0	0	0	0	0.0953523	0	0	0
Nbv5.1tr6200599	1050	0	1	0	0	0	0	0	0.127973	0	0	0	0
Nbv5.1tr6200601	383	0	0	1	0	0	0	0	0	0.252696	0	0	0
Nbv5.1tr6200605	530	0	0	1	0	0	0	0	0	0.182609	0	0	0
Nbv5.1tr6200608	732	0	0	2	0	0	0	0	0	0.264433	0	0	0
Nbv5.1tr6200609	829	2	1	1	0	0	0	0.282442	0.162089	0.116746	0	0	0
Nbv5.1tr6200616	1893	0	1	0	0	0	1	0	0.0709835	0	0	0	0.0508164
Nbv5.1tr6200617	756	0	1	2	0	0	0	0	0.17774	0.256039	0	0	0
Nbv5.1tr6200618	1360	0	1	2	0	0	0	0	0.0988028	0.142327	0	0	0
Nbv5.1tr6200621	2327	1	2	0	0	0	0	0.0503104	0.115489	0	0	0	0
Nbv5.1tr6200622	546	0	0	2	0	0	0	0	0	0.354515	0	0	0
Nbv5.1tr6200628	882	4	1	0	1	2	0	0.53094	0.152349	0	0.117283	0.25589	0
Nbv5.1tr6200631	764	2	2	0	0	0	0	0.306472	0.351759	0	0	0	0
Nbv5.1tr6200632	1142	1	0	0	0	0	0	0.102515	0	0	0	0	0
Nbv5.1tr6200633	704	0	0	2	0	1	0	0	0	0.274951	0	0.160295	0
Nbv5.1tr6200634	944	0	0	1	0	0	0	0	0	0.102524	0	0	0
Nbv5.1tr6200636	1627	0	1	0	0	0	1	0	0.0825887	0	0	0	0.0591244
Nbv5.1tr6200637	1418	0	0	1	0	0	0	0	0	0.0682529	0	0	0
Nbv5.1tr6200644	1182	0	1	0	0	0	1	0	0.113682	0	0	0	0.0813836
Nbv5.1tr6200645	1542	1	0	4	0	0	0	0.0759223	0	0.251057	0	0	0
Nbv5.1tr6200647	1314	1	1	3	0	0	0	0.0890961	0.102262	0.220965	0	0	0
Nbv5.1tr6200648	1475	0	2	2	6	2	0	0	0.182199	0.131231	0.420787	0.153014	0
Nbv5.1tr6200651	323	0	0	1	0	0	0	0	0	0.299636	0	0	0
Nbv5.1tr6200653	875	0	0	3	0	0	2	0	0	0.331826	0	0	0.219875
Nbv5.1tr6200654	1184	0	0	1	0	0	0	0	0	0.081742	0	0	0
Nbv5.1tr6200658	1193	3	1	1	0	0	0	0.294398	0.112634	0.0811254	0	0	0
Nbv5.1tr6200660	689	1	0	0	0	0	0	0.169916	0	0	0	0	0
Nbv5.1tr6200662	1608	0	1	2	0	2	0	0	0.0835645	0.120376	0	0.140358	0
Nbv5.1tr6200664	842	0	1	1	0	1	0	0	0.159586	0.114944	0	0.134023	0
Nbv5.1tr6200665	922	1	0	0	0	0	0	0.126976	0	0	0	0	0
Nbv5.1tr6200666	1052	0	0	1	0	0	0	0	0	0.0919986	0	0	0
Nbv5.1tr6200671	1674	0	0	0	0	0	1	0	0	0	0	0	0.0574644
Nbv5.1tr6200673	426	1	1	0	0	0	0	0.274817	0.315427	0	0	0	0
Nbv5.1tr6200674	2634	0	0	0	1	0	0	0	0	0	0.0392724	0	0
Nbv5.1tr6200675	1081	0	1	0	0	0	0	0	0.124303	0	0	0	0
Nbv5.1tr6200676	793	1	0	4	0	0	0	0.147632	0	0.488185	0	0	0
Nbv5.1tr6200677	1732	3	7	5	0	0	1	0.202781	0.543073	0.279395	0	0	0.0555401
Nbv5.1tr6200682	795	0	1	1	0	0	0	0	0.169021	0.121739	0	0	0
Nbv5.1tr6200684	648	0	0	1	0	0	0	0	0	0.149356	0	0	0
Nbv5.1tr6200689	1511	0	0	0	1	0	0	0	0	0	0.0684602	0	0
Nbv5.1tr6200693	1376	1	0	0	0	0	0	0.0850816	0	0	0	0	0
Nbv5.1tr6200695	967	0	1	0	0	0	0	0	0.138957	0	0	0	0
Nbv5.1tr6200696	1170	2	0	1	0	0	0	0.200123	0	0.0827202	0	0	0
Nbv5.1tr6200704	3491	1	0	4	0	0	0	0.0335354	0	0.110894	0	0	0
Nbv5.1tr6200705	500	0	0	3	0	0	0	0	0	0.580695	0	0	0
Nbv5.1tr6200709	2299	0	1	2	1	0	0	0	0.0584479	0.0841954	0.0449949	0	0
Nbv5.1tr6200711	1102	1	0	0	0	0	0	0.106236	0	0	0	0	0
Nbv5.1tr6200712	1263	8	5	4	1	0	0	0.74155	0.531955	0.306516	0.0819029	0	0
Nbv5.1tr6200713	541	0	0	2	0	0	0	0	0	0.357791	0	0	0
Nbv5.1tr6200714	1774	0	4	0	3	1	1	0	0.30298	0	0.174932	0.0636119	0.0542252
Nbv5.1tr6200716	750	0	0	1	0	0	0	0	0	0.129043	0	0	0
Nbv5.1tr6200717	4672	2	0	0	0	1	0	0.0501165	0	0	0	0.024154	0
Nbv5.1tr6200719	1017	1	1	1	0	0	0	0.115115	0.132126	0.0951648	0	0	0
Nbv5.1tr6200720	2594	0	0	0	1	0	0	0	0	0	0.0398779	0	0
Nbv5.1tr6200721	1019	0	0	0	0	1	0	0	0	0	0	0.110743	0
Nbv5.1tr6200722	3452	3	2	6	0	0	0	0.101743	0.0778516	0.16822	0	0	0
Nbv5.1tr6200723	1405	0	0	2	0	0	0	0	0	0.137769	0	0	0
Nbv5.1tr6200725	978	0	0	1	0	0	0	0	0	0.0989597	0	0	0
Nbv5.1tr6200726	975	16	74	107	0	0	0	1.92119	10.1985	10.6213	0	0	0
Nbv5.1tr6200728	448	0	0	1	0	0	0	0	0	0.216033	0	0	0
Nbv5.1tr6200729	864	1	0	1	0	0	0	0.1355	0	0.112017	0	0	0
Nbv5.1tr6200731	1372	1	0	1	0	0	0	0.0853296	0	0.0705412	0	0	0
Nbv5.1tr6200733	1416	1	1	0	0	0	0	0.0826781	0.0948953	0	0	0	0
Nbv5.1tr6200734	718	0	0	3	0	0	0	0	0	0.404384	0	0	0
Nbv5.1tr6200735	2083	1	1	0	0	0	0	0.0562037	0.0645088	0	0	0	0
Nbv5.1tr6200737	1503	1	0	0	0	0	0	0.0778924	0	0	0	0	0
Nbv5.1tr6200738	607	0	1	2	0	0	1	0	0.22137	0.318888	0	0	0.158477
Nbv5.1tr6200739	2391	1	1	0	1	1	0	0.0489637	0.056199	0	0.0432636	0.0471968	0
Nbv5.1tr6200743	559	1	1	0	0	0	0	0.209432	0.240379	0	0	0	0
Nbv5.1tr6200744	397	1	0	0	0	0	0	0.294892	0	0	0	0	0
Nbv5.1tr6200745	561	0	1	0	0	0	0	0	0.239522	0	0	0	0
Nbv5.1tr6200747	940	1	0	1	0	0	0	0.124545	0	0.10296	0	0	0
Nbv5.1tr6200748	1966	3	0	0	0	0	0	0.178645	0	0	0	0	0
Nbv5.1tr6200751	1363	0	1	1	0	0	0	0	0.0985853	0.071007	0	0	0
Nbv5.1tr6200753	1329	0	2	3	1	0	0	0	0.202215	0.218471	0.0778355	0	0
Nbv5.1tr6200754	1054	1	0	0	0	0	0	0.111074	0	0	0	0	0
Nbv5.1tr6200756	540	1	0	1	0	0	0	0.2168	0	0.179227	0	0	0
Nbv5.1tr6200767	1008	0	0	1	0	0	0	0	0	0.0960145	0	0	0
Nbv5.1tr6200769	2730	0	1	1	0	0	0	0	0.0492204	0.0354515	0	0	0
Nbv5.1tr6200770	2667	0	0	0	0	0	1	0	0	0	0	0	0.0360688
Nbv5.1tr6200772	2388	0	0	1	0	0	0	0	0	0.0405287	0	0	0
Nbv5.1tr6200773	1779	0	1	0	0	0	0	0	0.0755322	0	0	0	0
Nbv5.1tr6200775	350	3	2	6	0	0	0	1.00348	0.767839	1.65913	0	0	0
Nbv5.1tr6200776	944	2	2	2	0	0	0	0.248034	0.284686	0.205048	0	0	0
Nbv5.1tr6200779	328	0	0	0	0	0	1	0	0	0	0	0	0.293279
Nbv5.1tr6200780	628	4	5	16	0	0	0	0.745683	1.06984	2.4658	0	0	0
Nbv5.1tr6200782	744	0	0	1	0	0	0	0	0	0.130084	0	0	0
Nbv5.1tr6200784	745	1	0	0	0	0	0	0.157144	0	0	0	0	0
Nbv5.1tr6200786	282	0	0	2	0	0	0	0	0	0.686401	0	0	0
Nbv5.1tr6200788	1584	1	0	0	0	0	0	0.0739092	0	0	0	0	0
Nbv5.1tr6200789	1638	0	1	0	0	0	0	0	0.0820341	0	0	0	0
Nbv5.1tr6200792	623	0	1	3	0	0	0	0	0.215685	0.466048	0	0	0
Nbv5.1tr6200796	1093	0	1	0	0	2	1	0	0.122939	0	0	0.206491	0.0880105
Nbv5.1tr6200797	1537	1	0	2	1	0	0	0.0761693	0	0.125937	0.0673021	0	0
Nbv5.1tr6200798	1055	1	5	4	1	0	0	0.110969	0.636833	0.366948	0.0980506	0	0
Nbv5.1tr6200799	919	1	3	1	1	0	0	0.127391	0.438646	0.105313	0.112561	0	0
Nbv5.1tr6200800	2149	3	1	5	2	1	1	0.163433	0.0625276	0.225181	0.0962712	0.0525117	0.0447629
Nbv5.1tr6200802	2823	0	0	1	1	1	0	0	0	0.0342836	0.0366431	0.0399743	0
Nbv5.1tr6200803	1542	3	2	8	0	0	1	0.227767	0.174282	0.502115	0	0	0.0623836
Nbv5.1tr6200804	763	0	1	1	0	0	0	0	0.17611	0.126845	0	0	0
Nbv5.1tr6200806	1807	1	2	1	0	0	0	0.0647882	0.148724	0.0535598	0	0	0
Nbv5.1tr6200808	734	2	1	2	0	0	1	0.318998	0.183068	0.263713	0	0	0.131056
Nbv5.1tr6200810	713	2	3	3	0	0	1	0.328393	0.565379	0.40722	0	0	0.134917
Nbv5.1tr6200811	1706	1	0	0	1	0	0	0.0686238	0	0	0.060635	0	0
Nbv5.1tr6200812	3405	0	1	0	0	0	0	0	0.0394631	0	0	0	0
Nbv5.1tr6200814	800	0	1	2	1	0	0	0	0.167965	0.241956	0.129304	0	0
Nbv5.1tr6200817	3464	0	0	1	0	0	0	0	0	0.0279395	0	0	0
Nbv5.1tr6200819	1169	1	0	0	0	0	0	0.100147	0	0	0	0	0
Nbv5.1tr6200822	2227	0	1	2	1	0	1	0	0.0603376	0.0869174	0.0464497	0	0.0431951
Nbv5.1tr6200823	2443	0	0	1	0	0	0	0	0	0.0396163	0	0	0
Nbv5.1tr6200824	512	0	1	2	0	0	0	0	0.262445	0.378057	0	0	0
Nbv5.1tr6200826	914	5	20	13	0	0	0	0.640439	2.9403	1.37656	0	0	0
Nbv5.1tr6200827	2216	2	2	2	1	2	3	0.105661	0.121274	0.0873489	0.0466802	0.101848	0.130229
Nbv5.1tr6200829	2006	2	3	2	3	2	0	0.116722	0.200955	0.0964931	0.154701	0.11251	0
Nbv5.1tr6200830	596	1	0	0	0	0	0	0.19643	0	0	0	0	0
Nbv5.1tr6200831	1409	0	0	1	0	0	0	0	0	0.0686888	0	0	0
Nbv5.1tr6200832	2127	0	0	0	0	1	0	0	0	0	0	0.0530548	0
Nbv5.1tr6200834	835	3	2	2	1	0	0	0.420619	0.321849	0.231815	0.123884	0	0
Nbv5.1tr6200836	863	8	6	7	0	1	2	1.08526	0.934219	0.785027	0	0.130762	0.222933
Nbv5.1tr6200837	2038	3	1	2	0	2	0	0.172334	0.0659332	0.094978	0	0.110743	0
Nbv5.1tr6200838	682	1	0	1	0	0	0	0.17166	0	0.14191	0	0	0
Nbv5.1tr6200839	3406	0	0	0	1	0	0	0	0	0	0.0303709	0	0
Nbv5.1tr6200841	1350	0	0	6	0	0	0	0	0	0.430145	0	0	0
Nbv5.1tr6200842	995	0	0	1	0	0	0	0	0	0.0972689	0	0	0
Nbv5.1tr6200843	1596	0	0	1	0	0	0	0	0	0.0606407	0	0	0
Nbv5.1tr6200845	813	5	3	5	1	0	0	0.720001	0.495837	0.595219	0.127237	0	0
Nbv5.1tr6200846	1493	0	0	1	0	0	0	0	0	0.0648242	0	0	0
Nbv5.1tr6200848	2234	1	0	0	0	0	1	0.0524048	0	0	0	0	0.0430597
Nbv5.1tr6200849	1085	0	2	5	0	0	0	0	0.24769	0.446003	0	0	0
Nbv5.1tr6200851	529	0	1	0	0	0	0	0	0.254011	0	0	0	0
Nbv5.1tr6200852	460	0	1	2	0	0	0	0	0.292113	0.420794	0	0	0
Nbv5.1tr6200854	960	0	1	5	0	0	2	0	0.139971	0.504076	0	0	0.200407
Nbv5.1tr6200855	793	0	0	0	0	0	1	0	0	0	0	0	0.121306
Nbv5.1tr6200856	712	3	10	16	7	3	0	0.493282	1.88724	2.17489	1.017	0.475481	0
Nbv5.1tr6200858	1546	0	0	0	0	1	0	0	0	0	0	0.0729932	0
Nbv5.1tr6200859	1885	0	1	2	1	0	0	0	0.0712848	0.102687	0.0548771	0	0
Nbv5.1tr6200861	737	1	1	7	1	0	1	0.15885	0.182323	0.919238	0.140357	0	0.130523
Nbv5.1tr6200862	448	0	1	3	0	0	0	0	0.299937	0.648098	0	0	0
Nbv5.1tr6200863	538	3	0	0	0	0	0	0.652819	0	0	0	0	0
Nbv5.1tr6200865	860	1	0	2	1	0	0	0.136131	0	0.225076	0.120283	0	0
Nbv5.1tr6200866	409	1	4	7	0	0	0	0.28624	1.31415	1.65643	0	0	0
Nbv5.1tr6200867	512	3	1	2	0	0	0	0.68597	0.262445	0.378057	0	0	0
Nbv5.1tr6200870	1214	1	1	2	0	0	0	0.0964351	0.110685	0.159444	0	0	0
Nbv5.1tr6200871	1666	1	0	0	0	0	0	0.0702714	0	0	0	0	0
Nbv5.1tr6200872	1555	0	2	4	0	1	0	0	0.172825	0.248958	0	0.0725708	0
Nbv5.1tr6200873	486	0	0	1	0	0	0	0	0	0.199141	0	0	0
Nbv5.1tr6200874	974	0	1	0	0	1	0	0	0.137959	0	0	0.11586	0
Nbv5.1tr6200875	747	0	0	2	0	0	0	0	0	0.259123	0	0	0
Nbv5.1tr6200876	1935	2	0	1	0	0	0	0.121005	0	0.0500168	0	0	0
Nbv5.1tr6200877	493	1	0	0	0	0	0	0.237469	0	0	0	0	0
Nbv5.1tr6200878	659	2	0	0	0	0	0	0.355303	0	0	0	0	0
Nbv5.1tr6200879	1090	0	6	7	0	0	0	0	0.739661	0.62154	0	0	0
Nbv5.1tr6200880	1402	0	2	0	0	0	0	0	0.191686	0	0	0	0
Nbv5.1tr6200881	447	0	0	3	0	0	0	0	0	0.649548	0	0	0
Nbv5.1tr6200883	2140	0	3	0	0	0	0	0	0.188372	0	0	0	0
Nbv5.1tr6200885	797	0	1	0	0	0	0	0	0.168597	0	0	0	0
Nbv5.1tr6200886	937	4	2	26	2	2	1	0.499775	0.286813	2.68554	0.220797	0.24087	0.102663
Nbv5.1tr6200887	1282	0	0	1	0	0	0	0	0	0.0754934	0	0	0
Nbv5.1tr6200888	1335	0	2	3	0	0	0	0	0.201306	0.217489	0	0	0
Nbv5.1tr6200889	893	1	0	8	0	0	0	0.1311	0	0.867033	0	0	0
Nbv5.1tr6200890	1328	0	0	1	0	0	0	0	0	0.0728784	0	0	0
Nbv5.1tr6200892	623	1	0	0	0	0	0	0.187917	0	0	0	0	0
Nbv5.1tr6200893	822	4	1	1	4	2	0	0.569695	0.163469	0.11774	0.503374	0.274568	0
Nbv5.1tr6200894	536	1	0	1	0	0	0	0.218418	0	0.180565	0	0	0
Nbv5.1tr6200895	1055	0	0	1	0	0	0	0	0	0.091737	0	0	0
Nbv5.1tr6200896	777	1	2	21	0	0	0	0.150672	0.345873	2.61575	0	0	0
Nbv5.1tr6200897	527	0	1	0	0	0	0	0	0.254975	0	0	0	0
Nbv5.1tr6200899	499	0	0	0	0	1	0	0	0	0	0	0.226147	0
Nbv5.1tr6200900	1765	3	1	0	0	0	0	0.19899	0.0761313	0	0	0	0
Nbv5.1tr6200903	965	0	0	1	0	0	0	0	0	0.100293	0	0	0
Nbv5.1tr6200906	992	1	4	2	2	0	0	0.118016	0.541822	0.195126	0.208555	0	0
Nbv5.1tr6200907	1255	2	1	2	0	1	0	0.186569	0.107069	0.154235	0	0.0899184	0
Nbv5.1tr6200908	1047	0	0	1	0	0	0	0	0	0.092438	0	0	0
Nbv5.1tr6200909	513	1	0	7	0	0	1	0.228211	0	1.32062	0	0	0.187516
Nbv5.1tr6200910	3651	0	0	2	0	0	0	0	0	0.053017	0	0	0
Nbv5.1tr6200923	940	1	0	0	0	0	0	0.124545	0	0	0	0	0
Nbv5.1tr6200958	478	1	1	4	0	0	0	0.244921	0.281113	0.809896	0	0	0
Nbv5.1tr6200973	1417	0	0	0	1	0	0	0	0	0	0.0730017	0	0
Nbv5.1tr6201012	562	0	1	1	0	0	0	0	0.239096	0.172211	0	0	0
Nbv5.1tr6201045	959	0	2	0	0	0	0	0	0.280233	0	0	0	0
Nbv5.1tr6201074	1667	0	0	1	0	0	0	0	0	0.0580579	0	0	0
Nbv5.1tr6201114	537	1	0	0	0	0	0	0.218012	0	0	0	0	0
Nbv5.1tr6201119	368	1	3	1	0	0	0	0.318131	1.09542	0.262996	0	0	0
Nbv5.1tr6201125	541	0	0	2	0	0	0	0	0	0.357791	0	0	0
Nbv5.1tr6201173	247	1	0	0	0	0	0	0.473977	0	0	0	0	0
Nbv5.1tr6201201	391	1	1	0	0	0	0	0.299417	0.343662	0	0	0	0
Nbv5.1tr6201220	445	1	3	6	0	0	0	0.263084	0.905877	1.30493	0	0	0
Nbv5.1tr6201231	470	8	15	31	0	0	0	1.99272	4.28846	6.38353	0	0	0
Nbv5.1tr6201331	1127	0	0	0	0	1	0	0	0	0	0	0.100131	0
Nbv5.1tr6201389	537	1	0	0	0	0	0	0.218012	0	0	0	0	0
Nbv5.1tr6201455	3998	0	1	1	0	1	0	0	0.0336098	0.0242077	0	0.028226	0
Nbv5.1tr6201570	396	1	0	0	0	0	0	0.295637	0	0	0	0	0
Nbv5.1tr6201573	603	0	0	1	0	0	0	0	0	0.160502	0	0	0
Nbv5.1tr6201601	1329	2	0	0	0	0	0	0.176181	0	0	0	0	0
Nbv5.1tr6201615	672	0	0	0	0	0	1	0	0	0	0	0	0.143148
Nbv5.1tr6201621	1618	0	0	0	0	0	1	0	0	0	0	0	0.0594533
Nbv5.1tr6201685	1244	0	1	0	0	0	0	0	0.108016	0	0	0	0
Nbv5.1tr6201687	1546	1	0	0	0	0	0	0.0757259	0	0	0	0	0
Nbv5.1tr6201689	964	0	0	1	0	0	0	0	0	0.100397	0	0	0
Nbv5.1tr6201699	784	0	1	1	0	0	0	0	0.171393	0.123447	0	0	0
Nbv5.1tr6201702	3265	1	2	4	0	1	1	0.0358567	0.0823104	0.11857	0	0.0345628	0.0294626
Nbv5.1tr6201703	1928	0	0	1	0	1	0	0	0	0.0501984	0	0.0585309	0
Nbv5.1tr6201705	1222	0	0	0	0	0	1	0	0	0	0	0	0.0787197
Nbv5.1tr6201707	1592	0	0	1	0	0	0	0	0	0.0607931	0	0	0
Nbv5.1tr6201711	1918	0	0	1	1	1	0	0	0	0.0504602	0.0539329	0.0588361	0
Nbv5.1tr6201713	1489	0	0	1	0	0	0	0	0	0.0649984	0	0	0
Nbv5.1tr6201716	1408	0	2	2	0	0	0	0	0.190869	0.137475	0	0	0
Nbv5.1tr6201720	1567	2	0	0	0	0	0	0.149422	0	0	0	0	0
Nbv5.1tr6201721	1742	0	0	1	0	0	0	0	0	0.0555583	0	0	0
Nbv5.1tr6201728	2499	3	0	3	0	2	2	0.140543	0	0.116186	0	0.0903142	0.0769872
Nbv5.1tr6201729	1101	0	1	0	0	0	0	0	0.122045	0	0	0	0
Nbv5.1tr6201736	731	0	1	0	0	0	0	0	0.183819	0	0	0	0
Nbv5.1tr6201740	1815	0	0	1	0	0	0	0	0	0.0533237	0	0	0
Nbv5.1tr6201742	7289	2	4	2	0	1	0	0.032123	0.0737395	0.0265558	0	0.0154819	0
Nbv5.1tr6201743	1500	0	1	0	0	0	0	0	0.0895812	0	0	0	0
Nbv5.1tr6201744	2580	1	0	2	0	0	1	0.0453768	0	0.0750253	0	0	0.0372851
Nbv5.1tr6201745	1813	0	0	2	0	0	0	0	0	0.106765	0	0	0
Nbv5.1tr6201746	1204	2	1	3	0	0	0	0.194472	0.111604	0.241153	0	0	0
Nbv5.1tr6201747	1641	0	0	0	0	1	0	0	0	0	0	0.0687675	0
Nbv5.1tr6201751	279	0	0	0	0	1	0	0	0	0	0	0.404471	0
Nbv5.1tr6201753	1779	1	2	5	0	0	0	0.0658079	0.151064	0.272014	0	0	0
Nbv5.1tr6201755	1356	0	1	0	0	0	0	0	0.0990942	0	0	0	0
Nbv5.1tr6201757	1548	1	0	1	0	0	0	0.0756281	0	0.062521	0	0	0
Nbv5.1tr6201759	482	1	0	0	0	0	0	0.242888	0	0	0	0	0
Nbv5.1tr6201760	1895	0	0	2	0	0	0	0	0	0.102145	0	0	0
Nbv5.1tr6201761	786	1	0	0	0	0	0	0.148947	0	0	0	0	0
Nbv5.1tr6201762	1674	0	1	0	0	0	0	0	0.0802699	0	0	0	0
Nbv5.1tr6201764	1445	0	0	2	0	0	0	0	0	0.133955	0	0	0
Nbv5.1tr6201766	3064	15	10	14	0	0	0	0.573134	0.43855	0.442218	0	0	0
Nbv5.1tr6201767	2803	1	2	1	0	0	0	0.0417668	0.0958771	0.0345282	0	0	0
Nbv5.1tr6201768	857	0	0	2	0	0	0	0	0	0.225864	0	0	0
Nbv5.1tr6201770	1739	2	0	4	0	1	0	0.134643	0	0.222617	0	0.0648922	0
Nbv5.1tr6201771	1388	0	0	1	0	0	0	0	0	0.0697281	0	0	0
Nbv5.1tr6201772	1459	0	1	0	0	0	0	0	0.0920986	0	0	0	0
Nbv5.1tr6201773	1846	0	1	0	0	0	0	0	0.0727908	0	0	0	0
Nbv5.1tr6201774	3146	2	3	9	0	0	0	0.0744261	0.128136	0.276873	0	0	0
Nbv5.1tr6201778	1759	1	0	0	0	0	0	0.0665561	0	0	0	0	0
Nbv5.1tr6201780	1221	0	0	0	0	1	0	0	0	0	0	0.0924222	0
Nbv5.1tr6201783	960	1	0	0	0	0	0	0.12195	0	0	0	0	0
Nbv5.1tr6201784	855	3	4	4	0	0	1	0.41078	0.62864	0.452784	0	0	0.112509
Nbv5.1tr6201785	897	0	1	1	0	0	0	0	0.149801	0.107896	0	0	0
Nbv5.1tr6201788	938	1	0	0	0	0	0	0.12481	0	0	0	0	0
Nbv5.1tr6201790	1541	0	1	0	0	0	0	0	0.0871978	0	0	0	0
Nbv5.1tr6201792	2162	0	0	0	0	0	1	0	0	0	0	0	0.0444937
Nbv5.1tr6201793	1776	1	0	0	0	0	1	0.0659191	0	0	0	0	0.0541641
Nbv5.1tr6201794	3899	2	0	3	3	0	0	0.0600524	0	0.0744672	0.0795922	0	0
Nbv5.1tr6201799	1890	0	0	0	0	1	0	0	0	0	0	0.0597077	0
Nbv5.1tr6201800	2534	0	1	0	0	0	0	0	0.0530275	0	0	0	0
Nbv5.1tr6201802	1172	4	6	1	0	0	1	0.399564	0.68791	0.082579	0	0	0.082078
Nbv5.1tr6201805	2005	0	0	1	0	0	0	0	0	0.0482706	0	0	0
Nbv5.1tr6201806	3422	4	1	6	1	0	3	0.136847	0.039267	0.169695	0.0302289	0	0.0843327
Nbv5.1tr6201807	2374	0	1	0	0	0	0	0	0.0566014	0	0	0	0
Nbv5.1tr6201809	1280	0	1	0	0	0	0	0	0.104978	0	0	0	0
Nbv5.1tr6201814	979	0	1	0	0	0	0	0	0.137254	0	0	0	0
Nbv5.1tr6201815	1907	0	0	1	0	0	0	0	0	0.0507512	0	0	0
Nbv5.1tr6201818	1715	0	0	1	0	0	0	0	0	0.056433	0	0	0
Nbv5.1tr6201823	1103	0	0	1	0	0	0	0	0	0.0877449	0	0	0
Nbv5.1tr6201826	1046	0	0	1	0	0	0	0	0	0.0925264	0	0	0
Nbv5.1tr6201828	2132	1	0	1	0	0	1	0.0549119	0	0.0453952	0	0	0.0451198
Nbv5.1tr6201829	2049	2	1	1	0	1	1	0.114273	0.0655792	0.0472341	0	0.0550744	0.0469475
Nbv5.1tr6201831	3234	0	0	0	0	0	1	0	0	0	0	0	0.029745
Nbv5.1tr6201836	2227	0	1	1	0	0	0	0	0.0603376	0.0434587	0	0	0
Nbv5.1tr6201844	1835	0	1	1	0	1	0	0	0.0732271	0.0527426	0	0.0614973	0
Nbv5.1tr6201850	2230	0	1	0	0	0	0	0	0.0602564	0	0	0	0
Nbv5.1tr6201852	816	0	0	3	0	0	0	0	0	0.355818	0	0	0
Nbv5.1tr6201853	2175	0	1	0	0	0	0	0	0.0617801	0	0	0	0
Nbv5.1tr6201854	1041	0	1	0	0	0	0	0	0.12908	0	0	0	0
Nbv5.1tr6201856	905	0	1	2	0	0	0	0	0.148477	0.213884	0	0	0
Nbv5.1tr6201861	2189	0	0	0	0	1	0	0	0	0	0	0.0515521	0
Nbv5.1tr6201863	2699	0	0	1	0	0	0	0	0	0.0358587	0	0	0
Nbv5.1tr6201865	3873	1	0	2	0	0	3	0.0302278	0	0.0499781	0	0	0.0745124
Nbv5.1tr6201867	1870	0	0	2	0	0	0	0	0	0.103511	0	0	0
Nbv5.1tr6201870	934	0	1	1	0	0	0	0	0.143867	0.103622	0	0	0
Nbv5.1tr6201871	1862	1	0	1	0	0	0	0.0628745	0	0.0519778	0	0	0
Nbv5.1tr6201874	2492	1	0	1	0	1	0	0.0469792	0	0.0388373	0	0.0452839	0
Nbv5.1tr6201876	1256	0	0	1	0	0	0	0	0	0.0770562	0	0	0
Nbv5.1tr6201878	1202	0	0	0	0	0	1	0	0	0	0	0	0.0800295
Nbv5.1tr6201880	1616	0	0	1	0	0	1	0	0	0.0598902	0	0	0.0595269
Nbv5.1tr6201882	1547	0	0	1	0	0	0	0	0	0.0625615	0	0	0
Nbv5.1tr6201884	4008	2	0	2	1	0	0	0.0584193	0	0.0482947	0.0258092	0	0
Nbv5.1tr6201890	2823	0	1	0	0	1	0	0	0.0475989	0	0	0.0399743	0
Nbv5.1tr6201897	1446	0	0	1	0	0	0	0	0	0.0669312	0	0	0
Nbv5.1tr6201898	3162	1	3	1	0	0	0	0.0370247	0.127487	0.030608	0	0	0
Nbv5.1tr6201902	1597	1	3	1	1	0	0	0.0733076	0.25242	0.0606027	0.0647736	0	0
Nbv5.1tr6201906	987	7	6	10	5	1	1	0.8303	0.81685	0.980573	0.524029	0.114334	0.0974625
Nbv5.1tr6201908	2571	1	0	2	0	0	0	0.0455357	0	0.0752879	0	0	0
Nbv5.1tr6201909	992	0	0	2	0	0	0	0	0	0.195126	0	0	0
Nbv5.1tr6201913	311	1	0	2	0	0	0	0.376438	0	0.622396	0	0	0
Nbv5.1tr6201916	1935	2	0	0	0	0	0	0.121005	0	0	0	0	0
Nbv5.1tr6201917	2430	19	13	17	7	10	12	0.91538	0.718861	0.67708	0.297985	0.464393	0.475039
Nbv5.1tr6201919	1609	0	2	1	0	1	0	0	0.167025	0.0601508	0	0.0701352	0
Nbv5.1tr6201920	1196	0	0	1	1	0	0	0	0	0.0809219	0.0864911	0	0
Nbv5.1tr6201921	1080	0	0	1	0	0	0	0	0	0.0896135	0	0	0
Nbv5.1tr6201923	1191	0	2	0	0	0	2	0	0.225645	0	0	0	0.161537
Nbv5.1tr6201924	1865	0	0	0	0	0	1	0	0	0	0	0	0.0515793
Nbv5.1tr6201925	2060	0	0	0	0	1	0	0	0	0	0	0.0547804	0
Nbv5.1tr6201926	2483	0	1	0	0	0	0	0	0.0541167	0	0	0	0
Nbv5.1tr6201927	1925	1	0	1	0	0	0	0.0608167	0	0.0502767	0	0	0
Nbv5.1tr6201929	1570	0	0	1	0	0	0	0	0	0.061645	0	0	0
Nbv5.1tr6201933	2278	1	0	3	1	1	2	0.0513926	0	0.127457	0.0454097	0.049538	0.0844561
Nbv5.1tr6201936	1435	1	0	0	0	0	0	0.0815834	0	0	0	0	0
Nbv5.1tr6201937	2721	0	1	0	0	0	2	0	0.0493832	0	0	0	0.070706
Nbv5.1tr6201945	3359	1	1	0	0	0	2	0.0348533	0.0400035	0	0	0	0.0572763
Nbv5.1tr6201969	3115	0	0	2	0	0	0	0	0	0.0621397	0	0	0
Nbv5.1tr6201972	1455	2	2	2	0	0	0	0.160924	0.184703	0.133034	0	0	0
Nbv5.1tr6201973	2886	0	0	1	0	0	0	0	0	0.0335352	0	0	0
Nbv5.1tr6201977	430	0	2	1	0	0	0	0	0.624985	0.225076	0	0	0
Nbv5.1tr6201981	2283	1	0	1	0	1	0	0.05128	0	0.0423927	0	0.0494295	0
Nbv5.1tr6201995	2611	0	1	4	0	0	1	0	0.0514637	0.148269	0	0	0.0368424
Nbv5.1tr6202008	3208	0	1	0	0	0	0	0	0.0418865	0	0	0	0
Nbv5.1tr6202010	442	1	0	0	0	0	0	0.264869	0	0	0	0	0
Nbv5.1tr6202013	2133	1	0	1	0	0	1	0.0548862	0	0.0453739	0	0	0.0450987
Nbv5.1tr6202017	373	0	1	0	0	0	0	0	0.360246	0	0	0	0
Nbv5.1tr6202024	1651	1	0	1	0	0	1	0.0709099	0	0.0586206	0	0	0.058265
Nbv5.1tr6202029	1221	0	1	0	0	0	0	0	0.110051	0	0	0	0
Nbv5.1tr6202043	5586	2	1	3	0	2	1	0.0419163	0.0240551	0.0519778	0	0.0404037	0.0172208
Nbv5.1tr6202044	2108	0	1	3	0	0	0	0	0.0637437	0.137736	0	0	0
Nbv5.1tr6202066	3057	3	4	6	7	7	5	0.114889	0.175822	0.189956	0.236867	0.258401	0.157336
Nbv5.1tr6202074	7148	1	0	0	0	0	0	0.0163783	0	0	0	0	0
Nbv5.1tr6202078	2193	0	0	0	3	0	0	0	0	0	0.141509	0	0
Nbv5.1tr6202088	209	0	0	1	0	0	0	0	0	0.463075	0	0	0
Nbv5.1tr6202100	1442	0	0	1	0	0	0	0	0	0.0671169	0	0	0
Nbv5.1tr6202108	596	0	0	1	0	0	0	0	0	0.162387	0	0	0
Nbv5.1tr6202112	990	1	0	0	0	0	0	0.118255	0	0	0	0	0
Nbv5.1tr6202115	2299	0	0	0	0	0	1	0	0	0	0	0	0.0418423
Nbv5.1tr6202119	2092	0	0	1	0	0	1	0	0	0.0462632	0	0	0.0459825
Nbv5.1tr6202123	1997	0	1	1	0	0	0	0	0.0672868	0.048464	0	0	0
Nbv5.1tr6202124	2095	0	1	0	0	0	0	0	0.0641393	0	0	0	0
Nbv5.1tr6202125	698	0	0	0	0	2	1	0	0	0	0	0.323345	0.137816
Nbv5.1tr6202141	1359	0	1	1	0	0	0	0	0.0988755	0.071216	0	0	0
Nbv5.1tr6202147	1862	0	0	3	0	0	0	0	0	0.155933	0	0	0
Nbv5.1tr6202148	2180	3	6	1	2	3	2	0.161109	0.369831	0.0443957	0.0949022	0.155295	0.0882527
Nbv5.1tr6202153	1228	0	1	0	0	0	0	0	0.109423	0	0	0	0
Nbv5.1tr6202163	2225	0	0	1	0	0	0	0	0	0.0434978	0	0	0
Nbv5.1tr6202166	588	2	1	2	0	0	0	0.398205	0.228523	0.329192	0	0	0
Nbv5.1tr6202168	2658	0	1	2	2	4	5	0	0.0505537	0.0728236	0.0778355	0.169823	0.180955
Nbv5.1tr6202171	3639	0	0	1	0	0	0	0	0	0.0265959	0	0	0
Nbv5.1tr6202211	521	0	0	0	1	0	0	0	0	0	0.198548	0	0
Nbv5.1tr6202212	1254	0	0	1	0	0	0	0	0	0.0771791	0	0	0
Nbv5.1tr6202217	894	6	10	18	0	0	0	0.78572	1.50304	1.94864	0	0	0
Nbv5.1tr6202227	1071	0	0	1	0	0	0	0	0	0.0903666	0	0	0
Nbv5.1tr6202232	1918	0	0	1	0	0	0	0	0	0.0504602	0	0	0
Nbv5.1tr6202237	2234	0	0	1	0	0	0	0	0	0.0433226	0	0	0
Nbv5.1tr6202239	3275	1	0	4	0	0	0	0.0357472	0	0.118208	0	0	0
Nbv5.1tr6202241	1502	1	0	2	0	1	0	0.0779442	0	0.128872	0	0.0751315	0
Nbv5.1tr6202244	1832	2	1	0	0	0	0	0.127808	0.073347	0	0	0	0
Nbv5.1tr6202246	1777	1	0	0	0	0	0	0.065882	0	0	0	0	0
Nbv5.1tr6202248	2939	0	0	0	0	0	1	0	0	0	0	0	0.0327307
Nbv5.1tr6202263	2592	0	0	1	0	0	0	0	0	0.037339	0	0	0
Nbv5.1tr6202268	1689	0	0	1	0	0	0	0	0	0.0573017	0	0	0
Nbv5.1tr6202276	7666	3	1	4	6	1	2	0.0458149	0.0175283	0.0504997	0.0809627	0.0147205	0.0250967
Nbv5.1tr6202287	2552	1	1	0	0	0	1	0.0458747	0.0526535	0	0	0	0.0376941
Nbv5.1tr6202293	2702	0	1	1	0	0	0	0	0.0497305	0.0358189	0	0	0
Nbv5.1tr6202302	326	0	0	1	0	0	0	0	0	0.296879	0	0	0
Nbv5.1tr6202306	1193	5	1	1	0	0	0	0.490663	0.112634	0.0811254	0	0	0
Nbv5.1tr6202317	2207	1	0	3	1	0	0	0.0530459	0	0.131558	0.0468706	0	0
Nbv5.1tr6202321	1417	0	1	1	1	1	0	0	0.0948284	0.068301	0.0730017	0.0796384	0
Nbv5.1tr6202333	2198	1	1	0	0	0	0	0.0532631	0.0611337	0	0	0	0
Nbv5.1tr6202337	975	0	0	1	0	0	0	0	0	0.0992642	0	0	0
Nbv5.1tr6202352	1594	0	0	1	0	0	0	0	0	0.0607168	0	0	0
Nbv5.1tr6202353	3182	1	0	1	0	1	1	0.036792	0	0.0304156	0	0.0354643	0.0302311
Nbv5.1tr6202358	824	0	1	0	0	0	0	0	0.163073	0	0	0	0
Nbv5.1tr6202370	2374	1	0	0	0	0	1	0.0493143	0	0	0	0	0.0405204
Nbv5.1tr6202371	3240	11	19	17	6	4	1	0.397467	0.787983	0.50781	0.191562	0.139318	0.02969
Nbv5.1tr6202372	7369	6	0	5	1	1	0	0.0953228	0	0.0656687	0.0140376	0.0153138	0
Nbv5.1tr6202374	515	0	0	1	0	0	0	0	0	0.187927	0	0	0
Nbv5.1tr6202377	914	0	0	1	0	0	0	0	0	0.105889	0	0	0
Nbv5.1tr6202384	3425	1	0	1	0	1	0	0.0341817	0	0.0282577	0	0.0329482	0
Nbv5.1tr6202387	1032	0	0	1	0	0	0	0	0	0.0937816	0	0	0
Nbv5.1tr6202404	2812	0	0	1	0	0	0	0	0	0.0344177	0	0	0
Nbv5.1tr6202412	495	1	0	0	0	0	0	0.23651	0	0	0	0	0
Nbv5.1tr6202414	1002	0	1	6	0	0	0	0	0.134104	0.579536	0	0	0
Nbv5.1tr6202415	1412	2	0	0	0	0	0	0.165825	0	0	0	0	0
Nbv5.1tr6202418	1561	1	0	0	0	0	0	0.0749982	0	0	0	0	0
Nbv5.1tr6202428	673	0	0	1	0	0	0	0	0	0.143808	0	0	0
Nbv5.1tr6202433	890	2	2	0	0	0	0	0.263084	0.301959	0	0	0	0
Nbv5.1tr6202447	328	0	0	0	0	0	1	0	0	0	0	0	0.293279
Nbv5.1tr6202483	1449	0	0	0	0	0	1	0	0	0	0	0	0.0663875
Nbv5.1tr6202486	4878	1	1	4	0	1	1	0.024	0.0275465	0.0793625	0	0.023134	0.0197203
Nbv5.1tr6202494	3068	1	0	0	0	0	0	0.0381591	0	0	0	0	0
Nbv5.1tr6202495	2184	0	1	1	0	0	0	0	0.0615255	0.0443144	0	0	0
Nbv5.1tr6202501	1648	13	9	22	1	0	0	0.923507	0.733827	1.292	0.062769	0	0
Nbv5.1tr6202503	1499	0	0	1	0	0	0	0	0	0.0645648	0	0	0
Nbv5.1tr6202506	1479	2	2	5	0	0	0	0.158313	0.181706	0.327189	0	0	0
Nbv5.1tr6202520	2998	0	0	1	0	0	0	0	0	0.0322824	0	0	0
Nbv5.1tr6202531	596	1	0	0	0	0	0	0.19643	0	0	0	0	0
Nbv5.1tr6202535	2151	0	1	1	0	0	0	0	0.0624695	0.0449942	0	0	0
Nbv5.1tr6202537	2434	0	0	1	0	0	0	0	0	0.0397628	0	0	0
Nbv5.1tr6202545	1964	0	1	0	0	0	0	0	0.0684174	0	0	0	0
Nbv5.1tr6202548	755	3	12	23	0	0	0	0.465188	2.13571	2.94834	0	0	0
Nbv5.1tr6202549	1242	0	0	0	1	0	0	0	0	0	0.0832877	0	0
Nbv5.1tr6202550	626	0	0	2	0	0	0	0	0	0.30921	0	0	0
Nbv5.1tr6202551	2489	1	0	0	0	0	0	0.0470359	0	0	0	0	0
Nbv5.1tr6202558	879	1	0	0	0	0	0	0.133188	0	0	0	0	0
Nbv5.1tr6202574	1119	0	0	1	0	0	0	0	0	0.0864902	0	0	0
Nbv5.1tr6202577	1546	0	0	1	0	0	0	0	0	0.0626019	0	0	0
Nbv5.1tr6202584	1788	5	4	6	4	2	0	0.327383	0.300608	0.324774	0.231417	0.126228	0
Nbv5.1tr6202587	1447	0	0	1	0	0	0	0	0	0.066885	0	0	0
Nbv5.1tr6202620	3609	0	1	0	0	0	0	0	0.0372324	0	0	0	0
Nbv5.1tr6202621	1095	0	0	2	0	0	0	0	0	0.176772	0	0	0
Nbv5.1tr6202626	2039	0	1	0	0	0	0	0	0.0659008	0	0	0	0
Nbv5.1tr6202628	2173	1	0	1	0	0	1	0.0538759	0	0.0445387	0	0	0.0442685
Nbv5.1tr6202636	1263	1	0	1	0	0	0	0.0926938	0	0.0766291	0	0	0
Nbv5.1tr6202640	1148	0	0	1	0	0	0	0	0	0.0843054	0	0	0
Nbv5.1tr6202653	2026	1	0	1	0	0	0	0.0577849	0	0.0477703	0	0	0
Nbv5.1tr6202655	2938	0	1	2	0	0	0	0	0.0457358	0.0658833	0	0	0
Nbv5.1tr6202660	1597	0	0	1	0	0	0	0	0	0.0606027	0	0	0
Nbv5.1tr6202664	833	0	0	1	0	0	0	0	0	0.116186	0	0	0
Nbv5.1tr6202668	2544	3	0	2	1	1	0	0.138057	0	0.0760869	0.0406617	0.0443583	0
Nbv5.1tr6202684	1922	0	0	1	0	0	0	0	0	0.0503551	0	0	0
Nbv5.1tr6202688	664	0	0	0	0	0	1	0	0	0	0	0	0.144873
Nbv5.1tr6202691	2952	1	0	4	0	0	0	0.0396586	0	0.131142	0	0	0
Nbv5.1tr6202692	1895	0	4	0	0	0	0	0	0.283634	0	0	0	0
Nbv5.1tr6202694	1621	2	8	6	0	0	0	0.144444	0.663155	0.358233	0	0	0
Nbv5.1tr6202695	1700	0	0	1	1	2	0	0	0	0.0569309	0.060849	0.132762	0
Nbv5.1tr6202702	2786	1	1	0	0	2	2	0.0420216	0.0482311	0	0	0.0810104	0.0690563
Nbv5.1tr6202704	1589	1	0	0	1	0	0	0.0736767	0	0	0.0650997	0	0
Nbv5.1tr6202706	285	1	0	0	0	0	0	0.41078	0	0	0	0	0
Nbv5.1tr6202712	3446	1	0	0	0	0	0	0.0339734	0	0	0	0	0
Nbv5.1tr6202713	4810	2	0	0	0	1	1	0.0486787	0	0	0	0.023461	0.0199991
Nbv5.1tr6202716	1128	1151	1058	2845	66	90	82	119.459	126.033	244.101	6.05254	9.00379	6.99293
Nbv5.1tr6202732	934	1	1	0	0	0	0	0.125345	0.143867	0	0	0	0
Nbv5.1tr6202733	2115	0	0	1	0	0	0	0	0	0.0457601	0	0	0
Nbv5.1tr6202736	545	0	0	0	0	0	1	0	0	0	0	0	0.176505
Nbv5.1tr6202745	901	1	0	1	0	0	0	0.129936	0	0.107417	0	0	0
Nbv5.1tr6202754	2167	0	0	0	0	1	0	0	0	0	0	0.0520755	0
Nbv5.1tr6202765	1184	0	1	0	0	0	0	0	0.11349	0	0	0	0
Nbv5.1tr6202780	10105	0	0	1	0	0	0	0	0	0.00957769	0	0	0
Nbv5.1tr6202782	3115	0	0	1	0	0	0	0	0	0.0310698	0	0	0
Nbv5.1tr6202788	306	0	0	1	0	0	0	0	0	0.316283	0	0	0
Nbv5.1tr6202793	1268	1	0	0	0	0	2	0.0923283	0	0	0	0	0.151728
Nbv5.1tr6202800	1865	0	0	0	1	0	0	0	0	0	0.0554656	0	0
Nbv5.1tr6202805	1269	0	0	2	0	0	0	0	0	0.152534	0	0	0
Nbv5.1tr6202812	2794	1	0	2	0	1	0	0.0419013	0	0.0692789	0	0.0403892	0
Nbv5.1tr6202814	3604	0	0	0	0	0	3	0	0	0	0	0	0.0800739
Nbv5.1tr6202821	2841	0	0	1	0	0	0	0	0	0.0340664	0	0	0
Nbv5.1tr6202823	552	0	0	0	0	0	1	0	0	0	0	0	0.174267
Nbv5.1tr6202826	2550	1	0	1	0	0	0	0.0459107	0	0.037954	0	0	0
Nbv5.1tr6202840	270	1	0	0	0	0	0	0.433601	0	0	0	0	0
Nbv5.1tr6202842	2709	0	2	2	0	1	0	0	0.099204	0.0714526	0	0.0416565	0
Nbv5.1tr6202845	903	0	0	1	0	0	0	0	0	0.107179	0	0	0
Nbv5.1tr6202849	1200	0	0	1	1	0	0	0	0	0.0806521	0.0862028	0	0
Nbv5.1tr6202850	1512	0	0	1	0	0	0	0	0	0.0640096	0	0	0
Nbv5.1tr6202851	1590	1	1	2	1	0	0	0.0736303	0.0845106	0.121739	0.0650587	0	0
Nbv5.1tr6202855	741	0	1	1	0	0	0	0	0.181338	0.130611	0	0	0
Nbv5.1tr6202856	3074	7	0	4	1	1	0	0.266593	0	0.125937	0.0336511	0.0367103	0
Nbv5.1tr6202862	756	0	0	1	1	0	0	0	0	0.128019	0.13683	0	0
Nbv5.1tr6202870	1041	0	1	5	0	0	0	0	0.12908	0.464854	0	0	0
Nbv5.1tr6202873	1274	0	1	1	0	0	0	0	0.105472	0.0759675	0	0	0
Nbv5.1tr6202874	1965	0	1	0	0	0	0	0	0.0683826	0	0	0	0
Nbv5.1tr6202877	1060	1	0	0	0	0	0	0.110446	0	0	0	0	0
Nbv5.1tr6202879	911	1	0	0	0	0	0	0.12851	0	0	0	0	0
Nbv5.1tr6202882	1997	0	1	0	0	0	0	0	0.0672868	0	0	0	0
Nbv5.1tr6202894	2138	0	0	0	0	1	0	0	0	0	0	0.0527818	0
Nbv5.1tr6202896	2867	1	2	0	0	0	0	0.0408344	0.0937369	0	0	0	0
Nbv5.1tr6202897	2251	0	0	0	0	0	1	0	0	0	0	0	0.0427345
Nbv5.1tr6202913	760	0	0	0	1	0	0	0	0	0	0.13611	0	0
Nbv5.1tr6202917	1472	0	0	0	0	1	0	0	0	0	0	0.0766627	0
Nbv5.1tr6202918	2143	0	0	1	0	0	0	0	0	0.0451622	0	0	0
Nbv5.1tr6202920	1124	4	11	9	2	6	1	0.416627	1.31503	0.774949	0.184063	0.602389	0.0855832
Nbv5.1tr6202923	3778	0	0	1	1	0	0	0	0	0.0256174	0.0273805	0	0
Nbv5.1tr6202924	3156	0	2	2	3	0	1	0	0.0851532	0.0613324	0.0983302	0	0.0304802
Nbv5.1tr6202925	947	2	0	0	0	0	0	0.247249	0	0	0	0	0
Nbv5.1tr6202927	791	0	0	1	0	0	0	0	0	0.122355	0	0	0
Nbv5.1tr6202937	3081	0	0	0	0	1	0	0	0	0	0	0.0366269	0
Nbv5.1tr6202943	325	0	0	1	0	0	0	0	0	0.297793	0	0	0
Nbv5.1tr6202947	2895	0	1	0	0	0	0	0	0.0464151	0	0	0	0
Nbv5.1tr6202949	3664	0	0	2	1	0	0	0	0	0.0528289	0.0282324	0	0
Nbv5.1tr6202950	2062	0	2	1	0	0	0	0	0.130332	0.0469363	0	0	0
Nbv5.1tr6202962	935	1	0	0	0	0	0	0.125211	0	0	0	0	0
Nbv5.1tr6202984	805	3	1	1	0	0	0	0.436294	0.166921	0.120227	0	0	0
Nbv5.1tr6202995	327	1	0	0	0	0	0	0.358019	0	0	0	0	0
Nbv5.1tr6203008	2036	0	0	1	0	0	0	0	0	0.0475356	0	0	0
Nbv5.1tr6203021	2064	1	0	0	0	0	0	0.056721	0	0	0	0	0
Nbv5.1tr6203022	1862	0	0	1	0	0	0	0	0	0.0519778	0	0	0
Nbv5.1tr6203027	1260	0	0	1	0	0	0	0	0	0.0768116	0	0	0
Nbv5.1tr6203039	1501	1	1	1	0	0	0	0.0779962	0.0895215	0.0644787	0	0	0
Nbv5.1tr6203058	1003	0	0	1	0	0	0	0	0	0.0964931	0	0	0
Nbv5.1tr6203087	3829	0	1	2	1	0	1	0	0.0350932	0.0505524	0.0270158	0	0.0251229
Nbv5.1tr6203088	760	0	1	1	0	0	0	0	0.176805	0.127345	0	0	0
Nbv5.1tr6203093	4741	0	0	0	0	1	1	0	0	0	0	0.0238025	0.0202901
Nbv5.1tr6203100	1944	0	0	1	0	0	0	0	0	0.0497853	0	0	0
Nbv5.1tr6203112	557	1	0	1	0	0	0	0.210184	0	0.173757	0	0	0
Nbv5.1tr6203113	1728	0	0	0	0	1	0	0	0	0	0	0.0653053	0
Nbv5.1tr6203127	615	0	0	2	0	0	0	0	0	0.31474	0	0	0
Nbv5.1tr6203129	1749	1	1	4	0	0	0	0.0669367	0.0768278	0.221344	0	0	0
Nbv5.1tr6203131	654	0	0	0	3	0	0	0	0	0	0.474511	0	0
Nbv5.1tr6203136	1717	0	1	0	0	0	0	0	0.0782596	0	0	0	0
Nbv5.1tr6203145	2025	0	1	0	0	0	0	0	0.0663564	0	0	0	0
Nbv5.1tr6203151	1981	0	0	1	0	0	0	0	0	0.0488554	0	0	0
Nbv5.1tr6203153	2392	0	0	0	1	0	0	0	0	0	0.0432456	0	0
Nbv5.1tr6203163	1655	0	2	1	0	0	0	0	0.162383	0.0584789	0	0	0
Nbv5.1tr6203169	819	0	0	2	0	0	0	0	0	0.236343	0	0	0
Nbv5.1tr6203170	386	0	1	0	0	0	0	0	0.348113	0	0	0	0
Nbv5.1tr6203187	1529	0	1	1	0	0	0	0	0.0878821	0.063298	0	0	0
Nbv5.1tr6203189	2604	0	0	1	0	0	0	0	0	0.0371669	0	0	0
Nbv5.1tr6203191	961	1	0	0	0	0	0	0.121823	0	0	0	0	0
Nbv5.1tr6203192	1116	0	0	2	0	0	0	0	0	0.173445	0	0	0
Nbv5.1tr6203193	1790	0	1	3	0	1	0	0	0.075068	0.162205	0	0.0630433	0
Nbv5.1tr6203195	686	0	1	1	0	0	0	0	0.195877	0.141082	0	0	0
Nbv5.1tr6203197	1684	9	13	37	4	4	5	0.625683	1.03731	2.12646	0.245709	0.268046	0.285616
Nbv5.1tr6203204	1297	0	0	1	1	0	0	0	0	0.0746203	0.0797559	0	0
Nbv5.1tr6203205	4785	2	1	2	0	0	0	0.048933	0.0280819	0.0404525	0	0	0
Nbv5.1tr6203207	741	0	0	0	0	1	0	0	0	0	0	0.152291	0
Nbv5.1tr6203209	781	0	0	1	0	0	0	0	0	0.123921	0	0	0
Nbv5.1tr6203224	1246	1	0	0	0	0	0	0.0939585	0	0	0	0	0
Nbv5.1tr6203225	1158	1	0	0	0	0	0	0.101099	0	0	0	0	0
Nbv5.1tr6203226	3270	1	0	0	0	0	0	0.0358019	0	0	0	0	0
Nbv5.1tr6203230	2764	1	3	4	0	0	0	0.0423561	0.145845	0.140062	0	0	0
Nbv5.1tr6203247	2174	1	0	0	0	0	0	0.0538511	0	0	0	0	0
Nbv5.1tr6203248	947	0	0	1	0	0	1	0	0	0.102199	0	0	0.101579
Nbv5.1tr6203257	5454	1	0	0	0	0	0	0.0214654	0	0	0	0	0
Nbv5.1tr6203259	1057	0	1	0	0	0	0	0	0.127126	0	0	0	0
Nbv5.1tr6203265	1225	6	4	10	0	0	0	0.573415	0.438765	0.790062	0	0	0
Nbv5.1tr6203267	748	0	0	1	0	0	0	0	0	0.129388	0	0	0
Nbv5.1tr6203268	783	0	1	0	0	0	0	0	0.171611	0	0	0	0
Nbv5.1tr6203284	804	1	0	5	0	2	0	0.145612	0	0.601882	0	0.280715	0
Nbv5.1tr6203289	1761	14	16	28	8	3	2	0.930728	1.22087	1.53885	0.46993	0.192245	0.109251
Nbv5.1tr6203290	1203	0	1	0	0	0	0	0	0.111697	0	0	0	0
Nbv5.1tr6203306	581	2	5	2	2	0	0	0.403003	1.15638	0.333159	0.356087	0	0
Nbv5.1tr6203307	616	8	4	7	2	0	1	1.52042	0.872544	1.0998	0.335855	0	0.156161
Nbv5.1tr6203312	1581	0	0	0	2	0	0	0	0	0	0.130858	0	0
Nbv5.1tr6203314	2317	0	0	0	0	1	0	0	0	0	0	0.0487042	0
Nbv5.1tr6203317	3608	1	1	1	1	0	0	0.032448	0.0372427	0.0268244	0.0286706	0	0
Nbv5.1tr6203319	1006	2	0	1	0	0	0	0.232748	0	0.0962053	0	0	0
Nbv5.1tr6203320	1207	1	0	0	0	0	0	0.0969944	0	0	0	0	0
Nbv5.1tr6203321	2751	0	0	0	0	0	1	0	0	0	0	0	0.0349675
Nbv5.1tr6203325	777	0	1	2	0	0	0	0	0.172937	0.249119	0	0	0
Nbv5.1tr6203327	865	0	0	0	0	0	1	0	0	0	0	0	0.111209
Nbv5.1tr6203331	1712	0	0	0	0	1	0	0	0	0	0	0.0659156	0
Nbv5.1tr6203332	3586	1	0	0	0	0	0	0.032647	0	0	0	0	0
Nbv5.1tr6203333	3889	0	1	2	0	0	0	0	0.0345518	0.0497725	0	0	0
Nbv5.1tr6203337	766	0	0	1	0	0	0	0	0	0.126348	0	0	0
Nbv5.1tr6203340	963	0	1	1	0	0	0	0	0.139535	0.100501	0	0	0
Nbv5.1tr6203350	985	0	0	1	0	0	0	0	0	0.0982564	0	0	0
Nbv5.1tr6203351	1098	0	0	1	0	0	0	0	0	0.0881444	0	0	0
Nbv5.1tr6203352	1010	1	1	2	0	0	1	0.115913	0.133041	0.191649	0	0	0.095243
Nbv5.1tr6203358	1137	4	5	5	2	0	0	0.411864	0.590905	0.425605	0.181958	0	0
Nbv5.1tr6203359	490	1	1	0	0	0	0	0.238923	0.274228	0	0	0	0
Nbv5.1tr6203362	1090	1	1	1	0	1	0	0.107406	0.123277	0.0887914	0	0.10353	0
Nbv5.1tr6203369	2078	1	2	7	2	1	3	0.0563389	0.129328	0.326024	0.0995605	0.0543058	0.138877
Nbv5.1tr6203370	859	1	0	0	0	0	0	0.136289	0	0	0	0	0
Nbv5.1tr6203371	1583	0	0	0	1	0	0	0	0	0	0.0653464	0	0
Nbv5.1tr6203372	2229	0	2	0	0	0	0	0	0.120567	0	0	0	0
Nbv5.1tr6203373	1142	1	4	1	0	0	0	0.102515	0.470654	0.0847483	0	0	0
Nbv5.1tr6203378	878	4	21	26	0	1	0	0.533359	3.2139	2.866	0	0.128528	0
Nbv5.1tr6203380	2117	0	0	0	0	0	1	0	0	0	0	0	0.0454395
Nbv5.1tr6203389	1560	2	0	0	1	0	0	0.150093	0	0	0.0663099	0	0
Nbv5.1tr6203390	1549	3	3	3	2	3	0	0.226738	0.260242	0.187442	0.133561	0.218556	0
Nbv5.1tr6203398	846	1	1	2	0	0	0	0.138383	0.158832	0.2288	0	0	0
Nbv5.1tr6203401	1155	28	27	85	12	4	10	2.83811	3.14116	7.12253	1.07474	0.390814	0.832861
Nbv5.1tr6203403	1540	1	0	0	0	0	0	0.0760209	0	0	0	0	0
Nbv5.1tr6203407	472	0	0	1	0	0	0	0	0	0.205048	0	0	0
Nbv5.1tr6203410	761	1	0	1	0	0	0	0.15384	0	0.127178	0	0	0
Nbv5.1tr6203411	3862	1	0	1	0	0	0	0.0303139	0	0.0250602	0	0	0
Nbv5.1tr6203425	6800	0	3	2	3	1	1	0	0.0592817	0.0284655	0.0456368	0.0165952	0.0141464
Nbv5.1tr6203426	1435	2	0	1	0	0	0	0.163167	0	0.0674443	0	0	0
Nbv5.1tr6203440	922	2	0	1	0	0	0	0.253953	0	0.10497	0	0	0
Nbv5.1tr6203443	2128	0	0	1	0	0	1	0	0	0.0454805	0	0	0.0452046
Nbv5.1tr6203447	2077	0	1	1	0	0	0	0	0.0646951	0.0465973	0	0	0
Nbv5.1tr6203448	949	3	1	0	1	1	0	0.370091	0.141593	0	0.109002	0.118912	0
Nbv5.1tr6203452	1170	0	1	1	0	0	0	0	0.114848	0.0827202	0	0	0
Nbv5.1tr6203455	1222	3	4	3	3	4	0	0.287411	0.439842	0.2376	0.253953	0.369386	0
Nbv5.1tr6203456	1361	0	1	0	1	0	0	0	0.0987302	0	0.0760054	0	0
Nbv5.1tr6203458	1042	1	0	2	0	0	0	0.112353	0	0.185763	0	0	0
Nbv5.1tr6203459	1016	1	2	5	0	0	0	0.115229	0.264511	0.476292	0	0	0
Nbv5.1tr6203461	902	0	1	0	0	0	0	0	0.148971	0	0	0	0
Nbv5.1tr6203467	1178	0	0	0	0	0	1	0	0	0	0	0	0.08166
Nbv5.1tr6203468	1039	0	0	2	0	0	0	0	0	0.186299	0	0	0
Nbv5.1tr6203469	1673	1	0	0	0	0	0	0.0699774	0	0	0	0	0
Nbv5.1tr6203473	1214	0	0	1	0	0	0	0	0	0.0797221	0	0	0
Nbv5.1tr6203474	3196	1	0	0	0	0	0	0.0366309	0	0	0	0	0
Nbv5.1tr6203475	725	1	1	6	1	1	0	0.161479	0.18534	0.800959	0.142681	0.155652	0
Nbv5.1tr6203476	1067	2	0	5	0	2	2	0.219442	0	0.453527	0	0.211523	0.18031
Nbv5.1tr6203479	647	0	0	0	0	1	0	0	0	0	0	0.174417	0
Nbv5.1tr6203480	2188	5	3	4	2	1	1	0.267533	0.184239	0.176933	0.0945552	0.0515757	0.043965
Nbv5.1tr6203481	1431	0	0	0	1	0	0	0	0	0	0.0722875	0	0
Nbv5.1tr6203482	1622	1	0	0	0	0	0	0.0721777	0	0	0	0	0
Nbv5.1tr6203485	762	2	1	2	0	0	0	0.307276	0.176341	0.254023	0	0	0
Nbv5.1tr6203486	798	1	1	0	0	0	0	0.146707	0.168386	0	0	0	0
Nbv5.1tr6203487	1029	0	1	0	0	0	1	0	0.130585	0	0	0	0.0934844
Nbv5.1tr6203492	819	1	0	2	0	0	0	0.142945	0	0.236343	0	0	0
Nbv5.1tr6203493	1849	1	0	0	0	0	0	0.0633165	0	0	0	0	0
Nbv5.1tr6203494	681	1	1	6	2	0	1	0.171912	0.197315	0.85271	0.303798	0	0.141256
Nbv5.1tr6203504	1392	0	3	0	0	0	0	0	0.289594	0	0	0	0
Nbv5.1tr6203506	2028	0	0	1	0	0	0	0	0	0.0477232	0	0	0
Nbv5.1tr6203515	3651	0	0	1	0	0	0	0	0	0.0265085	0	0	0
Nbv5.1tr6203519	1445	0	1	0	0	0	0	0	0.0929909	0	0	0	0
Nbv5.1tr6203522	1061	1	0	0	0	0	0	0.110341	0	0	0	0	0
Nbv5.1tr6203528	2567	0	0	1	0	1	0	0	0	0.0377026	0	0.0439609	0
Nbv5.1tr6203533	1418	0	0	2	1	0	1	0	0	0.136506	0.0729502	0	0.0678388
Nbv5.1tr6203534	3030	2	0	1	0	0	0	0.0772754	0	0.0319414	0	0	0
Nbv5.1tr6203536	1113	1	0	1	1	0	0	0.105186	0	0.0869565	0.092941	0	0
Nbv5.1tr6203542	1821	0	1	2	0	0	0	0	0.0737901	0.106296	0	0	0
Nbv5.1tr6203543	2286	0	1	2	1	1	0	0	0.0587803	0.0846742	0.0452508	0.0493646	0
Nbv5.1tr6203554	828	0	0	1	0	0	0	0	0	0.116887	0	0	0
Nbv5.1tr6203566	1109	0	0	1	0	1	0	0	0	0.0872701	0	0.101756	0
Nbv5.1tr6203567	1264	0	0	0	0	0	1	0	0	0	0	0	0.076104
Nbv5.1tr6203570	1078	0	0	0	1	0	0	0	0	0	0.0959586	0	0
Nbv5.1tr6203572	677	0	2	0	0	0	0	0	0.396962	0	0	0	0
Nbv5.1tr6203577	898	4	9	23	2	0	5	0.52148	1.34671	2.47884	0.230386	0	0.53561
Nbv5.1tr6203581	2342	1	0	1	0	0	0	0.0499881	0	0.0413248	0	0	0
Nbv5.1tr6203582	2003	0	1	0	0	0	0	0	0.0670853	0	0	0	0
Nbv5.1tr6203584	1023	0	0	0	1	0	0	0	0	0	0.101118	0	0
Nbv5.1tr6203586	2387	0	0	1	0	0	0	0	0	0.0405457	0	0	0
Nbv5.1tr6203590	1265	0	0	1	0	0	0	0	0	0.076508	0	0	0
Nbv5.1tr6203594	2290	1	1	0	0	0	0	0.0511232	0.0586776	0	0	0	0
Nbv5.1tr6203600	1160	1	0	0	0	0	0	0.100924	0	0	0	0	0
Nbv5.1tr6203605	1635	1	1	0	0	0	0	0.0716038	0.0821846	0	0	0	0
Nbv5.1tr6203608	727	3	3	5	0	3	0	0.483104	0.554492	0.66563	0	0.465671	0
Nbv5.1tr6203609	611	0	0	1	0	0	0	0	0	0.1584	0	0	0
Nbv5.1tr6203613	1265	0	2	0	0	0	0	0	0.212446	0	0	0	0
Nbv5.1tr6203615	1287	0	0	0	1	0	0	0	0	0	0.0803756	0	0
Nbv5.1tr6203619	735	1	0	2	0	0	0	0.159282	0	0.263354	0	0	0
Nbv5.1tr6203623	4705	2	1	0	0	0	0	0.049765	0.0285594	0	0	0	0
Nbv5.1tr6203635	2181	1	1	0	1	0	0	0.0536782	0.0616102	0	0.0474293	0	0
Nbv5.1tr6203639	3386	4	1	2	1	0	0	0.138302	0.0396845	0.0571663	0.0305503	0	0
Nbv5.1tr6203640	1729	0	1	0	0	0	0	0	0.0777165	0	0	0	0
Nbv5.1tr6203643	1086	2	0	1	0	1	0	0.215603	0	0.0891184	0	0.103911	0
Nbv5.1tr6203648	919	1	0	1	0	0	0	0.127391	0	0.105313	0	0	0
Nbv5.1tr6203653	781	3	0	16	0	1	0	0.449701	0	1.98274	0	0.144491	0
Nbv5.1tr6203656	1219	0	1	0	0	0	0	0	0.110231	0	0	0	0
Nbv5.1tr6203658	1149	1	2	1	0	0	0	0.101891	0.233893	0.084232	0	0	0
Nbv5.1tr6203662	643	2	0	0	0	0	0	0.364144	0	0	0	0	0
Nbv5.1tr6203664	2688	0	0	1	0	0	0	0	0	0.0360054	0	0	0
Nbv5.1tr6203665	2734	0	1	0	0	0	0	0	0.0491484	0	0	0	0
Nbv5.1tr6203668	968	2	4	5	0	0	0	0.241885	0.555255	0.49991	0	0	0
Nbv5.1tr6203669	1026	0	0	4	0	0	0	0	0	0.37732	0	0	0
Nbv5.1tr6203672	998	0	1	2	0	1	0	0	0.134641	0.193953	0	0.113074	0
Nbv5.1tr6203674	1317	0	0	1	0	0	0	0	0	0.0734872	0	0	0
Nbv5.1tr6203680	1321	4	1	7	2	0	0	0.354496	0.10172	0.512852	0.156614	0	0
Nbv5.1tr6203681	1738	0	0	1	0	0	0	0	0	0.0556862	0	0	0
Nbv5.1tr6203692	772	1	1	1	0	0	0	0.151648	0.174057	0.125366	0	0	0
Nbv5.1tr6203696	1803	2	4	2	1	1	0	0.129864	0.298107	0.107357	0.0573729	0.0625888	0
Nbv5.1tr6203697	874	0	0	3	0	0	0	0	0	0.332206	0	0	0
Nbv5.1tr6203699	1656	2	0	0	0	1	0	0.141392	0	0	0	0.0681447	0
Nbv5.1tr6203700	1125	1	0	0	0	0	0	0.104064	0	0	0	0	0
Nbv5.1tr6203705	1292	0	0	1	0	0	0	0	0	0.0749091	0	0	0
Nbv5.1tr6203707	1475	0	0	1	0	0	0	0	0	0.0656153	0	0	0
Nbv5.1tr6203710	1332	0	1	1	0	0	0	0	0.10088	0.0726596	0	0	0
Nbv5.1tr6203714	267	0	0	1	0	0	0	0	0	0.362482	0	0	0
Nbv5.1tr6203715	1323	0	0	0	1	0	0	0	0	0	0.0781885	0	0
Nbv5.1tr6203717	1884	0	1	0	0	0	1	0	0.0713226	0	0	0	0.0510592
Nbv5.1tr6203720	2413	1	0	2	0	1	0	0.0485173	0	0.0802176	0	0.0467665	0
Nbv5.1tr6203721	2847	0	0	1	0	0	0	0	0	0.0339946	0	0	0
Nbv5.1tr6203724	959	1	4	1	0	0	0	0.122077	0.560466	0.10092	0	0	0
Nbv5.1tr6203725	3339	0	1	2	0	0	1	0	0.0402431	0.057971	0	0	0.0288097
Nbv5.1tr6203738	1496	1	0	1	0	0	0	0.0782568	0	0.0646942	0	0	0
Nbv5.1tr6203743	1647	0	0	1	1	0	0	0	0	0.058763	0.0628071	0	0
Nbv5.1tr6203745	942	0	0	0	0	1	1	0	0	0	0	0.119796	0.102118
Nbv5.1tr6203749	961	0	1	2	0	0	0	0	0.139825	0.201421	0	0	0
Nbv5.1tr6203752	1062	0	0	1	0	0	0	0	0	0.0911324	0	0	0
Nbv5.1tr6203762	1061	0	0	1	0	0	0	0	0	0.0912183	0	0	0
Nbv5.1tr6203763	1421	0	2	2	0	4	1	0	0.189123	0.136218	0	0.317657	0.0676956
Nbv5.1tr6203764	1249	0	0	1	0	0	0	0	0	0.0774881	0	0	0
Nbv5.1tr6203765	1455	0	3	1	1	0	0	0	0.277055	0.0665172	0.0710951	0	0
Nbv5.1tr6203766	1227	2	1	1	1	1	0	0.190827	0.109512	0.0788774	0.0843059	0.0919703	0
Nbv5.1tr6203770	1642	1	0	0	0	0	0	0.0712986	0	0	0	0	0
Nbv5.1tr6203776	2387	0	0	0	1	0	0	0	0	0	0.0433361	0	0
Nbv5.1tr6203779	644	1	1	1	0	0	0	0.181789	0.208652	0.150284	0	0	0
Nbv5.1tr6203780	672	2	2	0	1	0	0	0.348429	0.399916	0	0.153934	0	0
Nbv5.1tr6203782	2310	0	1	2	0	0	0	0	0.0581696	0.0837944	0	0	0
Nbv5.1tr6203786	944	0	0	1	0	0	0	0	0	0.102524	0	0	0
Nbv5.1tr6203787	1194	0	0	1	0	0	0	0	0	0.0810574	0	0	0
Nbv5.1tr6203797	1202	0	0	2	0	0	0	0	0	0.161036	0	0	0
Nbv5.1tr6203801	849	0	0	1	0	0	0	0	0	0.113996	0	0	0
Nbv5.1tr6203802	514	0	0	1	0	0	0	0	0	0.188293	0	0	0
Nbv5.1tr6203803	1024	0	2	0	0	0	0	0	0.262445	0	0	0	0
Nbv5.1tr6203809	5318	0	1	0	0	0	0	0	0.0252674	0	0	0	0
Nbv5.1tr6203810	2152	2	1	4	0	0	2	0.108803	0.0624404	0.179893	0	0	0.089401
Nbv5.1tr6203811	1059	3	0	0	0	0	0	0.331649	0	0	0	0	0
Nbv5.1tr6203821	1448	1	0	0	0	0	0	0.080851	0	0	0	0	0
Nbv5.1tr6203822	4358	0	1	0	0	0	0	0	0.0308334	0	0	0	0
Nbv5.1tr6203826	1940	1	0	0	1	0	0	0.0603465	0	0	0.0533213	0	0
Nbv5.1tr6203836	916	0	0	1	0	0	0	0	0	0.105658	0	0	0
Nbv5.1tr6203839	1232	0	1	0	0	0	0	0	0.109068	0	0	0	0
Nbv5.1tr6203844	713	0	0	1	0	0	0	0	0	0.13574	0	0	0
Nbv5.1tr6203849	610	0	0	2	0	0	0	0	0	0.31732	0	0	0
Nbv5.1tr6203851	1433	2	1	4	0	0	0	0.163395	0.0937696	0.270154	0	0	0
Nbv5.1tr6203856	1401	0	0	0	1	0	0	0	0	0	0.0738354	0	0
Nbv5.1tr6203864	2600	1	1	1	0	0	0	0.0450278	0.0516815	0.0372241	0	0	0
Nbv5.1tr6203865	1207	1	2	0	0	0	0	0.0969944	0.222654	0	0	0	0
Nbv5.1tr6203866	1259	1	0	0	1	0	0	0.0929883	0	0	0.0821631	0	0
Nbv5.1tr6203870	1290	1	0	2	0	0	0	0.0907537	0	0.150051	0	0	0
Nbv5.1tr6203873	1790	0	1	0	0	0	0	0	0.075068	0	0	0	0
Nbv5.1tr6203875	2254	1	0	0	0	0	0	0.0519398	0	0	0	0	0
Nbv5.1tr6203878	1801	7	6	6	0	2	0	0.455028	0.447657	0.322429	0	0.125317	0
Nbv5.1tr6203882	1340	0	1	0	0	0	0	0	0.100277	0	0	0	0
Nbv5.1tr6203885	2232	1	0	0	0	0	0	0.0524517	0	0	0	0	0
Nbv5.1tr6203886	1997	1	0	3	0	0	0	0.0586241	0	0.145392	0	0	0
Nbv5.1tr6203887	1123	1	1	0	0	1	0	0.10425	0.119654	0	0	0.100488	0
Nbv5.1tr6203890	1529	2	4	4	3	3	5	0.153136	0.351529	0.253192	0.202963	0.221414	0.31457
Nbv5.1tr6203891	947	1	0	2	0	0	0	0.123624	0	0.204398	0	0	0
Nbv5.1tr6203893	1010	0	0	0	1	0	0	0	0	0	0.102419	0	0
Nbv5.1tr6203894	1786	1	1	4	1	2	0	0.06555	0.0752362	0.216758	0.057919	0.126369	0
Nbv5.1tr6203895	424	0	1	1	0	0	0	0	0.316915	0.228261	0	0	0
Nbv5.1tr6203911	1931	1	0	0	0	0	0	0.0606278	0	0	0	0	0
Nbv5.1tr6203919	1820	0	2	0	0	0	0	0	0.147661	0	0	0	0
Nbv5.1tr6203920	1290	0	2	0	0	0	1	0	0.208328	0	0	0	0.0745701
Nbv5.1tr6203924	1904	0	0	0	0	1	0	0	0	0	0	0.0592687	0
Nbv5.1tr6203927	1130	1	2	1	1	0	0	0.103604	0.237826	0.0856483	0.0915428	0	0
Nbv5.1tr6203928	1892	0	0	6	0	0	0	0	0	0.306921	0	0	0
Nbv5.1tr6203930	1174	1	0	0	0	0	0	0.0997208	0	0	0	0	0
Nbv5.1tr6203931	1385	1	0	0	0	0	0	0.0845287	0	0	0	0	0
Nbv5.1tr6203933	1314	6	4	9	0	0	0	0.534576	0.409047	0.662894	0	0	0
Nbv5.1tr6203939	1201	1	5	2	0	0	1	0.097479	0.559416	0.16117	0	0	0.0800961
Nbv5.1tr6203940	939	1	0	1	1	0	0	0.124678	0	0.10307	0.110163	0	0
Nbv5.1tr6203941	789	1	0	2	0	0	0	0.148381	0	0.24533	0	0	0
Nbv5.1tr6203945	1366	0	1	0	0	0	0	0	0.0983688	0	0	0	0
Nbv5.1tr6203947	1050	0	0	1	0	0	0	0	0	0.0921739	0	0	0
Nbv5.1tr6203948	2030	2	4	2	0	0	0	0.115342	0.264772	0.0953523	0	0	0
Nbv5.1tr6203950	1227	0	1	1	0	0	0	0	0.109512	0.0788774	0	0	0
Nbv5.1tr6203951	1120	0	0	1	0	0	0	0	0	0.086413	0	0	0
Nbv5.1tr6203953	1169	0	0	1	0	0	0	0	0	0.0827909	0	0	0
Nbv5.1tr6203954	1541	1	0	0	0	0	0	0.0759716	0	0	0	0	0
Nbv5.1tr6203956	903	0	0	2	0	0	0	0	0	0.214358	0	0	0
Nbv5.1tr6203958	652	12	14	16	0	1	1	2.1547	2.88528	2.37503	0	0.173079	0.147539
Nbv5.1tr6203959	1944	1	0	0	0	0	0	0.0602223	0	0	0	0	0
Nbv5.1tr6203960	766	0	0	0	1	0	1	0	0	0	0.135044	0	0.125582
Nbv5.1tr6203966	1322	0	0	2	0	0	0	0	0	0.146418	0	0	0
Nbv5.1tr6203967	1388	1	0	0	0	0	0	0.084346	0	0	0	0	0
Nbv5.1tr6203971	1412	0	2	2	0	1	1	0	0.190328	0.137086	0	0.0799204	0.0681271
Nbv5.1tr6203974	1635	6	3	7	3	0	0	0.429623	0.246554	0.41436	0.189804	0	0
Nbv5.1tr6203979	911	0	1	0	0	0	0	0	0.147499	0	0	0	0
Nbv5.1tr6203982	2171	0	1	0	0	0	0	0	0.061894	0	0	0	0
Nbv5.1tr6203984	1042	0	0	3	0	0	0	0	0	0.278645	0	0	0
Nbv5.1tr6203993	772	3	4	5	0	0	0	0.454944	0.696227	0.62683	0	0	0
Nbv5.1tr6203995	1134	0	1	2	0	1	0	0	0.118494	0.170692	0	0.0995128	0
Nbv5.1tr6203996	1051	0	1	1	1	0	0	0	0.127851	0.0920862	0.0984238	0	0
Nbv5.1tr6203997	1295	2	2	1	2	0	1	0.180807	0.207524	0.0747356	0.159758	0	0.0742822
Nbv5.1tr6203998	1118	0	1	0	0	0	0	0	0.120189	0	0	0	0
Nbv5.1tr6204001	1284	10	11	32	1	1	0	0.911778	1.15116	2.41203	0.0805634	0.0878875	0
Nbv5.1tr6204010	1594	1	0	2	0	0	0	0.0734456	0	0.121434	0	0	0
Nbv5.1tr6204014	1201	2	2	0	0	0	0	0.194958	0.223767	0	0	0	0
Nbv5.1tr6204019	1424	0	2	1	0	1	0	0	0.188724	0.0679653	0	0.0792469	0
Nbv5.1tr6204020	1549	0	0	1	0	0	0	0	0	0.0624807	0	0	0
Nbv5.1tr6204023	1387	2	0	1	0	0	0	0.168814	0	0.0697784	0	0	0
Nbv5.1tr6204027	472	0	1	0	0	0	0	0	0.284686	0	0	0	0
Nbv5.1tr6204029	474	0	0	1	0	0	0	0	0	0.204183	0	0	0
Nbv5.1tr6204041	1364	0	1	0	0	0	0	0	0.098513	0	0	0	0
Nbv5.1tr6204045	1588	0	0	1	0	0	0	0	0	0.0609462	0	0	0
Nbv5.1tr6204047	2119	0	0	1	0	0	1	0	0	0.0456737	0	0	0.0453966
Nbv5.1tr6204050	876	0	0	2	0	0	0	0	0	0.220965	0	0	0
Nbv5.1tr6204060	3875	0	1	0	0	0	0	0	0.0346766	0	0	0	0
Nbv5.1tr6204071	1111	0	0	0	0	1	0	0	0	0	0	0.101573	0
Nbv5.1tr6204088	966	1	0	0	0	0	0	0.121193	0	0	0	0	0
Nbv5.1tr6204089	597	2	6	6	0	0	0	0.392202	1.35047	0.972689	0	0	0
Nbv5.1tr6204091	1032	0	1	0	0	0	0	0	0.130205	0	0	0	0
Nbv5.1tr6204092	1859	2	0	4	2	0	0	0.125952	0	0.208247	0.111289	0	0
Nbv5.1tr6204096	887	1	1	3	0	0	0	0.131987	0.15149	0.327337	0	0	0
Nbv5.1tr6204098	1656	1	0	0	0	0	0	0.0706958	0	0	0	0	0
Nbv5.1tr6204100	1397	1	0	2	1	0	1	0.0838026	0	0.138558	0.0740468	0	0.0688586
Nbv5.1tr6204107	1970	0	0	1	0	0	0	0	0	0.0491282	0	0	0
Nbv5.1tr6204109	1247	0	1	3	0	0	0	0	0.107756	0.232837	0	0	0
Nbv5.1tr6204110	2212	0	0	1	0	0	0	0	0	0.0437534	0	0	0
Nbv5.1tr6204113	1295	0	1	0	0	0	0	0	0.103762	0	0	0	0
Nbv5.1tr6204115	5843	1	0	0	0	1	0	0.0200363	0	0	0	0.0193133	0
Nbv5.1tr6204122	2894	0	1	1	0	0	0	0	0.0464312	0.0334425	0	0	0
Nbv5.1tr6204123	1569	0	0	1	0	0	0	0	0	0.0616842	0	0	0
Nbv5.1tr6204125	1882	4	4	4	1	0	0	0.248825	0.285594	0.205702	0.0549646	0	0
Nbv5.1tr6204129	1311	1	1	0	0	0	0	0.0892999	0.102496	0	0	0	0
Nbv5.1tr6204133	1864	0	0	1	0	0	0	0	0	0.051922	0	0	0
Nbv5.1tr6204136	1468	4	1	6	0	0	0	0.318998	0.0915339	0.395569	0	0	0
Nbv5.1tr6204137	1223	0	0	1	0	0	0	0	0	0.0791354	0	0	0
Nbv5.1tr6204138	2471	2	1	2	0	1	0	0.094757	0.0543795	0.0783347	0	0.0456688	0
Nbv5.1tr6204139	2497	0	0	4	0	4	1	0	0	0.155038	0	0.180773	0.0385244
Nbv5.1tr6204143	1748	1	0	0	0	0	0	0.066975	0	0	0	0	0
Nbv5.1tr6204144	2898	0	0	2	1	0	0	0	0	0.0667927	0.0356947	0	0
Nbv5.1tr6204146	1173	0	1	0	0	0	0	0	0.114554	0	0	0	0
Nbv5.1tr6204148	1300	0	0	1	0	0	0	0	0	0.0744481	0	0	0
Nbv5.1tr6204152	1195	0	0	1	0	0	0	0	0	0.0809896	0	0	0
Nbv5.1tr6204153	1390	0	1	0	0	0	0	0	0.0966704	0	0	0	0
Nbv5.1tr6204154	1431	0	0	1	1	0	0	0	0	0.0676328	0.0722875	0	0
Nbv5.1tr6204156	1337	0	1	0	0	0	0	0	0.100502	0	0	0	0
Nbv5.1tr6204163	1207	0	1	1	0	1	0	0	0.111327	0.0801844	0	0.0934942	0
Nbv5.1tr6204165	737	0	0	1	0	0	0	0	0	0.13132	0	0	0
Nbv5.1tr6204166	1168	1	0	1	0	0	0	0.100233	0	0.0828618	0	0	0
Nbv5.1tr6204175	1201	0	1	0	0	0	0	0	0.111883	0	0	0	0
Nbv5.1tr6204176	1762	0	0	1	0	0	0	0	0	0.0549277	0	0	0
Nbv5.1tr6204177	511	0	0	1	0	0	0	0	0	0.189398	0	0	0
Nbv5.1tr6204178	1841	1	4	6	0	2	0	0.0635917	0.291954	0.315424	0	0.122594	0
Nbv5.1tr6204181	336	0	0	1	0	0	0	0	0	0.288043	0	0	0
Nbv5.1tr6204182	1259	11	21	26	6	4	3	1.02287	2.24131	1.99869	0.492979	0.358531	0.229219
Nbv5.1tr6204183	2137	2	1	2	1	1	0	0.109567	0.0628787	0.090578	0.0484059	0.0528065	0
Nbv5.1tr6204184	1442	0	1	0	0	0	0	0	0.0931843	0	0	0	0
Nbv5.1tr6204185	1480	0	2	0	0	0	0	0	0.181584	0	0	0	0
Nbv5.1tr6204188	2593	1	1	1	0	0	0	0.0451493	0.051821	0.0373246	0	0	0
Nbv5.1tr6204190	1731	1	0	0	0	0	0	0.0676327	0	0	0	0	0
Nbv5.1tr6204191	1241	0	0	1	0	0	0	0	0	0.0779876	0	0	0
Nbv5.1tr6204192	1337	1	0	2	0	0	0	0.0875634	0	0.144776	0	0	0
Nbv5.1tr6204193	1338	3	1	4	0	0	0	0.262494	0.100427	0.289335	0	0	0
Nbv5.1tr6204194	1732	0	0	0	0	0	1	0	0	0	0	0	0.0555401
Nbv5.1tr6204195	2033	0	1	0	0	0	0	0	0.0660953	0	0	0	0
Nbv5.1tr6204206	1659	15	17	10	3	1	4	1.05852	1.37693	0.583379	0.187059	0.0680214	0.231936
Nbv5.1tr6204218	1124	0	1	0	0	0	0	0	0.119548	0	0	0	0
Nbv5.1tr6204219	1001	5	2	5	0	0	0	0.584776	0.268475	0.483429	0	0	0
Nbv5.1tr6204220	984	1	0	1	0	0	0	0.118976	0	0.0983563	0	0	0
Nbv5.1tr6204221	1013	3	1	1	0	0	0	0.346709	0.132647	0.0955406	0	0	0
Nbv5.1tr6204223	1409	0	0	2	0	0	0	0	0	0.137378	0	0	0
Nbv5.1tr6204224	1579	3	1	2	0	2	0	0.22243	0.0850993	0.122587	0	0.142935	0
Nbv5.1tr6204225	1309	1	1	0	0	0	0	0.0894364	0.102652	0	0	0	0
Nbv5.1tr6204233	1818	0	1	0	0	0	0	0	0.0739119	0	0	0	0
Nbv5.1tr6204234	1057	0	1	0	0	0	0	0	0.127126	0	0	0	0
Nbv5.1tr6204238	2472	0	0	1	0	0	0	0	0	0.0391515	0	0	0
Nbv5.1tr6204239	1061	0	0	1	0	0	0	0	0	0.0912183	0	0	0
Nbv5.1tr6204245	1162	0	1	1	0	1	0	0	0.115638	0.0832897	0	0.0971149	0
Nbv5.1tr6204250	1352	1	4	9	0	0	1	0.0865919	0.39755	0.644263	0	0	0.0711505
Nbv5.1tr6204252	1297	1	1	0	0	0	0	0.0902639	0.103602	0	0	0	0
Nbv5.1tr6204256	2083	0	0	1	0	0	0	0	0	0.0464631	0	0	0
Nbv5.1tr6204257	1405	0	0	2	0	0	0	0	0	0.137769	0	0	0
Nbv5.1tr6204258	657	1	0	1	0	0	0	0.178192	0	0.14731	0	0	0
Nbv5.1tr6204261	1906	0	0	2	0	0	0	0	0	0.101556	0	0	0
Nbv5.1tr6204266	1330	1	0	0	0	0	0	0.0880242	0	0	0	0	0
Nbv5.1tr6204268	1070	0	1	1	0	0	0	0	0.125581	0.090451	0	0	0
Nbv5.1tr6204269	1409	0	1	1	0	0	0	0	0.0953668	0.0686888	0	0	0
Nbv5.1tr6204273	1349	0	0	1	0	0	0	0	0	0.0717439	0	0	0
Nbv5.1tr6204274	1312	0	0	1	0	1	0	0	0	0.0737672	0	0.0860118	0
Nbv5.1tr6204279	3971	0	0	0	0	0	1	0	0	0	0	0	0.0242245
Nbv5.1tr6204280	2403	0	0	1	0	0	0	0	0	0.0402757	0	0	0
Nbv5.1tr6204282	800	0	0	0	0	0	1	0	0	0	0	0	0.120244
Nbv5.1tr6204284	1094	0	0	1	0	0	0	0	0	0.0884667	0	0	0
Nbv5.1tr6204285	1077	0	0	1	2	1	0	0	0	0.0898631	0.192095	0.10478	0
Nbv5.1tr6204288	1495	1	1	0	0	0	0	0.0783092	0.0898808	0	0	0	0
Nbv5.1tr6204289	815	0	1	1	0	0	0	0	0.164873	0.118752	0	0	0
Nbv5.1tr6204293	1173	0	0	1	0	0	0	0	0	0.0825086	0	0	0
Nbv5.1tr6204295	2618	0	0	1	0	0	0	0	0	0.0369681	0	0	0
Nbv5.1tr6204296	1813	0	0	1	0	0	0	0	0	0.0533826	0	0	0
Nbv5.1tr6204297	6840	1	0	3	0	0	0	0.0171158	0	0.0424485	0	0	0
Nbv5.1tr6204300	726	0	1	0	0	0	0	0	0.185085	0	0	0	0
Nbv5.1tr6204302	1065	0	1	1	0	0	0	0	0.126171	0.0908757	0	0	0
Nbv5.1tr6204304	993	0	0	1	0	0	1	0	0	0.0974648	0	0	0.0968736
Nbv5.1tr6204306	1037	2	2	4	2	2	1	0.22579	0.259155	0.373318	0.199505	0.217642	0.0927632
Nbv5.1tr6204307	1103	1	0	0	0	1	0	0.10614	0	0	0	0.10231	0
Nbv5.1tr6204311	1987	0	1	0	0	0	0	0	0.0676255	0	0	0	0
Nbv5.1tr6204313	2803	0	0	1	0	0	0	0	0	0.0345282	0	0	0
Nbv5.1tr6204315	1110	0	0	0	0	0	1	0	0	0	0	0	0.0866626
Nbv5.1tr6204318	1223	0	1	0	0	0	0	0	0.109871	0	0	0	0
Nbv5.1tr6204320	2851	1	2	8	0	1	1	0.0410636	0.0942629	0.271575	0	0.0395817	0.033741
Nbv5.1tr6204321	1472	0	2	0	0	1	0	0	0.18257	0	0	0.0766627	0
Nbv5.1tr6204322	1194	9	12	62	8	3	5	0.882454	1.35047	5.02556	0.693088	0.283537	0.402829
Nbv5.1tr6204327	353	10	20	22	0	1	0	3.31649	7.61313	6.03178	0	0.319681	0
Nbv5.1tr6204328	3325	1	0	3	1	0	0	0.0352097	0	0.0873226	0.0311108	0	0
Nbv5.1tr6204329	2295	2	1	2	0	0	0	0.102024	0.0585498	0.0843421	0	0	0
Nbv5.1tr6204330	2012	0	0	1	0	0	0	0	0	0.0481027	0	0	0
Nbv5.1tr6204331	1276	7	13	17	0	0	0	0.642246	1.36899	1.28942	0	0	0
Nbv5.1tr6204333	1317	0	3	1	0	0	0	0	0.306086	0.0734872	0	0	0
Nbv5.1tr6204334	2180	0	1	0	0	0	0	0	0.0616384	0	0	0	0
Nbv5.1tr6204345	1487	0	0	0	0	0	1	0	0	0	0	0	0.064691
Nbv5.1tr6204354	1743	2	1	0	0	0	0	0.134334	0.0770923	0	0	0	0
Nbv5.1tr6204358	1604	0	3	0	0	0	0	0	0.251319	0	0	0	0
Nbv5.1tr6204361	1711	0	1	1	0	0	0	0	0.0785341	0.0565649	0	0	0
Nbv5.1tr6204363	2389	2	0	3	0	0	0	0.0980094	0	0.121535	0	0	0
Nbv5.1tr6204366	596	1	0	0	0	0	0	0.19643	0	0	0	0	0
Nbv5.1tr6204374	2538	0	0	1	0	0	0	0	0	0.0381334	0	0	0
Nbv5.1tr6204375	2084	1	1	1	0	0	0	0.0561767	0.0644778	0.0464408	0	0	0
Nbv5.1tr6204383	8573	1	0	1	0	0	0	0.0136559	0	0.0112892	0	0	0
Nbv5.1tr6204384	1551	1	0	0	0	0	0	0.0754818	0	0	0	0	0
Nbv5.1tr6204394	1278	0	0	1	0	0	0	0	0	0.0757297	0	0	0
Nbv5.1tr6204397	1678	0	1	2	0	0	0	0	0.0800785	0.115355	0	0	0
Nbv5.1tr6204398	1826	0	0	1	0	0	0	0	0	0.0530025	0	0	0
Nbv5.1tr6204400	890	0	0	1	0	0	0	0	0	0.108744	0	0	0
Nbv5.1tr6204403	2073	0	0	1	0	0	1	0	0	0.0466872	0	0	0.046404
Nbv5.1tr6204407	1667	1	4	8	0	0	0	0.0702293	0.322428	0.464463	0	0	0
Nbv5.1tr6204415	1447	0	0	2	0	0	2	0	0	0.13377	0	0	0.132958
Nbv5.1tr6204416	1415	44	69	69	0	0	0	3.64041	6.55241	4.71943	0	0	0
Nbv5.1tr6204422	2054	1	0	0	0	0	0	0.0569972	0	0	0	0	0
Nbv5.1tr6204423	2034	0	1	0	0	0	0	0	0.0660628	0	0	0	0
Nbv5.1tr6204426	1589	0	0	1	0	0	0	0	0	0.0609079	0	0	0
Nbv5.1tr6204427	1266	1	1	0	0	2	0	0.0924741	0.106139	0	0	0.178274	0
Nbv5.1tr6204431	1840	2	1	0	0	0	0	0.127252	0.0730281	0	0	0	0
Nbv5.1tr6204432	1708	0	0	1	0	0	0	0	0	0.0566643	0	0	0
Nbv5.1tr6204433	1933	0	0	1	0	0	0	0	0	0.0500686	0	0	0
Nbv5.1tr6204436	1933	0	0	0	0	0	1	0	0	0	0	0	0.0497649
Nbv5.1tr6204442	1829	4	4	2	1	1	1	0.256036	0.293869	0.105831	0.0565573	0.061699	0.0525946
Nbv5.1tr6204444	1407	0	1	0	0	0	0	0	0.0955023	0	0	0	0
Nbv5.1tr6204445	2360	1	0	1	0	0	0	0.0496069	0	0.0410096	0	0	0
Nbv5.1tr6204447	1234	1	1	4	3	1	0	0.0948722	0.108891	0.31372	0.251483	0.0914486	0
Nbv5.1tr6204450	1463	1	0	4	0	0	1	0.080022	0	0.264614	0	0	0.0657522
Nbv5.1tr6204456	1156	1	0	0	0	0	0	0.101274	0	0	0	0	0
Nbv5.1tr6204462	1102	1	0	0	0	0	0	0.106236	0	0	0	0	0
Nbv5.1tr6204465	1546	0	0	0	0	1	0	0	0	0	0	0.0729932	0
Nbv5.1tr6204469	1371	2	5	9	0	0	0	0.170784	0.49005	0.635334	0	0	0
Nbv5.1tr6204472	1225	0	1	0	0	0	0	0	0.109691	0	0	0	0
Nbv5.1tr6204478	1708	1	0	0	0	0	0	0.0685435	0	0	0	0	0
Nbv5.1tr6204479	1319	0	1	1	0	0	0	0	0.101874	0.0733757	0	0	0
Nbv5.1tr6204482	1398	0	1	1	0	0	0	0	0.0961172	0.0692293	0	0	0
Nbv5.1tr6204484	2310	1	1	0	0	1	0	0.0506806	0.0581696	0	0	0.0488518	0
Nbv5.1tr6204485	2287	0	1	0	0	0	0	0	0.0587546	0	0	0	0
Nbv5.1tr6204487	2376	0	0	1	0	0	0	0	0	0.0407334	0	0	0
Nbv5.1tr6204488	3033	0	0	1	0	0	0	0	0	0.0319099	0	0	0
Nbv5.1tr6204491	1297	0	0	1	0	0	0	0	0	0.0746203	0	0	0
Nbv5.1tr6204494	1330	0	0	1	0	0	0	0	0	0.0727689	0	0	0
Nbv5.1tr6204499	10309	10	0	2	2	1	0	0.113563	0	0.0187763	0.0200686	0.0109465	0
Nbv5.1tr6204500	1171	14	12	24	3	0	0	1.39967	1.377	1.98359	0.265013	0	0
Nbv5.1tr6204502	2339	0	0	1	0	0	0	0	0	0.0413778	0	0	0
Nbv5.1tr6204503	1386	0	1	0	0	0	0	0	0.0969493	0	0	0	0
Nbv5.1tr6204504	1887	2	1	0	0	0	0	0.124083	0.0712092	0	0	0	0
Nbv5.1tr6204510	1870	2	0	2	0	1	0	0.125211	0	0.103511	0	0.0603463	0
Nbv5.1tr6204513	244	1	0	0	0	0	0	0.479804	0	0	0	0	0
Nbv5.1tr6204516	3234	0	1	3	0	0	0	0	0.0415497	0.0897798	0	0	0
Nbv5.1tr6204530	1500	1	0	0	0	0	0	0.0780482	0	0	0	0	0
Nbv5.1tr6204531	1519	1	0	1	0	0	0	0.0770719	0	0.0637147	0	0	0
Nbv5.1tr6204534	9642	0	0	0	2	0	1	0	0	0	0.0214568	0	0.00997671
Nbv5.1tr6204539	2049	1	0	0	0	0	0	0.0571363	0	0	0	0	0
Nbv5.1tr6204540	1432	1	0	2	0	2	0	0.0817544	0	0.135171	0	0.157608	0
Nbv5.1tr6204541	403	0	1	2	0	0	0	0	0.333429	0.480311	0	0	0
Nbv5.1tr6204547	1412	1	0	1	0	0	0	0.0829123	0	0.0685429	0	0	0
Nbv5.1tr6204552	1138	0	1	1	0	0	0	0	0.118077	0.0850462	0	0	0
Nbv5.1tr6204553	1553	1	1	2	0	0	0	0.0753846	0.086524	0.12464	0	0	0
Nbv5.1tr6204554	1667	1	0	0	0	0	0	0.0702293	0	0	0	0	0
Nbv5.1tr6204557	2039	0	1	0	0	0	0	0	0.0659008	0	0	0	0
Nbv5.1tr6204561	2214	2	0	2	0	0	0	0.105756	0	0.0874278	0	0	0
Nbv5.1tr6204566	1743	0	0	1	0	0	1	0	0	0.0555264	0	0	0.0551896
Nbv5.1tr6204569	1820	1	0	0	0	0	0	0.0643254	0	0	0	0	0
Nbv5.1tr6204570	2767	0	1	2	0	0	0	0	0.0485623	0.0699549	0	0	0
Nbv5.1tr6204574	1370	0	0	1	0	0	2	0	0	0.0706442	0	0	0.140431
Nbv5.1tr6204575	1478	1	0	1	0	0	0	0.0792099	0	0.0654821	0	0	0
Nbv5.1tr6204576	2602	2	5	9	2	2	2	0.0899863	0.258209	0.334759	0.0795107	0.0867391	0.0739396
Nbv5.1tr6204578	1358	1	1	0	0	0	0	0.0862093	0.0989483	0	0	0	0
Nbv5.1tr6204582	2454	1	0	2	0	0	0	0.0477067	0	0.0788774	0	0	0
Nbv5.1tr6204593	1624	1	0	0	0	0	0	0.0720888	0	0	0	0	0
Nbv5.1tr6204599	1681	1	0	0	0	0	0	0.0696444	0	0	0	0	0
Nbv5.1tr6204602	1871	3	2	3	0	0	0	0.187716	0.143636	0.155183	0	0	0
Nbv5.1tr6204603	1682	1	0	0	0	0	0	0.069603	0	0	0	0	0
Nbv5.1tr6204604	945	1	0	0	0	0	2	0.123886	0	0	0	0	0.203588
Nbv5.1tr6204610	1682	0	2	0	0	1	0	0	0.159776	0	0	0.0670913	0
Nbv5.1tr6204615	1152	0	1	0	0	0	0	0	0.116642	0	0	0	0
Nbv5.1tr6204618	1602	1	0	0	0	0	0	0.0730788	0	0	0	0	0
Nbv5.1tr6204622	1528	0	0	1	0	0	0	0	0	0.0633394	0	0	0
Nbv5.1tr6204623	1514	0	0	1	0	0	0	0	0	0.0639251	0	0	0
Nbv5.1tr6204628	2066	6	3	6	7	4	2	0.339997	0.195119	0.281072	0.350486	0.218485	0.0931224
Nbv5.1tr6204632	1912	1	0	3	2	2	0	0.0612302	0	0.151856	0.108204	0.118041	0
Nbv5.1tr6204641	302	0	0	1	0	0	0	0	0	0.320472	0	0	0
Nbv5.1tr6204642	884	1	0	0	0	0	0	0.132435	0	0	0	0	0
Nbv5.1tr6204643	2611	1	0	1	0	0	0	0.0448381	0	0.0370672	0	0	0
Nbv5.1tr6204646	2390	7	9	16	2	0	2	0.342889	0.506003	0.647917	0.0865635	0	0.0804983
Nbv5.1tr6204650	2205	0	1	0	0	0	0	0	0.0609396	0	0	0	0
Nbv5.1tr6204652	1354	0	1	2	0	0	0	0	0.0992406	0.142958	0	0	0
Nbv5.1tr6204653	3841	4	1	2	0	0	0	0.121918	0.0349835	0.0503945	0	0	0
Nbv5.1tr6204655	1919	0	1	0	0	0	0	0	0.0700218	0	0	0	0
Nbv5.1tr6204670	2213	1	0	0	0	0	0	0.052902	0	0	0	0	0
Nbv5.1tr6204675	1808	2	1	2	0	0	1	0.129505	0.0743207	0.10706	0	0	0.0532055
Nbv5.1tr6204678	276	0	1	0	0	0	0	0	0.486854	0	0	0	0
Nbv5.1tr6204681	1432	0	0	1	0	0	0	0	0	0.0675856	0	0	0
Nbv5.1tr6204686	1829	1	0	0	0	0	0	0.0640089	0	0	0	0	0
Nbv5.1tr6204690	1265	0	3	0	0	0	0	0	0.318668	0	0	0	0
Nbv5.1tr6204691	1775	0	0	0	0	0	1	0	0	0	0	0	0.0541946
Nbv5.1tr6204694	9381	1	0	0	0	0	0	0.0124797	0	0	0	0	0
Nbv5.1tr6204695	1602	0	1	1	0	0	0	0	0.0838775	0.0604136	0	0	0
Nbv5.1tr6204700	1170	0	0	2	0	1	0	0	0	0.16544	0	0.0964509	0
Nbv5.1tr6204701	1069	0	0	1	0	0	0	0	0	0.0905356	0	0	0
Nbv5.1tr6204702	1073	0	1	1	0	0	0	0	0.12523	0.0901981	0	0	0
Nbv5.1tr6204703	1126	0	0	3	0	0	0	0	0	0.257858	0	0	0
Nbv5.1tr6204714	1538	0	0	1	0	0	0	0	0	0.0629276	0	0	0
Nbv5.1tr6204719	1361	0	1	1	0	0	1	0	0.0987302	0.0711114	0	0	0.07068
Nbv5.1tr6204720	1340	0	1	4	0	1	0	0	0.100277	0.288903	0	0.0842146	0
Nbv5.1tr6204721	1095	0	0	0	1	0	0	0	0	0	0.0944688	0	0
Nbv5.1tr6204726	2808	1	0	0	0	0	0	0.0416924	0	0	0	0	0
Nbv5.1tr6204731	1817	0	1	1	0	0	0	0	0.0739526	0.053265	0	0	0
Nbv5.1tr6204739	1357	0	0	1	0	0	1	0	0	0.071321	0	0	0.0708883
Nbv5.1tr6204740	2711	0	1	1	0	0	0	0	0.0495654	0.0357	0	0	0
Nbv5.1tr6204742	1411	0	0	2	0	0	0	0	0	0.137183	0	0	0
Nbv5.1tr6204745	2272	0	1	0	0	0	0	0	0.0591425	0	0	0	0
Nbv5.1tr6204746	778	0	0	1	0	0	0	0	0	0.124399	0	0	0
Nbv5.1tr6204748	1579	2	0	2	0	0	0	0.148287	0	0.122587	0	0	0
Nbv5.1tr6204749	1550	0	0	1	0	0	0	0	0	0.0624404	0	0	0
Nbv5.1tr6204753	1892	0	1	0	0	0	0	0	0.071021	0	0	0	0
Nbv5.1tr6204760	1956	2	0	1	0	0	0	0.119706	0	0.0494798	0	0	0
Nbv5.1tr6204763	1447	0	0	1	1	0	0	0	0	0.066885	0.0714882	0	0
Nbv5.1tr6204764	1882	2	0	1	0	0	0	0.124413	0	0.0514254	0	0	0
Nbv5.1tr6204774	1592	0	1	1	0	0	0	0	0.0844044	0.0607931	0	0	0
Nbv5.1tr6204776	1438	1	0	0	0	0	1	0.0814132	0	0	0	0	0.0668953
Nbv5.1tr6204778	2105	1	1	1	0	0	1	0.0556163	0.0638346	0.0459775	0	0	0.0456986
Nbv5.1tr6204779	1635	1	0	0	0	0	0	0.0716038	0	0	0	0	0
Nbv5.1tr6204784	1841	0	0	1	0	0	0	0	0	0.0525707	0	0	0
Nbv5.1tr6204791	1408	0	3	4	0	0	2	0	0.286304	0.274951	0	0	0.136641
Nbv5.1tr6204795	1295	0	1	0	0	0	0	0	0.103762	0	0	0	0
Nbv5.1tr6204799	670	0	1	0	0	0	0	0	0.200555	0	0	0	0
Nbv5.1tr6204801	970	4	4	6	0	0	0	0.482772	0.55411	0.598655	0	0	0
Nbv5.1tr6204803	1262	3	11	49	1	1	0	0.278302	1.17123	3.7578	0.0819678	0.0894196	0
Nbv5.1tr6204804	1605	2	8	22	1	0	0	0.145884	0.669766	1.32661	0.0644507	0	0
Nbv5.1tr6204805	1930	0	1	0	0	0	0	0	0.0696227	0	0	0	0
Nbv5.1tr6204809	4685	0	2	1	2	0	5	0	0.0573626	0.020658	0.0441594	0	0.102663
Nbv5.1tr6204811	3165	0	0	3	0	0	0	0	0	0.091737	0	0	0
Nbv5.1tr6204815	1252	1	0	1	0	0	0	0.0935082	0	0.0773024	0	0	0
Nbv5.1tr6204817	1308	0	0	1	0	0	0	0	0	0.0739928	0	0	0
Nbv5.1tr6204824	1667	1	0	1	0	0	0	0.0702293	0	0.0580579	0	0	0
Nbv5.1tr6204828	1699	0	0	1	0	0	0	0	0	0.0569644	0	0	0
Nbv5.1tr6204829	1970	0	0	4	0	1	1	0	0	0.196513	0	0.057283	0.0488302
Nbv5.1tr6204830	1997	1	0	2	0	0	0	0.0586241	0	0.096928	0	0	0
Nbv5.1tr6204831	1835	1	0	0	0	0	0	0.0637996	0	0	0	0	0
Nbv5.1tr6204833	1388	0	0	0	1	0	0	0	0	0	0.0745269	0	0
Nbv5.1tr6204834	1814	4	4	2	0	0	0	0.258153	0.296299	0.106706	0	0	0
Nbv5.1tr6204837	1134	0	1	0	0	0	0	0	0.118494	0	0	0	0
Nbv5.1tr6204838	1320	0	1	0	0	0	0	0	0.101797	0	0	0	0
Nbv5.1tr6204839	750	0	0	3	1	1	1	0	0	0.38713	0.137924	0.150463	0.128261
Nbv5.1tr6204840	780	0	0	3	0	0	0	0	0	0.372241	0	0	0
Nbv5.1tr6204843	2667	0	0	3	0	0	0	0	0	0.108867	0	0	0
Nbv5.1tr6204844	856	2	1	0	0	0	0	0.273533	0.156976	0	0	0	0
Nbv5.1tr6204845	925	3	2	1	0	0	0	0.379694	0.290534	0.10463	0	0	0
Nbv5.1tr6204846	977	2	2	1	0	0	0	0.239657	0.27507	0.099061	0	0	0
Nbv5.1tr6204847	1228	0	0	1	0	0	0	0	0	0.0788132	0	0	0
Nbv5.1tr6204850	1645	1	1	3	1	0	0	0.0711685	0.081685	0.176503	0.0628835	0	0
Nbv5.1tr6204856	1859	0	0	0	0	2	0	0	0	0	0	0.121407	0
Nbv5.1tr6204858	1300	0	0	2	0	0	0	0	0	0.148896	0	0	0
Nbv5.1tr6204859	1595	0	0	1	0	0	1	0	0	0.0606787	0	0	0.0603106
Nbv5.1tr6204861	1578	0	1	2	0	0	0	0	0.0851532	0.122665	0	0	0
Nbv5.1tr6204866	4338	3	1	0	0	1	0	0.0809628	0.0309755	0	0	0.0260137	0
Nbv5.1tr6204867	3281	0	1	0	0	0	0	0	0.0409545	0	0	0	0
Nbv5.1tr6204877	1775	0	0	1	0	0	0	0	0	0.0545254	0	0	0
Nbv5.1tr6204879	1691	0	0	0	1	0	0	0	0	0	0.0611729	0	0
Nbv5.1tr6204880	1577	17	9	49	10	12	10	1.26203	0.766865	3.00719	0.65595	0.8587	0.60999
Nbv5.1tr6204881	2099	0	1	0	0	0	0	0	0.0640171	0	0	0	0
Nbv5.1tr6204890	2090	5	3	6	0	3	3	0.280077	0.192878	0.277845	0	0.161982	0.13808
Nbv5.1tr6204892	1953	0	1	0	1	0	1	0	0.0688028	0	0.0529664	0	0.0492552
Nbv5.1tr6204894	684	0	1	0	0	0	0	0	0.19645	0	0	0	0
Nbv5.1tr6204900	1766	4	2	0	0	0	0	0.265169	0.152176	0	0	0	0
Nbv5.1tr6204903	2515	0	0	1	0	0	0	0	0	0.0384821	0	0	0
Nbv5.1tr6204906	1498	1	0	0	0	0	0	0.0781524	0	0	0	0	0
Nbv5.1tr6204909	2339	0	1	0	0	0	0	0	0.0574484	0	0	0	0
Nbv5.1tr6204910	1446	0	0	1	0	0	0	0	0	0.0669312	0	0	0
Nbv5.1tr6204911	2042	1	1	0	0	0	0	0.0573321	0.065804	0	0	0	0
Nbv5.1tr6204913	2071	0	1	0	0	0	0	0	0.0648826	0	0	0	0
Nbv5.1tr6204917	1551	1	2	2	2	1	0	0.0754818	0.173271	0.1248	0.133389	0.0727579	0
Nbv5.1tr6204919	971	0	0	1	0	0	0	0	0	0.0996731	0	0	0
Nbv5.1tr6204927	951	18	21	21	0	0	0	2.21588	2.9672	2.13715	0	0	0
Nbv5.1tr6204929	1652	0	1	1	0	0	0	0	0.0813389	0.0585851	0	0	0
Nbv5.1tr6204933	1405	1	0	0	0	0	0	0.0833254	0	0	0	0	0
Nbv5.1tr6204934	1876	0	0	0	1	0	0	0	0	0	0.0551404	0	0
Nbv5.1tr6204944	1701	0	0	1	0	0	0	0	0	0.0568975	0	0	0
Nbv5.1tr6204946	1197	15	36	38	2	1	1	1.46707	4.04126	3.07246	0.172838	0.0942753	0.0803638
Nbv5.1tr6204947	2434	1	0	2	0	0	0	0.0480987	0	0.0795255	0	0	0
Nbv5.1tr6204952	2034	0	0	1	0	0	0	0	0	0.0475824	0	0	0
Nbv5.1tr6204954	1873	0	1	3	0	0	0	0	0.0717415	0.155017	0	0	0
Nbv5.1tr6204956	1953	0	0	1	0	0	0	0	0	0.0495559	0	0	0
Nbv5.1tr6204957	1265	0	2	0	0	0	0	0	0.212446	0	0	0	0
Nbv5.1tr6204958	1868	0	1	0	0	0	0	0	0.0719335	0	0	0	0
Nbv5.1tr6204960	1143	0	0	2	1	0	0	0	0	0.169348	0.0905016	0	0
Nbv5.1tr6204961	2159	1	3	2	2	2	0	0.0542252	0.186714	0.089655	0.0958253	0.104537	0
Nbv5.1tr6204962	1182	3	0	1	1	3	3	0.297138	0	0.0818804	0.0875155	0.286415	0.244151
Nbv5.1tr6204963	1694	0	0	1	0	0	0	0	0	0.0571326	0	0	0
Nbv5.1tr6204964	862	0	0	2	0	0	0	0	0	0.224554	0	0	0
Nbv5.1tr6204970	1627	0	1	0	0	0	0	0	0.0825887	0	0	0	0
Nbv5.1tr6204976	1815	1	0	1	0	0	0	0.0645026	0	0.0533237	0	0	0
Nbv5.1tr6204978	1023	0	0	1	0	2	2	0	0	0.0946066	0	0.220621	0.188065
Nbv5.1tr6204979	1386	0	1	1	0	0	0	0	0.0969493	0.0698287	0	0	0
Nbv5.1tr6204981	1627	1	0	0	0	0	0	0.0719559	0	0	0	0	0
Nbv5.1tr6204983	1674	1	1	1	0	0	0	0.0699356	0.0802699	0.0578152	0	0	0
Nbv5.1tr6204985	1805	0	0	1	0	0	0	0	0	0.0536192	0	0	0
Nbv5.1tr6204987	756	0	1	1	0	0	0	0	0.17774	0.128019	0	0	0
Nbv5.1tr6204988	956	1	2	2	0	0	1	0.12246	0.281113	0.202474	0	0	0.100623
Nbv5.1tr6204989	1539	0	0	1	0	0	0	0	0	0.0628867	0	0	0
Nbv5.1tr6204990	1688	1	2	0	0	0	1	0.0693556	0.159208	0	0	0	0.0569878
Nbv5.1tr6204993	3231	2	0	0	0	2	0	0.0724681	0	0	0	0.069853	0
Nbv5.1tr6204994	1306	0	1	0	0	0	0	0	0.102888	0	0	0	0
Nbv5.1tr6204995	1872	0	0	1	0	0	0	0	0	0.0517001	0	0	0
Nbv5.1tr6204997	1689	0	3	0	0	0	0	0	0.238671	0	0	0	0
Nbv5.1tr6205001	1654	1	0	1	0	0	0	0.0707813	0	0.0585143	0	0	0
Nbv5.1tr6205007	1918	0	1	2	0	0	0	0	0.0700583	0.10092	0	0	0
Nbv5.1tr6205011	2581	0	1	0	0	0	0	0	0.0520619	0	0	0	0
Nbv5.1tr6205013	1529	0	0	1	0	0	0	0	0	0.063298	0	0	0
Nbv5.1tr6205014	3335	9	20	25	0	1	0	0.315937	0.805828	0.725507	0	0.0338373	0
Nbv5.1tr6205016	1107	0	0	0	0	1	0	0	0	0	0	0.10194	0
Nbv5.1tr6205017	2102	2	1	5	0	0	0	0.111391	0.0639257	0.230215	0	0	0
Nbv5.1tr6205019	2604	0	0	2	0	0	0	0	0	0.0743338	0	0	0
Nbv5.1tr6205023	1475	0	0	0	0	2	2	0	0	0	0	0.153014	0.130435
Nbv5.1tr6205025	1135	0	0	1	0	0	0	0	0	0.085271	0	0	0
Nbv5.1tr6205032	1094	3	3	10	1	2	3	0.321039	0.368478	0.884667	0.0945552	0.206303	0.26379
Nbv5.1tr6205036	1467	5	12	28	5	9	9	0.399019	1.09916	1.84725	0.352568	0.692316	0.590156
Nbv5.1tr6205044	1560	0	1	0	0	0	0	0	0.0861358	0	0	0	0
Nbv5.1tr6205047	1564	0	0	1	0	0	1	0	0	0.0618814	0	0	0.0615061
Nbv5.1tr6205051	2381	0	0	1	0	0	0	0	0	0.0406479	0	0	0
Nbv5.1tr6205052	3600	0	0	2	1	0	0	0	0	0.0537681	0.0287343	0	0
Nbv5.1tr6205055	1856	3	0	2	0	0	0	0.189233	0	0.104292	0	0	0
Nbv5.1tr6205057	1646	0	0	1	0	0	0	0	0	0.0587987	0	0	0
Nbv5.1tr6205058	1396	0	0	1	0	0	0	0	0	0.0693285	0	0	0
Nbv5.1tr6205061	1952	0	0	4	0	0	0	0	0	0.198325	0	0	0
Nbv5.1tr6205067	3271	1	0	1	1	0	0	0.035791	0	0.0295881	0.0316244	0	0
Nbv5.1tr6205073	1627	1	0	3	0	0	1	0.0719559	0	0.178456	0	0	0.0591244
Nbv5.1tr6205075	2945	2	1	2	0	0	1	0.0795058	0.0456271	0.0657267	0	0	0.032664
Nbv5.1tr6205076	2817	0	4	2	1	0	1	0	0.190801	0.0687132	0.0367211	0	0.0341482
Nbv5.1tr6205084	1761	0	0	1	1	0	0	0	0	0.0549589	0.0587413	0	0
Nbv5.1tr6205090	1973	1	0	0	0	0	0	0.0593372	0	0	0	0	0
Nbv5.1tr6205095	1843	0	0	0	1	0	0	0	0	0	0.0561277	0	0
Nbv5.1tr6205101	2119	0	1	0	2	0	0	0	0.0634128	0	0.0976341	0	0
Nbv5.1tr6205105	520	0	0	1	0	0	0	0	0	0.18612	0	0	0
Nbv5.1tr6205107	1491	1	0	0	0	0	0	0.0785193	0	0	0	0	0
Nbv5.1tr6205109	1983	3	2	0	1	1	0	0.177114	0.135524	0	0.0521651	0.0569075	0
Nbv5.1tr6205111	1064	0	0	1	0	0	0	0	0	0.0909611	0	0	0
Nbv5.1tr6205114	2145	0	0	1	0	0	0	0	0	0.0451201	0	0	0
Nbv5.1tr6205116	2194	1	0	0	1	0	0	0.0533602	0	0	0.0471483	0	0
Nbv5.1tr6205118	4670	0	1	0	0	0	0	0	0.0287734	0	0	0	0
Nbv5.1tr6205123	1964	2	0	2	0	0	0	0.119218	0	0.0985566	0	0	0
Nbv5.1tr6205124	1849	1	0	1	0	0	0	0.0633165	0	0.0523432	0	0	0
Nbv5.1tr6205132	2135	0	0	1	0	0	0	0	0	0.0453314	0	0	0
Nbv5.1tr6205133	1574	0	1	0	0	0	0	0	0.0853696	0	0	0	0
Nbv5.1tr6205134	2261	0	9	6	8	3	6	0	0.534872	0.256831	0.366009	0.149731	0.255273
Nbv5.1tr6205136	1524	0	0	2	0	0	1	0	0	0.127011	0	0	0.0631204
Nbv5.1tr6205145	1879	0	0	1	0	0	0	0	0	0.0515075	0	0	0
Nbv5.1tr6205148	1415	0	0	1	0	0	0	0	0	0.0683976	0	0	0
Nbv5.1tr6205151	544	1	0	0	0	0	0	0.215206	0	0	0	0	0
Nbv5.1tr6205152	850	2	3	1	1	0	0	0.275464	0.474253	0.113862	0.121698	0	0
Nbv5.1tr6205153	1431	0	1	0	0	0	0	0	0.0939006	0	0	0	0
Nbv5.1tr6205154	1527	0	1	1	0	0	0	0	0.0879972	0.0633809	0	0	0
Nbv5.1tr6205157	2510	0	0	0	1	0	0	0	0	0	0.0412125	0	0
Nbv5.1tr6205158	1564	0	1	0	0	0	0	0	0.0859155	0	0	0	0
Nbv5.1tr6205160	2271	1	2	5	1	0	0	0.051551	0.118337	0.213084	0.0455497	0	0
Nbv5.1tr6205162	1288	1	1	4	0	0	1	0.0908946	0.104326	0.300567	0	0	0.0746859
Nbv5.1tr6205165	2100	0	3	1	0	0	0	0	0.19196	0.0460869	0	0	0
Nbv5.1tr6205167	2189	0	1	0	0	0	0	0	0.061385	0	0	0	0
Nbv5.1tr6205168	1771	0	0	0	0	0	1	0	0	0	0	0	0.054317
Nbv5.1tr6205169	1697	1	0	0	0	0	0	0.0689878	0	0	0	0	0
Nbv5.1tr6205172	2661	1	0	0	0	0	0	0.0439956	0	0	0	0	0
Nbv5.1tr6205177	2363	3	0	6	0	0	2	0.148632	0	0.245745	0	0	0.0814181
Nbv5.1tr6205179	420	3	4	10	0	1	0	0.83623	1.27973	2.30435	0	0.268685	0
Nbv5.1tr6205181	2258	0	0	0	1	0	0	0	0	0	0.0458119	0	0
Nbv5.1tr6205184	1836	0	1	2	0	0	0	0	0.0731873	0.105428	0	0	0
Nbv5.1tr6205185	1846	0	0	0	0	1	0	0	0	0	0	0.0611308	0
Nbv5.1tr6205186	676	0	1	1	1	0	0	0	0.198775	0.143169	0.153023	0	0
Nbv5.1tr6205187	729	0	0	1	1	1	0	0	0	0.132761	0.141898	0.154798	0
Nbv5.1tr6205188	1428	0	1	0	0	0	0	0	0.0940979	0	0	0	0
Nbv5.1tr6205190	2238	0	0	1	0	0	0	0	0	0.0432451	0	0	0
Nbv5.1tr6205192	1984	1	0	1	0	0	0	0.0590082	0	0.0487815	0	0	0
Nbv5.1tr6205193	1424	1	0	0	0	0	0	0.0822136	0	0	0	0	0
Nbv5.1tr6205194	1671	0	0	2	0	0	0	0	0	0.115838	0	0	0
Nbv5.1tr6205196	1923	0	0	1	0	0	0	0	0	0.050329	0	0	0
Nbv5.1tr6205203	1142	0	4	2	3	2	2	0	0.470654	0.169497	0.271743	0.197631	0.168468
Nbv5.1tr6205205	1853	0	1	0	0	0	0	0	0.0725158	0	0	0	0
Nbv5.1tr6205209	1562	0	0	1	0	0	1	0	0	0.0619607	0	0	0.0615848
Nbv5.1tr6205216	1601	0	2	1	0	0	0	0	0.16786	0.0604513	0	0	0
Nbv5.1tr6205229	2701	3	1	3	0	0	0	0.130032	0.0497489	0.107496	0	0	0
Nbv5.1tr6205230	3458	2	13	44	0	0	2	0.067711	0.505157	1.23147	0	0	0.0556365
Nbv5.1tr6205232	2214	0	0	1	0	0	0	0	0	0.0437139	0	0	0
Nbv5.1tr6205234	2301	1	0	3	0	0	0	0.0508789	0	0.126183	0	0	0
Nbv5.1tr6205235	1779	0	1	1	0	0	0	0	0.0755322	0.0544028	0	0	0
Nbv5.1tr6205242	416	0	1	0	0	0	0	0	0.323009	0	0	0	0
Nbv5.1tr6205243	2297	0	0	0	0	1	0	0	0	0	0	0.0491282	0
Nbv5.1tr6205245	2045	1	0	0	1	0	0	0.057248	0	0	0.0505836	0	0
Nbv5.1tr6205247	1578	0	0	1	0	0	0	0	0	0.0613324	0	0	0
Nbv5.1tr6205248	2058	2	1	0	0	0	0	0.113773	0.0652924	0	0	0	0
Nbv5.1tr6205252	1965	2	1	0	0	0	0	0.119157	0.0683826	0	0	0	0
Nbv5.1tr6205254	1059	1	0	0	0	0	0	0.11055	0	0	0	0	0
Nbv5.1tr6205255	1925	0	0	1	0	0	0	0	0	0.0502767	0	0	0
Nbv5.1tr6205256	332	0	0	1	0	0	0	0	0	0.291514	0	0	0
Nbv5.1tr6205261	1955	0	0	0	0	0	1	0	0	0	0	0	0.0492048
Nbv5.1tr6205262	1845	0	0	2	0	0	0	0	0	0.104913	0	0	0
Nbv5.1tr6205263	1848	0	1	1	0	0	0	0	0.072712	0.0523715	0	0	0
Nbv5.1tr6205264	1366	0	1	0	0	0	0	0	0.0983688	0	0	0	0
Nbv5.1tr6205266	1062	0	1	0	0	0	0	0	0.126527	0	0	0	0
Nbv5.1tr6205267	1754	1	0	1	0	1	0	0.0667459	0	0.0551782	0	0.0643373	0
Nbv5.1tr6205268	1619	1	2	2	0	1	2	0.0723114	0.165994	0.119558	0	0.069702	0.118833
Nbv5.1tr6205269	2241	1	5	4	0	0	0	0.0522411	0.299803	0.172749	0	0	0
Nbv5.1tr6205270	340	0	0	1	0	0	0	0	0	0.284655	0	0	0
Nbv5.1tr6205272	1946	1	0	0	0	0	0	0.0601604	0	0	0	0	0
Nbv5.1tr6205274	1783	0	0	1	0	0	0	0	0	0.0542808	0	0	0
Nbv5.1tr6205276	1755	1	0	0	0	0	0	0.0667078	0	0	0	0	0
Nbv5.1tr6205277	2146	0	0	1	0	0	0	0	0	0.0450991	0	0	0
Nbv5.1tr6205283	913	1	0	1	0	0	0	0.128228	0	0.106005	0	0	0
Nbv5.1tr6205284	1833	2	0	2	0	0	1	0.127738	0	0.1056	0	0	0.0524798
Nbv5.1tr6205289	1092	1	0	0	0	0	0	0.107209	0	0	0	0	0
Nbv5.1tr6205292	2153	0	1	0	0	0	0	0	0.0624114	0	0	0	0
Nbv5.1tr6205293	1762	0	0	0	0	0	1	0	0	0	0	0	0.0545945
Nbv5.1tr6205294	2000	1	2	2	0	0	1	0.0585361	0.134372	0.0967826	0	0	0.0480977
Nbv5.1tr6205298	1670	1	0	0	0	0	0	0.0701031	0	0	0	0	0
Nbv5.1tr6205302	1883	2	1	0	0	0	0	0.124347	0.0713605	0	0	0	0
Nbv5.1tr6205310	2472	0	1	1	0	0	0	0	0.0543575	0.0391515	0	0	0
Nbv5.1tr6205311	1538	1	2	0	0	0	0	0.0761198	0.174736	0	0	0	0
Nbv5.1tr6205312	3039	0	1	1	0	1	0	0	0.0442158	0.0318469	0	0.0371331	0
Nbv5.1tr6205313	1813	1	0	1	0	0	1	0.0645738	0	0.0533826	0	0	0.0530587
Nbv5.1tr6205314	1413	0	1	1	0	0	0	0	0.0950968	0.0684944	0	0	0
Nbv5.1tr6205315	1693	0	1	1	1	0	0	0	0.079369	0.0571663	0.0611006	0	0
Nbv5.1tr6205317	1770	1	0	1	1	0	1	0.0661425	0	0.0546794	0.0584426	0	0.0543477
Nbv5.1tr6205321	1694	0	3	1	0	1	0	0	0.237967	0.0571326	0	0.066616	0
Nbv5.1tr6205324	2301	0	1	2	0	0	0	0	0.0583971	0.0841222	0	0	0
Nbv5.1tr6205326	2340	0	1	0	0	0	0	0	0.0574238	0	0	0	0
Nbv5.1tr6205327	2312	23	43	51	1	0	1	1.16465	2.49913	2.13491	0.0447419	0	0.041607
Nbv5.1tr6205328	3520	0	1	2	0	5	3	0	0.0381738	0.0549901	0	0.160295	0.0819848
Nbv5.1tr6205329	803	41	81	125	7	11	14	5.97754	13.5543	15.0658	0.901748	1.54586	1.67713
Nbv5.1tr6205331	2927	0	0	1	0	0	0	0	0	0.0330655	0	0	0
Nbv5.1tr6205333	1576	0	0	0	0	0	1	0	0	0	0	0	0.0610377
Nbv5.1tr6205343	1978	1	0	0	0	0	0	0.0591872	0	0	0	0	0
Nbv5.1tr6205344	2473	0	0	0	0	1	0	0	0	0	0	0.0456318	0
Nbv5.1tr6205346	5142	0	1	0	0	0	0	0	0.0261322	0	0	0	0
Nbv5.1tr6205348	1544	0	1	0	0	0	0	0	0.0870284	0	0	0	0
Nbv5.1tr6205350	312	0	0	1	0	0	0	0	0	0.310201	0	0	0
Nbv5.1tr6205353	1706	0	1	0	0	0	0	0	0.0787642	0	0	0	0
Nbv5.1tr6205355	1704	0	1	1	0	0	0	0	0.0788567	0.0567973	0	0	0
Nbv5.1tr6205356	1866	0	0	1	0	0	0	0	0	0.0518663	0	0	0
Nbv5.1tr6205360	462	1	0	2	0	0	0	0.253403	0	0.418972	0	0	0
Nbv5.1tr6205363	2198	0	0	1	0	0	0	0	0	0.0440321	0	0	0
Nbv5.1tr6205371	2729	0	0	1	0	0	1	0	0	0.0354645	0	0	0.0352493
Nbv5.1tr6205376	1478	2	4	6	0	3	0	0.15842	0.363658	0.392893	0	0.229055	0
Nbv5.1tr6205377	1478	3	1	3	0	0	0	0.23763	0.0909146	0.196446	0	0	0
Nbv5.1tr6205378	1595	2	0	1	0	0	0	0.146799	0	0.0606787	0	0	0
Nbv5.1tr6205381	1253	0	0	1	0	0	0	0	0	0.0772407	0	0	0
Nbv5.1tr6205382	1410	0	0	1	0	0	0	0	0	0.0686401	0	0	0
Nbv5.1tr6205385	2244	1	0	1	0	0	0	0.0521712	0	0.0431295	0	0	0
Nbv5.1tr6205392	1699	1	0	0	1	2	0	0.0689066	0	0	0.0608849	0.13284	0
Nbv5.1tr6205395	2076	0	0	0	1	0	0	0	0	0	0.0498282	0	0
Nbv5.1tr6205396	1983	2	3	2	0	1	1	0.118076	0.203286	0.0976123	0	0.0569075	0.0485101
Nbv5.1tr6205398	1927	0	1	0	0	0	0	0	0.0697311	0	0	0	0
Nbv5.1tr6205399	2383	0	1	0	0	0	0	0	0.0563877	0	0	0	0
Nbv5.1tr6205400	3254	1	3	2	0	0	0	0.0359779	0.123883	0.0594853	0	0	0
Nbv5.1tr6205401	2122	2	0	0	0	0	0	0.110341	0	0	0	0	0
Nbv5.1tr6205404	3203	2	1	2	0	1	0	0.0731016	0.0419519	0.0604325	0	0.0352318	0
Nbv5.1tr6205406	2963	0	1	0	0	0	0	0	0.0453499	0	0	0	0
Nbv5.1tr6205410	1528	1	0	2	0	0	0	0.076618	0	0.126679	0	0	0
Nbv5.1tr6205413	2177	0	1	1	0	0	0	0	0.0617234	0.0444569	0	0	0
Nbv5.1tr6205416	2336	0	1	0	0	0	0	0	0.0575222	0	0	0	0
Nbv5.1tr6205417	2083	1	2	2	1	0	0	0.0562037	0.129018	0.0929261	0.0496608	0	0
Nbv5.1tr6205420	1525	0	0	1	0	0	0	0	0	0.063464	0	0	0
Nbv5.1tr6205421	2046	1	0	0	0	0	0	0.0572201	0	0	0	0	0
Nbv5.1tr6205426	2032	1	2	0	0	0	0	0.0576143	0.132256	0	0	0	0
Nbv5.1tr6205429	783	1	2	0	0	0	0	0.149518	0.343223	0	0	0	0
Nbv5.1tr6205430	3134	4	5	3	0	0	0	0.149422	0.214377	0.0926445	0	0	0
Nbv5.1tr6205432	458	1	0	0	0	0	0	0.255616	0	0	0	0	0
Nbv5.1tr6205434	1524	0	0	0	1	0	0	0	0	0	0.0678762	0	0
Nbv5.1tr6205436	1735	1	0	1	0	0	0	0.0674768	0	0.0557825	0	0	0
Nbv5.1tr6205440	1223	1	0	0	0	0	0	0.0957255	0	0	0	0	0
Nbv5.1tr6205441	703	1	0	0	0	1	0	0.166532	0	0	0	0.160523	0
Nbv5.1tr6205443	2146	0	0	2	0	0	0	0	0	0.0901981	0	0	0
Nbv5.1tr6205444	1721	2	0	0	1	1	0	0.136051	0	0	0.0601065	0.0655709	0
Nbv5.1tr6205447	895	0	1	0	0	0	0	0	0.150136	0	0	0	0
Nbv5.1tr6205452	609	1	0	0	0	1	0	0.192237	0	0	0	0.1853	0
Nbv5.1tr6205460	1997	0	1	0	0	0	0	0	0.0672868	0	0	0	0
Nbv5.1tr6205467	2007	0	0	4	0	1	0	0	0	0.19289	0	0.056227	0
Nbv5.1tr6205470	1942	2	1	1	0	0	0	0.120569	0.0691925	0.0498365	0	0	0
Nbv5.1tr6205471	1703	0	1	0	0	0	0	0	0.078903	0	0	0	0
Nbv5.1tr6205472	312	11	26	24	1	0	2	4.12755	11.1976	7.44481	0.331549	0	0.616638
Nbv5.1tr6205475	2408	0	0	0	0	0	1	0	0	0	0	0	0.0399483
Nbv5.1tr6205476	1286	0	1	0	0	0	1	0	0.104488	0	0	0	0.0748021
Nbv5.1tr6205477	1479	2	1	3	0	2	0	0.158313	0.0908531	0.196314	0	0.1526	0
Nbv5.1tr6205482	2003	1	1	4	1	0	1	0.0584484	0.0670853	0.193275	0.0516442	0	0.0480257
Nbv5.1tr6205483	2069	1	0	2	0	0	0	0.056584	0	0.0935549	0	0	0
Nbv5.1tr6205484	2180	2	0	0	0	0	1	0.107406	0	0	0	0	0.0441264
Nbv5.1tr6205492	2994	6	9	6	3	5	6	0.234614	0.403923	0.193953	0.103651	0.188456	0.192776
Nbv5.1tr6205497	2308	1	0	0	1	0	0	0.0507245	0	0	0.0448195	0	0
Nbv5.1tr6205503	1687	0	0	0	0	1	0	0	0	0	0	0.0668924	0
Nbv5.1tr6205507	4338	1	3	3	1	0	0	0.0269876	0.0929266	0.0669312	0.0238459	0	0
Nbv5.1tr6205510	2229	0	1	2	0	1	0	0	0.0602834	0.0868395	0	0.050627	0
Nbv5.1tr6205514	2615	0	0	1	0	0	0	0	0	0.0370105	0	0	0
Nbv5.1tr6205518	1840	0	0	1	0	0	0	0	0	0.0525992	0	0	0
Nbv5.1tr6205520	1496	0	3	2	0	0	0	0	0.269462	0.129388	0	0	0
Nbv5.1tr6205523	1411	0	1	1	0	1	0	0	0.0952316	0.0685915	0	0.079977	0
Nbv5.1tr6205529	1986	1	0	0	0	0	0	0.0589488	0	0	0	0	0
Nbv5.1tr6205530	2228	0	1	0	0	0	0	0	0.0603105	0	0	0	0
Nbv5.1tr6205542	2690	1	1	1	1	0	0	0.0435213	0.0499523	0.0359787	0.0384548	0	0
Nbv5.1tr6205543	2046	0	3	8	1	3	0	0	0.197026	0.378427	0.0505588	0.165466	0
Nbv5.1tr6205544	1452	0	1	0	0	0	0	0	0.0925426	0	0	0	0
Nbv5.1tr6205546	2019	4	1	1	1	0	1	0.231941	0.0665536	0.0479359	0.051235	0	0.0476451
Nbv5.1tr6205549	2317	0	0	2	0	1	0	0	0	0.0835413	0	0.0487042	0
Nbv5.1tr6205550	2112	0	0	0	0	1	1	0	0	0	0	0.0534316	0.0455471
Nbv5.1tr6205552	1422	0	1	4	0	0	0	0	0.0944949	0.272244	0	0	0
Nbv5.1tr6205554	1030	1	0	0	0	0	0	0.113662	0	0	0	0	0
Nbv5.1tr6205557	2206	0	1	0	1	0	0	0	0.060912	0	0.0468918	0	0
Nbv5.1tr6205559	1755	0	2	0	0	0	0	0	0.15313	0	0	0	0
Nbv5.1tr6205560	1846	0	0	2	0	0	0	0	0	0.104857	0	0	0
Nbv5.1tr6205565	1583	0	0	1	0	0	0	0	0	0.0611387	0	0	0
Nbv5.1tr6205572	1353	2	0	0	0	0	0	0.173056	0	0	0	0	0
Nbv5.1tr6205573	1451	1	0	2	0	0	0	0.0806838	0	0.133401	0	0	0
Nbv5.1tr6205574	2579	2	2	3	6	2	3	0.0907889	0.104205	0.112582	0.240659	0.0875126	0.111899
Nbv5.1tr6205576	2422	1	0	0	0	0	0	0.048337	0	0	0	0	0
Nbv5.1tr6205578	1491	1	0	2	0	0	0	0.0785193	0	0.129822	0	0	0
Nbv5.1tr6205581	2622	0	0	1	0	0	0	0	0	0.0369117	0	0	0
Nbv5.1tr6205582	3342	0	0	1	0	0	0	0	0	0.0289595	0	0	0
Nbv5.1tr6205584	2405	2	0	4	0	0	0	0.0973574	0	0.160969	0	0	0
Nbv5.1tr6205586	2137	0	1	0	1	0	0	0	0.0628787	0	0.0484059	0	0
Nbv5.1tr6205587	1476	0	0	0	1	0	0	0	0	0	0.0700836	0	0
Nbv5.1tr6205591	2277	0	2	2	0	0	0	0	0.118025	0.0850089	0	0	0
Nbv5.1tr6205594	1786	1	0	1	0	0	2	0.06555	0	0.0541896	0	0	0.107722
Nbv5.1tr6205595	1970	0	0	0	1	0	0	0	0	0	0.0525093	0	0
Nbv5.1tr6205596	1969	0	0	1	0	0	0	0	0	0.0491532	0	0	0
Nbv5.1tr6205597	5335	1	0	1	1	0	0	0.0219442	0	0.0181411	0.0193896	0	0
Nbv5.1tr6205599	1783	3	0	0	0	0	0	0.196981	0	0	0	0	0
Nbv5.1tr6205605	1954	1	3	6	0	0	2	0.0599141	0.206303	0.297183	0	0	0.0984601
Nbv5.1tr6205606	1752	0	1	2	0	0	0	0	0.0766962	0.110482	0	0	0
Nbv5.1tr6205607	1470	0	0	0	1	0	0	0	0	0	0.0703696	0	0
Nbv5.1tr6205609	3010	0	0	1	0	0	0	0	0	0.0321537	0	0	0
Nbv5.1tr6205611	1217	1	0	0	0	0	0	0.0961974	0	0	0	0	0
Nbv5.1tr6205617	2308	0	0	0	2	2	4	0	0	0	0.089639	0.0977882	0.166717
Nbv5.1tr6205619	2541	0	0	0	1	0	1	0	0	0	0.0407097	0	0.0378573
Nbv5.1tr6205620	1930	0	0	0	0	0	2	0	0	0	0	0	0.0996844
Nbv5.1tr6205621	1703	2	0	0	0	0	0	0.137489	0	0	0	0	0
Nbv5.1tr6205622	1922	0	0	0	0	0	1	0	0	0	0	0	0.0500497
Nbv5.1tr6205626	2525	1	1	0	0	0	0	0.0463652	0.0532166	0	0	0	0
Nbv5.1tr6205627	2543	2	0	0	0	0	0	0.0920741	0	0	0	0	0
Nbv5.1tr6205628	1788	1	0	0	0	0	0	0.0654766	0	0	0	0	0
Nbv5.1tr6205630	2029	0	0	1	0	0	0	0	0	0.0476996	0	0	0
Nbv5.1tr6205631	2415	1	0	0	0	0	0	0.0484771	0	0	0	0	0
Nbv5.1tr6205643	2455	0	1	2	0	0	0	0	0.0547339	0.0788453	0	0	0
Nbv5.1tr6205644	1822	0	1	0	0	0	0	0	0.0737496	0	0	0	0
Nbv5.1tr6205650	1885	1	0	0	0	0	0	0.0621073	0	0	0	0	0
Nbv5.1tr6205651	1826	0	1	2	0	2	0	0	0.0735881	0.106005	0	0.123601	0
Nbv5.1tr6205661	1460	0	1	1	0	0	0	0	0.0920355	0.0662894	0	0	0
Nbv5.1tr6205666	344	1	0	1	0	0	0	0.340326	0	0.281345	0	0	0
Nbv5.1tr6205667	2585	6	4	4	2	0	0	0.271734	0.207925	0.14976	0.0800336	0	0
Nbv5.1tr6205670	3405	1	0	0	0	0	0	0.0343824	0	0	0	0	0
Nbv5.1tr6205675	1879	1	0	0	1	1	0	0.0623056	0	0	0.0550524	0.0600572	0
Nbv5.1tr6205677	2998	1	0	1	2	0	0	0.0390501	0	0.0322824	0.0690083	0	0
Nbv5.1tr6205681	2313	0	0	1	0	1	2	0	0	0.0418429	0	0.0487884	0.0831781
Nbv5.1tr6205685	1890	0	0	1	0	0	0	0	0	0.0512077	0	0	0
Nbv5.1tr6205686	1860	2	0	3	0	0	0	0.125884	0	0.156101	0	0	0
Nbv5.1tr6205690	2739	1	1	0	0	0	0	0.0427427	0.0490587	0	0	0	0
Nbv5.1tr6205692	1532	0	0	1	0	0	0	0	0	0.063174	0	0	0
Nbv5.1tr6205702	1413	0	1	0	0	0	0	0	0.0950968	0	0	0	0
Nbv5.1tr6205703	2126	0	0	0	0	0	1	0	0	0	0	0	0.0452472
Nbv5.1tr6205706	2375	3	3	4	4	1	1	0.147881	0.169733	0.163002	0.17422	0.0475148	0.0405034
Nbv5.1tr6205707	2462	0	0	0	1	0	0	0	0	0	0.042016	0	0
Nbv5.1tr6205710	1927	1	2	2	0	0	0	0.0607536	0.139462	0.100449	0	0	0
Nbv5.1tr6205711	2294	1	0	1	0	0	0	0.0510341	0	0.0421894	0	0	0
Nbv5.1tr6205712	2045	1	2	2	0	0	0	0.057248	0.131415	0.0946529	0	0	0
Nbv5.1tr6205715	1978	1	1	2	1	1	1	0.0591872	0.0679332	0.097859	0.052297	0.0570513	0.0486327
Nbv5.1tr6205716	1990	0	1	2	1	0	0	0	0.0675235	0.0972689	0.0519816	0	0
Nbv5.1tr6205718	2433	0	0	2	0	1	0	0	0	0.0795582	0	0.0463821	0
Nbv5.1tr6205719	535	0	0	1	0	0	0	0	0	0.180902	0	0	0
Nbv5.1tr6205721	1743	1	0	1	3	0	2	0.0671671	0	0.0555264	0.178044	0	0.110379
Nbv5.1tr6205722	2426	2	0	1	1	2	1	0.0965146	0	0.0398939	0.0426395	0.0930318	0.0396519
Nbv5.1tr6205723	1646	1	0	0	0	0	0	0.0711253	0	0	0	0	0
Nbv5.1tr6205725	2157	0	0	2	0	0	0	0	0	0.0897381	0	0	0
Nbv5.1tr6205736	1922	1	1	1	0	0	0	0.0609117	0.0699125	0.0503551	0	0	0
Nbv5.1tr6205737	1776	0	1	0	0	0	0	0	0.0756598	0	0	0	0
Nbv5.1tr6205738	1660	1	1	1	0	0	0	0.0705254	0.0809469	0.0583028	0	0	0
Nbv5.1tr6205740	1777	2	0	1	0	0	0	0.131764	0	0.054464	0	0	0
Nbv5.1tr6205743	3561	0	1	1	0	0	0	0	0.0377343	0.0271785	0	0	0
Nbv5.1tr6205744	1090	0	0	0	0	1	0	0	0	0	0	0.10353	0
Nbv5.1tr6205746	2477	1	0	0	1	1	1	0.0472637	0	0	0.0417616	0.0455582	0.0388355
Nbv5.1tr6205747	338	0	1	0	0	0	0	0	0.39755	0	0	0	0
Nbv5.1tr6205748	2333	1	0	2	0	1	0	0.050181	0	0.0829683	0	0.0483701	0
Nbv5.1tr6205750	1371	0	0	0	0	0	1	0	0	0	0	0	0.0701645
Nbv5.1tr6205758	2833	1	2	1	0	0	0	0.0413245	0.0948618	0.0341626	0	0	0
Nbv5.1tr6205762	1657	1	0	2	0	0	0	0.0706531	0	0.116817	0	0	0
Nbv5.1tr6205763	1662	0	0	1	0	0	0	0	0	0.0582326	0	0	0
Nbv5.1tr6205767	403	1	7	2	0	0	0	0.290502	2.334	0.480311	0	0	0
Nbv5.1tr6205769	1253	0	0	0	0	1	0	0	0	0	0	0.0900619	0
Nbv5.1tr6205771	2167	0	0	1	0	0	0	0	0	0.044662	0	0	0
Nbv5.1tr6205774	2389	0	0	0	0	1	0	0	0	0	0	0.0472363	0
Nbv5.1tr6205777	2203	1	0	0	0	0	0	0.0531422	0	0	0	0	0
Nbv5.1tr6205778	2840	0	1	0	0	0	0	0	0.047314	0	0	0	0
Nbv5.1tr6205779	1587	0	1	2	0	0	0	0	0.0846703	0.121969	0	0	0
Nbv5.1tr6205780	1621	1	0	0	0	0	0	0.0722222	0	0	0	0	0
Nbv5.1tr6205781	1468	0	0	3	0	0	0	0	0	0.197785	0	0	0
Nbv5.1tr6205782	1434	1	1	1	0	0	0	0.0816403	0.0937042	0.0674913	0	0	0
Nbv5.1tr6205785	2173	0	1	0	0	0	0	0	0.061837	0	0	0	0
Nbv5.1tr6205787	1357	0	1	0	0	0	0	0	0.0990212	0	0	0	0
Nbv5.1tr6205792	1984	1	2	1	0	1	0	0.0590082	0.135455	0.0487815	0	0.0568788	0
Nbv5.1tr6205795	1863	5	6	3	1	2	3	0.314204	0.432759	0.15585	0.0555252	0.121146	0.154904
Nbv5.1tr6205802	2196	0	0	1	0	0	0	0	0	0.0440722	0	0	0
Nbv5.1tr6205803	1980	1	0	0	0	0	0	0.0591274	0	0	0	0	0
Nbv5.1tr6205804	982	1	0	0	0	0	0	0.119218	0	0	0	0	0
Nbv5.1tr6205805	7685	2	1	3	0	0	0	0.0304677	0.0174849	0.0377811	0	0	0
Nbv5.1tr6205809	2613	6	2	7	10	11	11	0.268823	0.102849	0.259272	0.39588	0.475057	0.404956
Nbv5.1tr6205815	2511	0	0	0	0	0	2	0	0	0	0	0	0.0766193
Nbv5.1tr6205816	2143	0	0	0	1	0	0	0	0	0	0.0482704	0	0
Nbv5.1tr6205818	1287	0	1	0	0	0	0	0	0.104407	0	0	0	0
Nbv5.1tr6205823	2107	0	0	1	0	0	0	0	0	0.0459338	0	0	0
Nbv5.1tr6205824	3593	0	0	1	0	0	0	0	0	0.0269364	0	0	0
Nbv5.1tr6205828	3381	0	0	0	0	1	1	0	0	0	0	0.033377	0.0284518
Nbv5.1tr6205829	3429	0	0	0	2	0	0	0	0	0	0.0603344	0	0
Nbv5.1tr6205830	2483	0	0	0	1	0	0	0	0	0	0.0416606	0	0
Nbv5.1tr6205836	1252	0	0	1	0	0	0	0	0	0.0773024	0	0	0
Nbv5.1tr6205843	1927	0	0	2	0	0	0	0	0	0.100449	0	0	0
Nbv5.1tr6205846	4321	1	0	1	1	0	0	0.0270938	0	0.0223982	0.0239397	0	0
Nbv5.1tr6205848	2742	0	0	0	1	0	0	0	0	0	0.0377255	0	0
Nbv5.1tr6205852	2080	0	0	1	0	0	0	0	0	0.0465301	0	0	0
Nbv5.1tr6205854	1819	0	0	2	0	0	0	0	0	0.106413	0	0	0
Nbv5.1tr6205857	392	0	0	2	0	0	0	0	0	0.493789	0	0	0
Nbv5.1tr6205858	2156	0	0	2	0	0	0	0	0	0.0897798	0	0	0
Nbv5.1tr6205859	1618	1	0	0	0	0	0	0.0723561	0	0	0	0	0
Nbv5.1tr6205861	521	0	0	1	0	1	0	0	0	0.185763	0	0.216598	0
Nbv5.1tr6205864	1695	0	1	0	0	1	0	0	0.0792754	0	0	0.0665767	0
Nbv5.1tr6205866	2111	0	0	0	0	2	0	0	0	0	0	0.106914	0
Nbv5.1tr6205867	1555	0	1	0	0	0	0	0	0.0864127	0	0	0	0
Nbv5.1tr6205871	2055	0	0	1	0	0	0	0	0	0.0470961	0	0	0
Nbv5.1tr6205872	1313	0	0	1	0	0	0	0	0	0.073711	0	0	0
Nbv5.1tr6205873	1064	0	0	0	1	0	0	0	0	0	0.0972212	0	0
Nbv5.1tr6205874	1152	1	0	0	0	0	0	0.101625	0	0	0	0	0
Nbv5.1tr6205875	1353	1	1	0	1	0	0	0.0865279	0.099314	0	0.0764548	0	0
Nbv5.1tr6205878	1223	0	0	1	1	0	0	0	0	0.0791354	0.0845817	0	0
Nbv5.1tr6205882	2910	0	1	0	0	0	0	0	0.0461759	0	0	0	0
Nbv5.1tr6205883	6737	11	17	15	5	7	4	0.191153	0.339071	0.215487	0.0767726	0.117253	0.0571147
Nbv5.1tr6205884	3039	0	0	1	0	1	0	0	0	0.0318469	0	0.0371331	0
Nbv5.1tr6205885	2393	0	0	1	0	0	0	0	0	0.040444	0	0	0
Nbv5.1tr6205888	2550	0	0	0	1	0	0	0	0	0	0.040566	0	0
Nbv5.1tr6205894	2942	0	1	0	0	0	0	0	0.0456736	0	0	0	0
Nbv5.1tr6205897	4893	1	0	1	0	0	0	0.0239265	0	0.0197798	0	0	0
Nbv5.1tr6205898	2634	4	3	1	0	0	0	0.177786	0.153043	0.0367436	0	0	0
Nbv5.1tr6205899	2185	1	0	0	0	1	0	0.05358	0	0	0	0.0516465	0
Nbv5.1tr6205904	5768	0	1	2	0	0	0	0	0.0232961	0.0335585	0	0	0
Nbv5.1tr6205908	2166	0	0	1	0	0	0	0	0	0.0446826	0	0	0
Nbv5.1tr6205912	3169	2	0	3	1	1	0	0.0738859	0	0.0916212	0.0326423	0.0356098	0
Nbv5.1tr6205913	1709	2	0	2	1	0	0	0.137007	0	0.113262	0.0605286	0	0
Nbv5.1tr6205914	2056	0	0	2	0	1	2	0	0	0.0941465	0	0.0548869	0.0935754
Nbv5.1tr6205916	1390	0	1	0	0	0	0	0	0.0966704	0	0	0	0
Nbv5.1tr6205918	2197	0	1	0	0	0	0	0	0.0611615	0	0	0	0
Nbv5.1tr6205919	2599	0	2	1	0	0	0	0	0.103403	0.0372384	0	0	0
Nbv5.1tr6205920	2666	0	0	1	0	0	0	0	0	0.0363025	0	0	0
Nbv5.1tr6205921	1937	1	0	0	0	0	0	0.06044	0	0	0	0	0
Nbv5.1tr6205923	1489	0	2	1	0	0	0	0	0.180486	0.0649984	0	0	0
Nbv5.1tr6205925	2438	1	0	0	0	0	0	0.0480198	0	0	0	0	0
Nbv5.1tr6205927	5900	7	18	15	0	0	0	0.138899	0.409948	0.246057	0	0	0
Nbv5.1tr6205928	2371	0	2	0	1	1	0	0	0.113346	0	0.0436286	0.0475949	0
Nbv5.1tr6205929	1860	1	1	1	0	0	0	0.0629421	0.0722429	0.0520336	0	0	0
Nbv5.1tr6205930	2005	0	1	0	0	1	0	0	0.0670184	0	0	0.0562831	0
Nbv5.1tr6205931	2803	0	0	2	0	0	0	0	0	0.0690564	0	0	0
Nbv5.1tr6205932	2811	2	2	2	0	0	0	0.0832958	0.0956043	0.0688599	0	0	0
Nbv5.1tr6205933	2357	0	1	0	0	0	0	0	0.0570097	0	0	0	0
Nbv5.1tr6205934	1582	0	2	0	0	0	0	0	0.169876	0	0	0	0
Nbv5.1tr6205935	4010	0	0	2	0	0	0	0	0	0.0482706	0	0	0
Nbv5.1tr6205939	2013	0	0	0	0	1	0	0	0	0	0	0.0560594	0
Nbv5.1tr6205941	1615	0	1	2	0	0	0	0	0.0832023	0.119855	0	0	0
Nbv5.1tr6205942	374	0	1	0	0	0	0	0	0.359283	0	0	0	0
Nbv5.1tr6205943	2524	0	0	1	0	0	0	0	0	0.0383449	0	0	0
Nbv5.1tr6205944	2192	0	0	2	0	0	0	0	0	0.0883053	0	0	0
Nbv5.1tr6205946	2267	1	0	0	0	0	0	0.0516419	0	0	0	0	0
Nbv5.1tr6205948	2180	0	0	2	0	0	2	0	0	0.0887914	0	0	0.0882527
Nbv5.1tr6205953	804	0	0	1	0	0	0	0	0	0.120376	0	0	0
Nbv5.1tr6205955	2217	1	0	0	0	0	0	0.0528066	0	0	0	0	0
Nbv5.1tr6205956	1089	1	0	0	0	0	0	0.107504	0	0	0	0	0
Nbv5.1tr6205957	2773	3	2	1	0	0	0	0.126656	0.0969144	0.0349018	0	0	0
Nbv5.1tr6205958	988	6	5	10	1	2	1	0.710965	0.680019	0.979581	0.1047	0.228436	0.0973638
Nbv5.1tr6205961	2254	1	0	0	0	0	0	0.0519398	0	0	0	0	0
Nbv5.1tr6205962	2461	7	14	9	5	6	9	0.332997	0.764407	0.353939	0.210165	0.275126	0.351792
Nbv5.1tr6205966	1821	1	3	6	0	0	1	0.0642901	0.22137	0.318888	0	0	0.0528256
Nbv5.1tr6205968	1668	0	1	3	1	2	1	0	0.0805586	0.174069	0.0620164	0.135309	0.0576711
Nbv5.1tr6205969	1718	1	2	0	1	1	1	0.0681445	0.156428	0	0.0602115	0.0656854	0.0559927
Nbv5.1tr6205970	557	5	3	4	0	0	0	1.05092	0.723726	0.695027	0	0	0
Nbv5.1tr6205975	2150	0	0	1	0	0	1	0	0	0.0450152	0	0	0.0447421
Nbv5.1tr6205979	2020	1	1	3	0	0	0	0.0579566	0.0665207	0.143737	0	0	0
Nbv5.1tr6205981	4025	2	0	2	1	1	0	0.0581725	0	0.0480907	0.0257002	0.0280367	0
Nbv5.1tr6205982	3019	0	0	3	1	0	0	0	0	0.0961735	0.0342641	0	0
Nbv5.1tr6205983	3510	2	1	2	0	0	0	0.0667078	0.0382826	0.0551468	0	0	0
Nbv5.1tr6205985	2020	1	1	0	0	1	0	0.0579566	0.0665207	0	0	0.0558651	0
Nbv5.1tr6205989	1670	2	0	2	2	1	1	0.140206	0	0.115907	0.123884	0.0675734	0.0576021
Nbv5.1tr6205990	2479	1	1	0	0	0	0	0.0472256	0.054204	0	0	0	0
Nbv5.1tr6206001	1478	0	0	1	0	0	0	0	0	0.0654821	0	0	0
Nbv5.1tr6206004	252	0	0	0	0	1	0	0	0	0	0	0.447808	0
Nbv5.1tr6206007	2085	0	0	2	0	0	0	0	0	0.092837	0	0	0
Nbv5.1tr6206008	2559	0	0	2	1	0	0	0	0	0.0756409	0.0404234	0	0
Nbv5.1tr6206010	2664	0	0	0	0	0	3	0	0	0	0	0	0.108328
Nbv5.1tr6206011	1987	0	2	1	1	1	0	0	0.135251	0.0487079	0.0520601	0.0567929	0
Nbv5.1tr6206014	2376	0	1	1	0	0	0	0	0.0565538	0.0407334	0	0	0
Nbv5.1tr6206021	1986	0	1	1	0	0	0	0	0.0676595	0.0487324	0	0	0
Nbv5.1tr6206022	1696	1	0	0	0	0	0	0.0690284	0	0	0	0	0
Nbv5.1tr6206028	371	0	1	1	0	0	0	0	0.362188	0.260869	0	0	0
Nbv5.1tr6206029	350	0	0	2	0	0	0	0	0	0.553043	0	0	0
Nbv5.1tr6206031	1230	1	0	0	0	0	0	0.0951807	0	0	0	0	0
Nbv5.1tr6206032	533	0	0	1	0	0	0	0	0	0.181581	0	0	0
Nbv5.1tr6206033	3794	0	1	2	0	1	0	0	0.0354169	0.0510188	0	0.0297437	0
Nbv5.1tr6206037	1855	0	0	0	0	1	0	0	0	0	0	0.0608343	0
Nbv5.1tr6206039	666	1	1	0	0	1	0	0.175784	0.201759	0	0	0.169441	0
Nbv5.1tr6206041	1929	1	0	0	0	1	1	0.0606906	0	0	0	0.0585005	0.0498681
Nbv5.1tr6206044	2256	0	0	0	0	1	0	0	0	0	0	0.0500211	0
Nbv5.1tr6206046	2451	0	0	1	0	0	0	0	0	0.039487	0	0	0
Nbv5.1tr6206048	2081	1	1	0	0	0	0	0.0562577	0.0645708	0	0	0	0
Nbv5.1tr6206051	2030	0	0	4	0	0	0	0	0	0.190705	0	0	0
Nbv5.1tr6206052	2691	0	0	1	1	0	1	0	0	0.0359653	0.0384405	0	0.0357471
Nbv5.1tr6206056	4890	0	1	2	0	0	0	0	0.0274789	0.0395839	0	0	0
Nbv5.1tr6206059	1800	0	0	1	0	0	0	0	0	0.0537681	0	0	0
Nbv5.1tr6206060	1538	0	1	0	0	0	0	0	0.0873679	0	0	0	0
Nbv5.1tr6206061	2282	5	2	2	0	0	0	0.256512	0.117767	0.0848226	0	0	0
Nbv5.1tr6206062	2227	0	0	1	0	0	0	0	0	0.0434587	0	0	0
Nbv5.1tr6206064	2219	0	0	3	0	0	0	0	0	0.130846	0	0	0
Nbv5.1tr6206065	2253	3	0	1	0	2	1	0.155888	0	0.0429572	0	0.100175	0.0426966
Nbv5.1tr6206066	2399	0	2	6	0	0	1	0	0.112023	0.242057	0	0	0.0400982
Nbv5.1tr6206067	2564	1	0	1	0	0	0	0.04566	0	0.0377467	0	0	0
Nbv5.1tr6206069	2379	1	0	0	0	0	0	0.0492107	0	0	0	0	0
Nbv5.1tr6206071	2079	0	2	2	0	0	0	0	0.129266	0.0931049	0	0	0
Nbv5.1tr6206073	2361	5	4	21	3	3	7	0.247929	0.227652	0.860836	0.13144	0.14339	0.285205
Nbv5.1tr6206074	1642	1	0	1	0	0	0	0.0712986	0	0.0589419	0	0	0
Nbv5.1tr6206075	385	1	0	0	1	0	0	0.304084	0	0	0.268684	0	0
Nbv5.1tr6206078	5506	0	0	1	0	0	0	0	0	0.0175777	0	0	0
Nbv5.1tr6206080	1708	0	0	1	0	0	0	0	0	0.0566643	0	0	0
Nbv5.1tr6206083	1119	0	0	0	0	1	0	0	0	0	0	0.100847	0
Nbv5.1tr6206090	2732	1	0	0	0	0	0	0.0428522	0	0	0	0	0
Nbv5.1tr6206091	3037	11	20	28	5	5	6	0.424035	0.884898	0.892299	0.170305	0.185788	0.190047
Nbv5.1tr6206095	1607	19	15	63	9	2	7	1.38418	1.25425	3.79421	0.579334	0.140445	0.419022
Nbv5.1tr6206096	2670	2	0	1	0	0	0	0.0876946	0	0.0362482	0	0	0
Nbv5.1tr6206097	1692	0	0	1	0	0	0	0	0	0.0572001	0	0	0
Nbv5.1tr6206099	1571	0	0	1	0	0	0	0	0	0.0616057	0	0	0
Nbv5.1tr6206101	801	2	1	2	0	0	0	0.292315	0.167755	0.241654	0	0	0
Nbv5.1tr6206103	2541	1	0	0	0	0	0	0.0460733	0	0	0	0	0
Nbv5.1tr6206109	3428	1	1	0	3	2	0	0.0341518	0.0391983	0	0.090528	0.0658387	0
Nbv5.1tr6206110	2690	0	0	1	0	0	0	0	0	0.0359787	0	0	0
Nbv5.1tr6206112	2060	2	4	4	0	1	0	0.113662	0.260916	0.187927	0	0.0547804	0
Nbv5.1tr6206113	2076	0	1	0	0	0	0	0	0.0647263	0	0	0	0
Nbv5.1tr6206115	1098	1	0	0	0	0	0	0.106623	0	0	0	0	0
Nbv5.1tr6206120	1918	1	0	0	0	0	1	0.0610387	0	0	0	0	0.0501541
Nbv5.1tr6206126	3126	2	0	1	0	0	0	0.0749023	0	0.0309605	0	0	0
Nbv5.1tr6206128	985	1	0	0	0	0	0	0.118855	0	0	0	0	0
Nbv5.1tr6206132	4747	6	2	3	2	2	0	0.147974	0.0566134	0.0611645	0.0435826	0.0475448	0
Nbv5.1tr6206133	2332	0	2	0	0	0	2	0	0.115242	0	0	0	0.0825004
Nbv5.1tr6206135	451	1	2	3	0	1	0	0.259584	0.595884	0.643787	0	0.250216	0
Nbv5.1tr6206137	2254	0	1	2	0	0	1	0	0.0596148	0.0858763	0	0	0.0426777
Nbv5.1tr6206142	398	0	0	2	0	0	0	0	0	0.486345	0	0	0
Nbv5.1tr6206143	2681	0	0	1	0	0	0	0	0	0.0360994	0	0	0
Nbv5.1tr6206146	2126	1	0	0	0	0	0	0.0550669	0	0	0	0	0
Nbv5.1tr6206149	2894	0	0	1	0	0	0	0	0	0.0334425	0	0	0
Nbv5.1tr6206151	2471	1	0	0	1	0	0	0.0473785	0	0	0.041863	0	0
Nbv5.1tr6206154	3020	0	2	0	1	0	1	0	0.0889879	0	0.0342528	0	0.0318528
Nbv5.1tr6206157	3295	1	1	2	2	3	0	0.0355303	0.0407805	0.0587451	0.0627881	0.102744	0
Nbv5.1tr6206161	2064	2	4	2	1	0	0	0.113442	0.26041	0.0937816	0.0501179	0	0
Nbv5.1tr6206162	10424	204430	245102	631594	1210	2959	1327	2295.96	3159.52	5864.09	12.0075	32.0334	12.2459
Nbv5.1tr6206163	758	7	8	9	3	0	0	1.08114	1.41817	1.14913	0.409406	0	0
Nbv5.1tr6206164	2018	0	0	0	0	1	0	0	0	0	0	0.0559205	0
Nbv5.1tr6206169	2862	1	0	1	0	1	0	0.0409057	0	0.0338164	0	0.0394296	0
Nbv5.1tr6206170	2029	0	0	0	1	1	1	0	0	0	0.0509824	0.0556173	0.0474103
Nbv5.1tr6206178	2844	1	0	0	0	0	0	0.0411646	0	0	0	0	0
Nbv5.1tr6206180	2150	0	1	0	0	0	0	0	0.0624985	0	0	0	0
Nbv5.1tr6206181	2842	0	0	1	0	0	0	0	0	0.0340544	0	0	0
Nbv5.1tr6206186	2570	0	0	0	0	0	1	0	0	0	0	0	0.0374301
Nbv5.1tr6206187	2205	1	0	0	0	0	0	0.053094	0	0	0	0	0
Nbv5.1tr6206188	3995	0	0	1	0	0	0	0	0	0.0242259	0	0	0
Nbv5.1tr6206189	2429	0	0	1	0	0	0	0	0	0.0398446	0	0	0
Nbv5.1tr6206191	1808	1	0	0	0	0	0	0.0647523	0	0	0	0	0
Nbv5.1tr6206193	2347	0	1	0	0	0	0	0	0.0572526	0	0	0	0
Nbv5.1tr6206195	2354	0	1	0	0	0	0	0	0.0570823	0	0	0	0
Nbv5.1tr6206198	2443	1	2	5	2	1	4	0.0479215	0.110006	0.198081	0.0846855	0.0461922	0.157504
Nbv5.1tr6206201	1791	0	0	0	1	1	0	0	0	0	0.0577573	0.0630081	0
Nbv5.1tr6206202	2112	1	0	0	0	0	0	0.0554319	0	0	0	0	0
Nbv5.1tr6206205	2248	1	1	2	0	0	0	0.0520784	0.0597739	0.0861055	0	0	0
Nbv5.1tr6206208	3020	1	1	2	2	0	1	0.0387656	0.044494	0.0640944	0.0685055	0	0.0318528
Nbv5.1tr6206209	434	0	0	1	0	0	0	0	0	0.223001	0	0	0
Nbv5.1tr6206210	3395	0	0	0	0	0	1	0	0	0	0	0	0.0283345
Nbv5.1tr6206212	3462	0	0	1	0	0	0	0	0	0.0279557	0	0	0
Nbv5.1tr6206214	1632	0	1	0	1	0	0	0	0.0823357	0	0.0633844	0	0
Nbv5.1tr6206215	2135	1	1	1	2	4	2	0.0548348	0.0629376	0.0453314	0.0969025	0.211424	0.0901129
Nbv5.1tr6206216	2675	0	0	2	0	0	0	0	0	0.0723608	0	0	0
Nbv5.1tr6206217	3342	1	0	0	0	0	0	0.0350306	0	0	0	0	0
Nbv5.1tr6206219	2455	0	2	1	0	0	0	0	0.109468	0.0394226	0	0	0
Nbv5.1tr6206220	2335	0	1	0	0	0	1	0	0.0575468	0	0	0	0.0411972
Nbv5.1tr6206221	2400	0	0	0	0	0	1	0	0	0	0	0	0.0400814
Nbv5.1tr6206224	733	0	0	1	0	0	0	0	0	0.132036	0	0	0
Nbv5.1tr6206226	2288	2	0	1	0	0	0	0.102336	0	0.0423001	0	0	0
Nbv5.1tr6206231	2884	0	0	1	0	0	0	0	0	0.0335585	0	0	0
Nbv5.1tr6206233	2707	1	0	0	0	0	0	0.043248	0	0	0	0	0
Nbv5.1tr6206237	1790	0	1	0	0	0	0	0	0.075068	0	0	0	0
Nbv5.1tr6206238	495	0	0	0	0	0	1	0	0	0	0	0	0.194334
Nbv5.1tr6206242	1451	0	1	1	0	0	0	0	0.0926063	0.0667006	0	0	0
Nbv5.1tr6206243	2507	0	0	0	0	0	1	0	0	0	0	0	0.0383707
Nbv5.1tr6206245	2680	19	11	22	12	22	19	0.82999	0.551526	0.794484	0.463179	0.92636	0.681983
Nbv5.1tr6206248	1225	0	0	2	0	0	0	0	0	0.158012	0	0	0
Nbv5.1tr6206260	2060	1	0	2	0	0	0	0.0568312	0	0.0939637	0	0	0
Nbv5.1tr6206266	2559	1	0	0	0	0	0	0.0457492	0	0	0	0	0
Nbv5.1tr6206275	3688	0	0	0	0	0	1	0	0	0	0	0	0.0260834
Nbv5.1tr6206276	2610	0	0	0	0	1	0	0	0	0	0	0.0432366	0
Nbv5.1tr6206277	3524	0	0	0	1	0	0	0	0	0	0.029354	0	0
Nbv5.1tr6206278	2329	0	0	2	0	0	0	0	0	0.0831108	0	0	0
Nbv5.1tr6206281	1531	1	0	1	0	0	0	0.0764678	0	0.0632153	0	0	0
Nbv5.1tr6206286	2295	0	0	0	0	0	1	0	0	0	0	0	0.0419152
Nbv5.1tr6206290	2892	0	1	0	1	0	0	0	0.0464633	0	0.0357688	0	0
Nbv5.1tr6206294	2328	0	1	0	0	0	0	0	0.0577198	0	0	0	0
Nbv5.1tr6206298	2887	1	0	0	0	0	0	0.0405515	0	0	0	0	0
Nbv5.1tr6206303	1354	1	0	0	0	0	0	0.086464	0	0	0	0	0
Nbv5.1tr6206305	2408	0	0	1	0	0	0	0	0	0.0401921	0	0	0
Nbv5.1tr6206306	3044	0	1	2	0	0	0	0	0.0441432	0.0635891	0	0	0
Nbv5.1tr6206307	3275	1	1	0	0	0	0	0.0357472	0.0410296	0	0	0	0
Nbv5.1tr6206308	1875	0	1	1	0	1	0	0	0.071665	0.0516174	0	0.0601854	0
Nbv5.1tr6206309	4279	4	1	8	2	2	2	0.109439	0.0314026	0.180944	0.0483493	0.0527448	0.0449617
Nbv5.1tr6206310	2467	3	3	0	0	0	0	0.142366	0.163403	0	0	0	0
Nbv5.1tr6206311	1781	2	0	0	0	0	0	0.131468	0	0	0	0	0
Nbv5.1tr6206321	1969	0	0	2	0	0	0	0	0	0.0983063	0	0	0
Nbv5.1tr6206322	2204	0	1	0	0	0	0	0	0.0609672	0	0	0	0
Nbv5.1tr6206327	1761	0	0	1	0	0	0	0	0	0.0549589	0	0	0
Nbv5.1tr6206328	1943	1	1	0	1	0	0	0.0602533	0.0691569	0	0.053239	0	0
Nbv5.1tr6206329	3567	0	0	0	1	0	0	0	0	0	0.0290001	0	0
Nbv5.1tr6206332	3245	2	0	1	0	1	0	0.0721555	0	0.0298251	0	0.0347758	0
Nbv5.1tr6206342	3179	0	0	0	1	0	0	0	0	0	0.0325396	0	0
Nbv5.1tr6206344	3702	0	0	1	0	0	0	0	0	0.0261433	0	0	0
Nbv5.1tr6206357	1674	0	0	0	0	0	1	0	0	0	0	0	0.0574644
Nbv5.1tr6206358	2439	0	1	0	0	0	0	0	0.055093	0	0	0	0
Nbv5.1tr6206359	2104	1	0	0	0	0	0	0.0556427	0	0	0	0	0
Nbv5.1tr6206361	3710	1	2	5	0	0	2	0.0315559	0.0724376	0.130435	0	0	0.0518574
Nbv5.1tr6206364	3264	0	0	0	1	0	0	0	0	0	0.0316922	0	0
Nbv5.1tr6206367	2320	0	0	2	0	0	0	0	0	0.0834333	0	0	0
Nbv5.1tr6206368	2509	0	0	2	0	0	0	0	0	0.0771483	0	0	0
Nbv5.1tr6206369	1756	0	0	0	1	0	0	0	0	0	0.0589085	0	0
Nbv5.1tr6206370	2173	0	1	0	2	1	0	0	0.061837	0	0.0952079	0.0519317	0
Nbv5.1tr6206372	4160	2	0	0	1	1	0	0.0562847	0	0	0.0248662	0.0271268	0
Nbv5.1tr6206384	2496	3	1	0	0	1	0	0.140712	0.0538349	0	0	0.0452114	0
Nbv5.1tr6206386	2042	0	1	0	1	0	1	0	0.065804	0	0.0506579	0	0.0471085
Nbv5.1tr6206399	4138	0	1	0	0	0	0	0	0.0324726	0	0	0	0
Nbv5.1tr6206400	2981	0	1	0	1	0	0	0	0.0450761	0	0.0347009	0	0
Nbv5.1tr6206401	1901	3	3	6	0	1	0	0.184754	0.212054	0.305468	0	0.0593622	0
Nbv5.1tr6206402	1750	1	1	2	0	0	0	0.0668984	0.0767839	0.110609	0	0	0
Nbv5.1tr6206407	2767	1	3	0	1	0	0	0.0423102	0.145687	0	0.0373847	0	0
Nbv5.1tr6206409	2996	0	5	1	0	0	0	0	0.224252	0.0323039	0	0	0
Nbv5.1tr6206410	1436	0	1	1	0	0	0	0	0.0935737	0.0673973	0	0	0
Nbv5.1tr6206413	2951	0	1	2	0	2	0	0	0.0455343	0.0655931	0	0.0764809	0
Nbv5.1tr6206414	1868	0	0	1	0	0	0	0	0	0.0518108	0	0	0
Nbv5.1tr6206420	2264	0	0	1	0	0	0	0	0	0.0427485	0	0	0
Nbv5.1tr6206421	2664	2	0	0	0	0	1	0.0878921	0	0	0	0	0.0361094
Nbv5.1tr6206424	1486	0	0	1	0	0	0	0	0	0.0651296	0	0	0
Nbv5.1tr6206428	3083	0	3	1	0	0	0	0	0.130754	0.0313923	0	0	0
Nbv5.1tr6206429	2720	1	0	0	0	0	2	0.0430413	0	0	0	0	0.070732
Nbv5.1tr6206430	2226	2	1	0	0	0	0	0.105186	0.0603647	0	0	0	0
Nbv5.1tr6206431	1950	1	1	2	0	2	1	0.060037	0.0689086	0.0992642	0	0.115741	0.049331
Nbv5.1tr6206432	1918	4	2	10	4	0	0	0.244155	0.140117	0.504602	0.215732	0	0
Nbv5.1tr6206437	2655	0	1	1	1	0	1	0	0.0506108	0.0364529	0.0389617	0	0.0362318
Nbv5.1tr6206442	2627	0	0	0	0	0	1	0	0	0	0	0	0.036618
Nbv5.1tr6206443	3064	2	1	6	2	0	1	0.0764179	0.043855	0.189522	0.0675218	0	0.0313954
Nbv5.1tr6206444	4967	0	4	3	0	1	0	0	0.108212	0.0584554	0	0.0227195	0
Nbv5.1tr6206445	2208	0	0	0	0	1	0	0	0	0	0	0.0511085	0
Nbv5.1tr6206447	3778	1	1	2	0	0	0	0.0309879	0.0355669	0.0512348	0	0	0
Nbv5.1tr6206449	2841	0	1	0	0	0	0	0	0.0472974	0	0	0	0
Nbv5.1tr6206452	2801	0	2	0	0	0	0	0	0.0959456	0	0	0	0
Nbv5.1tr6206459	1856	0	0	1	1	0	0	0	0	0.0521458	0.0557346	0	0
Nbv5.1tr6206460	2080	0	0	0	0	1	0	0	0	0	0	0.0542536	0
Nbv5.1tr6206464	2605	1	1	0	1	0	0	0.0449414	0.0515823	0	0.0397095	0	0
Nbv5.1tr6206466	3141	0	0	0	0	0	1	0	0	0	0	0	0.0306257
Nbv5.1tr6206473	3082	0	0	1	0	1	0	0	0	0.0314025	0	0.036615	0
Nbv5.1tr6206475	1954	1	0	1	0	0	0	0.0599141	0	0.0495305	0	0	0
Nbv5.1tr6206477	3003	2	3	11	0	2	0	0.0779702	0.134238	0.354515	0	0.0751565	0
Nbv5.1tr6206478	1727	0	0	1	0	0	0	0	0	0.0560409	0	0	0
Nbv5.1tr6206483	5073	7	7	6	3	5	7	0.161543	0.185413	0.114468	0.0611729	0.111224	0.132736
Nbv5.1tr6206486	1963	0	1	1	0	0	0	0	0.0684523	0.0493034	0	0	0
Nbv5.1tr6206494	2540	1	4	5	1	2	2	0.0460914	0.211609	0.190517	0.0407257	0.0888563	0.0757445
Nbv5.1tr6206495	2237	0	1	3	0	0	0	0	0.0600679	0.129793	0	0	0
Nbv5.1tr6206501	2589	0	1	0	0	0	0	0	0.051901	0	0	0	0
[truncated: 52,342 more rows]

## Sheet: infection - DEA
		LEAVES			VLPs
Transcirpt	Length	L1	L2	L3	V1	V2	V3	log2(Fold Change)	Adjusted P-value	AxxA motifs	AxxA/Length	Description
Nbv5.1tr6361885	4143	27	37	31	23	37	27	1.53139	0.0362704	369	0.0890659	ABC transporter B family member 11 (similar to)
Nbv5.1tr6227771	2741	36	42	50	49	39	55	1.82363	0.00134632	288	0.105071	G-type lectin S-receptor-like serine/threonine-protein kinase RLK1 (probable)
Nbv5.1tr6427311	2619	47	57	100	186	177	285	3.4347	5.85348e-16	258	0.0985109	Putative uncharacterized protein n=1 Tax=Vitis vinifera RepID=F6H3A7_VITVI (probable)
Nbv5.1tr6270209	2589	15	20	26	18	20	44	2.15185	0.0051091	280	0.10815	DnaJ homolog subfamily C member 2 (probable)
Nbv5.1tr6397251	2451	14	18	20	22	25	36	2.36561	0.00114941	271	0.110567	DnaJ homolog subfamily C member 2 (probable)
Nbv5.1tr6226308	2371	127	153	246	128	106	102	1.07921	0.00972231	299	0.126107	30S ribosomal protein S4, chloroplastic sp|Q3C1H5.1|RR4_NICSY 30S ribosomal protein S4, chloroplastic (probable)
Nbv5.1tr6379543	2139	2	1	1	18	9	26	5.35782	7.11663e-06	145	0.0677887	Uncharacterized protein At3g49720 (probable)
Nbv5.1tr6364745	1534	3	14	11	12	18	19	2.53276	0.00972231	170	0.110821	Ribosomal L1 domain-containing protein 1 (probable)
Nbv5.1tr6364744	1534	14	11	11	15	26	19	2.38895	0.0057491	169	0.110169	Ribosomal L1 domain-containing protein 1 (probable)
Nbv5.1tr6364743	1534	12	18	17	25	14	38	2.34792	0.00289776	170	0.110821	Ribosomal L1 domain-containing protein 1 (probable)
Nbv5.1tr6200525	1527	11	16	9	15	25	28	2.53004	0.00352954	169	0.110675	Ribosomal L1 domain-containing protein 1 (probable)
Nbv5.1tr6281323	1503	0	3	0	22	30	25	6.30973	3.04747e-07	126	0.0838323	Putative uncharacterized protein n=1 Tax=Ricinus communis RepID=B9SUP9_RICCO (probable)
Nbv5.1tr6213097	1328	30	11	17	29	25	47	2.38518	0.00243882	97	0.0730422	Probable phospholipid hydroperoxide glutathione peroxidase (probable)
Nbv5.1tr6213035	1306	1	0	0	13	22	28	7.58794	5.26916e-07	100	0.0765697	Predicted protein n=2 Tax=Populus trichocarpa RepID=B9HLN9_POPTR (probable)
Nbv5.1tr6281324	1306	1	0	1	21	21	25	6.84276	4.4565e-07	101	0.0773354	Putative uncharacterized protein n=1 Tax=Ricinus communis RepID=B9SUP9_RICCO (probable)
Nbv5.1tr6262255	1273	3	0	1	8	9	15	4.6365	0.00114634	138	0.108405	SNW domain-containing protein 1 (probable)
Nbv5.1tr6234993	963	31	44	50	72	76	56	2.39727	6.83291e-06	85	0.0882658	Uncharacterized protein n=13 Tax=Poaceae RepID=J3N262_ORYBR (probable)
Nbv5.1tr6243150	834	810	1127	1147	1505	1218	996	1.90304	1.13911e-06	81	0.0971223	Predicted protein (Fragment) n=2 Tax=Populus trichocarpa RepID=B9PD26_POPTR (probable)
Nbv5.1tr6413020	711	11	7	8	15	12	14	2.25626	0.0192223	38	0.0534459	Glycine-rich RNA-binding protein (probable)
Nbv5.1tr6224549	696	0	0	0	16	0	2	6.47713	0.0139666	30	0.0431034	Putative uncharacterized protein n=1 Tax=Curvibacter putative symbiont of Hydra magnipapillata RepID=C9YEF0_9BURK (probable)
Nbv5.1tr6243432	663	2	3	1	14	10	10	4.05596	0.000996688	53	0.0799397	Cell number regulator 9 (probable)
Nbv5.1tr6229412	644	47	60	79	44	43	60	1.36756	0.0150228	52	0.0807453	30S ribosomal protein S14, chloroplastic sp|Q2MIA2.1|RR14_SOLLC 30S ribosomal protein S14, chloroplastic sp|Q2MII9.1|RR14_SOLBU 30S ribosomal protein S14, chloroplastic (probable)
Nbv5.1tr6228343	633	2	3	7	38	1	1	3.32991	0.0307135	25	0.0394945	Uncharacterized protein TC_0114 (probable)
Nbv5.1tr6234735	619	1	2	3	5	10	8	3.76112	0.00618552	30	0.0484653	Uncharacterized mitochondrial protein AtMg00810 (probable)
Nbv5.1tr6408007	590	0	2	2	18	10	24	5.45139	7.34363e-06	45	0.0762712	PREDICTED: fasciclin-like arabinogalactan protein 11 [Vitis vinifera] (probable)
Nbv5.1tr6340473	484	1	0	4	5	5	13	4.17989	0.00751675	18	0.0371901	not determined by homology or low homology during annotation
Nbv5.1tr6243293	409	1	1	3	7	11	13	4.4922	0.000559812	20	0.0488998	not determined by homology or low homology during annotation
Nbv5.1tr6271138	394	1	1	0	54	0	2	6.04442	0.00175739	20	0.0507614	Uncharacterized protein TC_0114 (similar to)
Nbv5.1tr6240403	343	0	3	1	18	1	4	3.9568	0.0295997	24	0.0699708	Uncharacterized protein n=1 Tax=Marinobacter hydrocarbonoclasticus ATCC 49840 RepID=H8W450_MARHY (probable)
Nbv5.1tr6235860	323	4	5	1	20	19	34	4.39986	7.35167e-06	9	0.0278638	not determined by homology or low homology during annotation
Nbv5.1tr6245298	318	0	3	1	24	1	1	4.07792	0.0325605	15	0.0471698	Putative uncharacterized protein n=1 Tax=Magnetospirillum gryphiswaldense RepID=Q3BKI0_9PROT (probable)
Nbv5.1tr6256284	299	1	0	0	4	3	4	4.98293	0.0295997	8	0.0267559	not determined by homology or low homology during annotation
Nbv5.1tr6200509	285	0	0	3	7	4	4	4.36992	0.0295997	3	0.0105263	not determined by homology or low homology during annotation
Nbv5.1tr6244221	274	0	1	1	25	0	0	5.13971	0.0344897	8	0.0291971	Putative uncharacterized protein n=1 Tax=Aurantimonas manganoxydans SI85-9A1 RepID=Q1YII1_MOBAS (probable)
Nbv5.1tr6271539	258	0	0	0	18	0	0	6.43463	0.0352217	9	0.0348837	Putative uncharacterized protein n=1 Tax=Burkholderia multivorans ATCC 17616 RepID=B3D9S7_BURM1 (similar to)
Nbv5.1tr6408450	258	1	1	2	10	4	12	4.42725	0.00196969	24	0.0930233	not determined by homology or low homology during annotation
Nbv5.1tr6292634	235	1	0	0	20	0	0	5.56962	0.0437951	10	0.0425532	Putative uncharacterized protein n=1 Tax=Magnetospirillum gryphiswaldense RepID=Q3BKI4_9PROT (similar to)
Nbv5.1tr6219928	224	2	1	2	21	13	19	5.09911	3.19828e-06	11	0.0491071	not determined by homology or low homology during annotation
Nbv5.1tr6247897	217	1	1	0	6	3	5	4.2752	0.0296471	31	0.142857	not determined by homology or low homology during annotation
Nbv5.1tr6262974	209	1238	2236	3065	5975	5225	7492	3.25705	1.1589e-18	17	0.0813397	Putative uncharacterized protein n=1 Tax=Medicago truncatula RepID=G7ZVM1_MEDTR (probable)
Nbv5.1tr6229397	2709	56049	39097	94559	8376	8468	10814	-1.00678	0.00787423	166	0.0612772	Putative senescence-associated protein (Fragment) n=1 Tax=Pisum sativum RepID=Q9AVH2_PEA (probable)
Nbv5.1tr6350130	2521	343	234	606	47	54	54	-1.14442	0.0147695	209	0.0829036	von Willebrand factor A domain-containing protein 5B1 (probable)
Nbv5.1tr6420332	219	6582	5895	13721	982	1079	1049	-1.27113	0.00026564	9	0.0410959	Predicted protein n=6 Tax=Viridiplantae RepID=C1NAN0_MICPC (probable)
Nbv5.1tr6242962	329	817	1538	2059	152	161	173	-1.43219	0.000615708	22	0.0668693	Putative uncharacterized protein n=1 Tax=Ricinus communis RepID=B9S749_RICCO (probable)
Nbv5.1tr6287973	501	135	242	389	12	20	39	-1.61595	0.0117443	41	0.0818363	Putative uncharacterized protein n=1 Tax=Ricinus communis RepID=B9SNC2_RICCO (probable)
Nbv5.1tr6240981	233	505	280	683	42	34	60	-1.71122	0.000546678	21	0.0901288	Tar1p n=1 Tax=Medicago truncatula RepID=G7K0E0_MEDTR (probable)
Nbv5.1tr6421255	225	9284	9193	21688	1079	1198	1174	-1.71893	4.40389e-07	15	0.0666667	Predicted protein n=6 Tax=Viridiplantae RepID=C1NAN0_MICPC (probable)
Nbv5.1tr6211120	382	190	187	481	31	25	17	-1.74947	0.000485848	8	0.0209424	not determined by homology or low homology during annotation
Nbv5.1tr6410689	278	537	446	918	41	39	46	-2.16865	9.85377e-08	8	0.028777	Putative uncharacterized protein n=1 Tax=Talaromyces stipitatus ATCC 10500 RepID=B8MI73_TALSN (probable)
Nbv5.1tr6242863	1518	97	157	217	15	5	12	-2.20174	0.000607049	211	0.138999	Uncharacterized protein n=1 Tax=Glycine max RepID=I1L3I4_SOYBN (probable)
Nbv5.1tr6419973	306	1460	2630	4010	127	122	194	-2.41775	4.3656e-09	14	0.0457516	conserved hypothetical protein [Ricinus communis] (probable)
Nbv5.1tr6202716	1128	1151	1058	2845	66	90	82	-2.5526	1.47479e-10	85	0.0753546	Transcription factor bHLH149 (probable)
Nbv5.1tr6274808	319	294	133	285	17	10	12	-2.56321	2.3496e-05	15	0.0470219	not determined by homology or low homology during annotation
Nbv5.1tr6213217	275	91	103	192	5	6	8	-2.57449	0.000192001	28	0.101818	Putative uncharacterized protein n=1 Tax=Ricinus communis RepID=B9SSA2_RICCO (probable)
Nbv5.1tr6430987	2822	547	485	630	27	26	23	-2.80488	1.20697e-09	284	0.100638	Serine/threonine-protein kinase fray2 (probable)
Nbv5.1tr6419107	310	142	174	351	7	10	9	-2.87504	8.98286e-07	16	0.0516129	Putative repetative protein n=1 Tax=Clavibacter michiganensis subsp. sepedonicus RepID=B0RGT6_CLAMS (probable)
Nbv5.1tr6243390	213	20848	12644	27827	776	890	786	-2.91149	1.64234e-14	20	0.0938967	RRNA intron-encoded homing endonuclease n=8 Tax=cellular organisms RepID=G7K0D6_MEDTR (probable)
Nbv5.1tr6214214	301	21	54	70	1	4	0	-3.03698	0.018507	27	0.089701	Putative uncharacterized protein n=1 Tax=Populus trichocarpa RepID=A4GYW2_POPTR (similar to)
Nbv5.1tr6235493	559	9368	8382	15448	319	433	414	-3.06968	8.81309e-17	35	0.0626118	Putative uncharacterized protein n=1 Tax=Medicago truncatula RepID=G7K0E3_MEDTR (probable)
Nbv5.1tr6411624	419	5875	3283	6407	111	165	160	-3.44732	6.07068e-15	24	0.0572792	Probable xyloglucan endotransglucosylase/hydrolase protein 8 (probable)
Nbv5.1tr6199798	301	3071	1923	4073	72	84	91	-3.47034	3.89258e-18	31	0.10299	predicted protein, partial [Populus trichocarpa] (probable)
Nbv5.1tr6218553	598	827	449	1688	20	22	19	-3.76822	8.01467e-16	21	0.0351171	ORF58e n=1 Tax=Pinus koraiensis RepID=A4QMB1_PINKO (probable)
Nbv5.1tr6229281	402	3748	2133	3801	65	60	60	-4.05657	2.74618e-22	21	0.0522388	Probable xyloglucan endotransglucosylase/hydrolase protein 8 (probable)
Nbv5.1tr6392104	339	561	962	1543	12	14	21	-4.2445	2.03176e-19	16	0.0471976	Putative uncharacterized protein n=1 Tax=Ricinus communis RepID=B9SNC1_RICCO (probable)
Nbv5.1tr6211116	668	12132	19035	40387	177	478	309	-4.29632	2.28234e-18	27	0.0404192	Cell wall-associated hydrolase n=1 Tax=Medicago truncatula RepID=G7JVL6_MEDTR (probable)
Nbv5.1tr6380989	835	1123	1367	1881	15	26	14	-4.58224	4.54059e-23	112	0.134132	Protein disulfide isomerase-like 1-4 (probable)
Nbv5.1tr6230855	3921	1576	3223	5364	30	37	36	-4.80828	2.94809e-29	369	0.0941086	Ribulose bisphosphate carboxylase large chain (probable)
Nbv5.1tr6250763	414	425	785	1231	5	7	11	-4.94458	7.76499e-20	34	0.0821256	Putative uncharacterized protein n=1 Tax=Ricinus communis RepID=B9SNC1_RICCO (probable)
Nbv5.1tr6232652	402	436	783	1188	5	6	8	-5.22069	1.0862e-21	23	0.0572139	Putative uncharacterized protein n=1 Tax=Ricinus communis RepID=B9SNC1_RICCO (probable)
Nbv5.1tr6206162	10424	204430	245102	631594	1210	2959	1327	-5.68484	2.47245e-31	729	0.0699348	Uncharacterized protein TC_0114 (probable)
Nbv5.1tr6343937	729	1787	2442	6435	32	15	6	-5.84761	2.47245e-31	33	0.0452675	Uncharacterized protein TC_0114 (probable)
Nbv5.1tr6243066	497	5131	7665	17211	49	56	37	-5.86963	9.04975e-51	17	0.0342052	Uncharacterized protein TC_0114 (probable)
Nbv5.1tr6215459	512	374	828	1226	5	6	1	-5.89228	8.63847e-20	57	0.111328	ATP synthase subunit 9, mitochondrial (probable)
Nbv5.1tr6228495	560	1750	2424	6286	16	24	3	-6.031	3.50877e-26	20	0.0357143	Uncharacterized protein ORF91 (probable)
Nbv5.1tr6218482	334	490	498	902	5	2	0	-6.38139	3.90542e-19	8	0.0239521	Putative uncharacterized protein n=1 Tax=Streptococcus suis 98HAH33 RepID=A4VYJ1_STRS2 (probable)
Nbv5.1tr6225036	699	4087	7127	12539	11	26	4	-7.32297	1.43366e-37	48	0.0686695	Uncharacterized mitochondrial protein AtMg00030 (probable)
Nbv5.1tr6224832	541	12452	21276	34035	20	63	3	-7.74539	2.77772e-27	33	0.0609982	Predicted protein n=1 Tax=Populus trichocarpa RepID=B9N538_POPTR (probable)
Nbv5.1tr6229361	316	0	2	1	20	0	1	4.22126	0.0550937	13	0.0411392	Putative uncharacterized protein n=1 Tax=uncultured beta proteobacterium CBNPD1 BAC clone 578 RepID=B1N6J9_9PROT (similar to)
Nbv5.1tr6316874	241	16	28	56	4	0	0	-2.97665	0.0550937	10	0.0414938	not determined by homology or low homology during annotation
Nbv5.1tr6406465	500	4	6	3	9	5	10	2.42467	0.0550937	49	0.098	Ribosomal L1 domain-containing protein 1 (probable)
Nbv5.1tr6218481	635	490	397	878	31	0	0	-4.34988	0.0658612	39	0.0614173	not determined by homology or low homology during annotation
Nbv5.1tr6322504	1484	8	14	6	11	6	21	1.96671	0.074938	178	0.119946	DnaJ homolog subfamily C member 2 (probable)
Nbv5.1tr6246204	522	0	0	1	15	0	0	5.25013	0.0772885	33	0.0632184	Uncharacterized protein TC_0114 (probable)
Nbv5.1tr6232942	338	22	29	81	7	1	2	-1.95058	0.0860615	14	0.0414201	Uncharacterized protein ORF91 (probable)
Nbv5.1tr6253136	237	0	1	1	7	1	2	3.95162	0.087963	26	0.109705	not determined by homology or low homology during annotation
Nbv5.1tr6242997	647	5	1	3	5	4	8	2.54381	0.0895453	45	0.0695518	not determined by homology or low homology during annotation
Nbv5.1tr6218477	467	851	584	1133	404	353	509	0.684233	0.104016	16	0.0342612	Uncharacterized protein n=1 Tax=Glycine max RepID=I1LXT5_SOYBN (probable)
Nbv5.1tr6199050	641	1	1	0	9	0	3	3.8584	0.112528	29	0.0452418	Uncharacterized protein TC_0114 (probable)
Nbv5.1tr6273429	341	2	1	4	6	2	5	2.64936	0.112528	34	0.0997067	not determined by homology or low homology during annotation
Nbv5.1tr6428112	634	2	3	2	8	3	3	2.5344	0.116976	67	0.105678	Probable fructose-bisphosphate aldolase 2, chloroplastic (probable)
Nbv5.1tr6219864	1715	8	8	20	17	8	7	1.58161	0.117957	139	0.0810496	U-box domain-containing protein 27 (probable)
Nbv5.1tr6226925	280	0	5	3	23	0	2	3.083	0.117957	17	0.0607143	Putative uncharacterized protein n=1 Tax=Burkholderia multivorans ATCC 17616 RepID=B3D9S7_BURM1 (probable)
Nbv5.1tr6241943	625	25	45	164	9	6	9	-1.33072	0.12462	44	0.0704	Ribulose bisphosphate carboxylase small chain 8B, chloroplastic (probable)
Nbv5.1tr6340471	505	0	0	1	5	1	1	4.28397	0.127889	17	0.0336634	not determined by homology or low homology during annotation
Nbv5.1tr6199597	419	90	100	237	41	2	0	-1.72575	0.135098	18	0.0429594	Uncharacterized protein TC_0114 (probable)
Nbv5.1tr6205329	803	41	81	125	7	11	14	-1.14164	0.139891	74	0.0921544	Cytochrome b6-f complex subunit 8 (probable)
Nbv5.1tr6271540	393	0	0	1	7	1	0	4.42093	0.149436	17	0.043257	Putative uncharacterized protein n=1 Tax=Curvibacter putative symbiont of Hydra magnipapillata RepID=C9YEE8_9BURK (probable)
Nbv5.1tr6224551	696	0	2	1	11	1	0	3.44416	0.159906	32	0.045977	not determined by homology or low homology during annotation
Nbv5.1tr6233105	220	0	2	0	11	1	0	3.81514	0.163543	10	0.0454545	Putative uncharacterized protein n=7 Tax=Actinomycetales RepID=B4V366_9ACTO (probable)
Nbv5.1tr6224567	344	0	1	1	11	0	0	3.96255	0.167662	13	0.0377907	Putative uncharacterized protein n=1 Tax=uncultured Rhodospirillales bacterium HF4000_24M03 RepID=E0XW25_9PROT (probable)
Nbv5.1tr6408989	640	14	10	14	8	11	12	1.38341	0.167662	53	0.0828125	Hop-interacting protein THI031 n=1 Tax=Solanum lycopersicum RepID=G8Z260_SOLLC (probable)
Nbv5.1tr6263512	324	2	0	6	3	3	5	2.44233	0.18864	30	0.0925926	Putative uncharacterized protein n=1 Tax=Vitis vinifera RepID=A5C1Y3_VITVI (probable)
Nbv5.1tr6411604	404	28	43	168	15	8	6	-1.11772	0.18864	26	0.0643564	Ribulose bisphosphate carboxylase small chain 8B, chloroplastic (similar to)
Nbv5.1tr6329075	840	3	7	9	4	5	9	1.69473	0.192853	82	0.097619	Protein decapping 5 (probable)
Nbv5.1tr6241689	383	92	88	270	52	1	0	-1.47662	0.243162	16	0.0417755	Uncharacterized protein TC_0114 (similar to)
Nbv5.1tr6224637	396	0	0	0	4	0	1	4.66294	0.244298	16	0.040404	Uncharacterized protein PM0901 (probable)
Nbv5.1tr6249906	366	2	5	4	4	5	3	1.80718	0.247854	40	0.10929	not determined by homology or low homology during annotation
Nbv5.1tr6411682	451	11	39	161	8	6	9	-1.15939	0.248074	25	0.0554324	Ribulose bisphosphate carboxylase small chain 8B, chloroplastic (similar to)
Nbv5.1tr6412214	364	63	87	164	37	50	52	0.641251	0.254131	78	0.214286	not determined by homology or low homology during annotation
Nbv5.1tr6206872	462	1	1	2	5	1	1	2.44359	0.265054	21	0.0454545	Putative uncharacterized protein n=1 Tax=Curvibacter putative symbiont of Hydra magnipapillata RepID=C9YEE8_9BURK (probable)
Nbv5.1tr6211158	433	232	149	371	42	49	57	-0.573866	0.265054	33	0.0762125	Uncharacterized protein n=11 Tax=core eudicotyledons RepID=I1LXT3_SOYBN (probable)
Nbv5.1tr6231782	2065	31	22	31	14	19	15	0.863897	0.291726	257	0.124455	Probable WRKY transcription factor 33 (probable)
Nbv5.1tr6429901	375	10	3	11	7	7	4	1.30279	0.309711	31	0.0826667	Putative uncharacterized protein n=1 Tax=Medicago truncatula RepID=G7J9T6_MEDTR (probable)
Nbv5.1tr6240921	215	2	4	4	5	4	1	1.66165	0.333925	13	0.0604651	not determined by homology or low homology during annotation
Nbv5.1tr6230276	611	0	2	12	6	1	5	1.81484	0.334926	56	0.091653	not determined by homology or low homology during annotation
Nbv5.1tr6232132	733	21	22	28	43	4	5	1.03108	0.334926	31	0.042292	Uncharacterized protein n=1 Tax=Clostridium leptum DSM 753 RepID=A7VSA3_9CLOT (probable)
Nbv5.1tr6292578	229	10	7	18	3	0	0	-1.95491	0.347076	5	0.0218341	Uncharacterized protein n=2 Tax=Papilionoideae RepID=I3SAG3_MEDTR (probable)
Nbv5.1tr6316979	363	2	6	2	7	2	2	1.57517	0.355815	13	0.0358127	Putative uncharacterized protein n=1 Tax=Burkholderia multivorans ATCC 17616 RepID=B3D9S7_BURM1 (probable)
Nbv5.1tr6390296	304	1	2	7	2	4	2	1.67397	0.355815	50	0.164474	not determined by homology or low homology during annotation
Nbv5.1tr6261941	250	0	0	0	3	0	0	3.86633	0.392902	29	0.116	Transcription factor, putative n=1 Tax=Ricinus communis RepID=B9SKE7_RICCO (probable)
Nbv5.1tr6235988	681	16	17	46	19	8	10	0.685295	0.435178	56	0.082232	Ribulose bisphosphate carboxylase small chain 8B, chloroplastic (similar to)
Nbv5.1tr6432290	423	1	3	8	2	4	2	1.38572	0.439351	44	0.104019	Putative uncharacterized protein n=1 Tax=Vitis vinifera RepID=A5C462_VITVI (probable)
Nbv5.1tr6218763	200	1	0	0	2	1	0	2.99999	0.445977	15	0.075	not determined by homology or low homology during annotation
Nbv5.1tr6245056	414	19	25	74	12	5	3	-0.743699	0.452879	37	0.089372	Ribulose bisphosphate carboxylase small chain 8B, chloroplastic (similar to)
Nbv5.1tr6203401	1155	28	27	85	12	4	10	-0.616231	0.48268	103	0.0891775	Oxygen-evolving enhancer protein 3-2, chloroplastic (probable)
Nbv5.1tr6342568	210	1	2	3	1	0	4	1.49038	0.546256	26	0.12381	not determined by homology or low homology during annotation
Nbv5.1tr6241602	307	1	2	0	3	0	1	1.63917	0.600038	13	0.0423453	Putative uncharacterized protein n=1 Tax=mine drainage metagenome RepID=E6QPT8_9ZZZZ (probable)
Nbv5.1tr6246525	372	5	1	7	1	4	2	0.980745	0.600038	11	0.0295699	Putative uncharacterized protein n=1 Tax=Vitis vinifera RepID=A5AQF1_VITVI (probable)
Nbv5.1tr6260785	295	1	2	7	4	1	1	1.10697	0.600038	19	0.0644068	Photosystem II 5 kDa protein, chloroplastic n=1 Tax=Petunia x hybrida RepID=PST2_PETHY (probable)
Nbv5.1tr6343225	208	5	2	4	4	3	0	0.944655	0.647528	26	0.125	not determined by homology or low homology during annotation
Nbv5.1tr6412994	493	5	1	23	0	2	9	0.72994	0.70521	33	0.0669371	Carbonic anhydrase, chloroplastic (probable)
Nbv5.1tr6432412	2184	52	47	47	17	14	27	0.271745	0.731452	272	0.124542	Probable WRKY transcription factor 33 (probable)
Nbv5.1tr6392580	720	8	16	44	12	6	6	0.356352	0.738904	67	0.0930556	Ribulose bisphosphate carboxylase small chain 8B, chloroplastic (probable)
Nbv5.1tr6243302	434	2	9	7	7	2	0	0.545005	0.781496	17	0.0391705	Putative uncharacterized protein n=1 Tax=uncultured beta proteobacterium CBNPD1 BAC clone 578 RepID=B1N6J8_9PROT (probable)
Nbv5.1tr6229939	884	20	35	55	10	8	20	0.237652	0.787001	131	0.14819	not determined by homology or low homology during annotation
Nbv5.1tr6243800	634	6	7	37	3	6	5	0.215662	0.879713	56	0.0883281	Photosystem II reaction center W protein, chloroplastic (probable)
Nbv5.1tr6200856	712	3	10	16	7	3	0	0.189386	0.925156	54	0.0758427	Ribulose bisphosphate carboxylase small chain 8B, chloroplastic (probable)
Nbv5.1tr6412960	295	23	36	46	14	8	9	-0.0858181	0.928035	18	0.0610169	Ribulose bisphosphate carboxylase small chain 2B, chloroplastic (probable)
Nbv5.1tr6223885	442	7	7	18	1	4	3	-0.104216	0.945675	37	0.0837104	not determined by homology or low homology during annotation
Nbv5.1tr6241507	214	5	0	9	1	3	0	0.172488	0.945675	14	0.0654206	Ribulose bisphosphate carboxylase small chain (Fragment) n=1 Tax=Nicotiana benthamiana RepID=Q8SAQ3_NICBE (probable)
Nbv5.1tr6262012	202	22	18	44	9	9	7	0.0360718	0.964515	16	0.0792079	Ribulose bisphosphate carboxylase small chain 2A, chloroplastic (probable)
