# Supplementary material for: Investigating the Biological Relevance of In Vitro-Identified Putative Packaging Signals at the 5′ Terminus of Satellite Tobacco Necrosis Virus 1 Genomic RNA
Source: J Virol. 2019 Apr 17;93(9):e02106-18. doi: 10.1128/JVI.02106-18 (PMC6475782; doi:10.1128/JVI.02106-18)
Supplement: Supplemental file 4 [file JVI.02106-18-sd004.xlsx]

## Sheet: Table S1
Table S1: Host rRNAs encapsidated by STNV-1 CP during agro-infiltration.
rRNA	pEAQ-HT-STNV-1 CP						pEAQ-HT-STNV-1 CP + pEAQ-STNV-1
	VLPs[1]		VLPs[2]		VLPs[3]		VLPs[1]		VLPs[2]		VLPs[3]
	reads	%	reads	%	reads	%	reads	%	reads	%	reads	%
Cytoplasmic 26S	2533475	23.46	3308905	32.07	3084116	35.53	2332079	28.39	2075335	26.09	1990344	30.74
Cytoplasmic 18S	1113991	10.32	1191809	11.55	994979	11.46	1048070	12.76	903033	11.35	765633	11.83
Mitochondrial 26S	604	0.01	8307	0.08	26403	0.3	6766	0.08	4225	0.05	12738	0.2
Mitochondrial 18S	22416	0.21	136956	1.33	101879	1.17	62713	0.76	26255	0.33	61734	0.95
Chloroplastic 23S	7288	0.07	11723	0.11	42004	0.48	19014	0.23	14966	0.19	57273	0.88
Chloroplastic 16S	3189	0.03	11652	0.11	31195	0.36	11823	0.14	4712	0.06	25031	0.39
Sum	3680963	34.09	4669352	45.25	4280576	49.32	3480465	42.37	3028526	38.08	2912753	44.99

## Sheet: Table S2
Table S2: Most abundantly encapsidated N. benthamiana transcripts following agroinfiltration.
Transcript	Description	% reads
Nbv5.1tr6229397	Putative senescence-associated protein (Fragment) n=1 Tax=Pisum sativum RepID=Q9AVH2_PEA (probable)	19.19%1	57.75%2
Nbv5.1tr6243390	RRNA intron-encoded homing endonuclease n=8 Tax=cellular organisms RepID=G7K0D6_MEDTR (probable)	0.0331	0.0917
Nbv5.1tr6421255	Predicted protein n=6 Tax=Viridiplantae RepID=C1NAN0_MICPC (probable)	0.0127	0.0324
Nbv5.1tr6420332	Predicted protein n=6 Tax=Viridiplantae RepID=C1NAN0_MICPC (probable)	0.0098	0.0256
Nbv5.1tr6262974	Putative uncharacterized protein n=1 Tax=Medicago truncatula RepID=G7ZVM1_MEDTR (probable)	0.0056	0.0301
Nbv5.1tr6199798	predicted protein, partial [Populus trichocarpa] (probable)	0.0076	0.0192
Nbv5.1tr6292667	Putative uncharacterized protein n=1 Tax=Enterococcus faecalis TX1467 RepID=F3R5J3_ENTFL (probable)	0.0048	0.0106
Nbv5.1tr6218482	Putative uncharacterized protein n=1 Tax=Streptococcus suis 98HAH33 RepID=A4VYJ1_STRS2 (probable)	0.0045	0.01
Nbv5.1tr6235493	Putative uncharacterized protein n=1 Tax=Medicago truncatula RepID=G7K0E3_MEDTR (probable)	0.007	0.0159
Nbv5.1tr6240981	Tar1p n=1 Tax=Medicago truncatula RepID=G7K0E0_MEDTR (probable)	0.0018	0.0068
1pEAQ-HT-STNV-1 CP
2pEAQ-HT-STNV-1 CP + pEAQ-STNV-1WT
Transcripts also present in Table S4 and/or Table S5 are highlighted.

## Sheet: Table S3
Table S3: Host rRNAs encapsidated during infection.
rRNA	VLPs[1]		VLPs[2]		VLPs[3]
	reads	%	reads	%	reads	%
Cytoplasmic 26S	23805	0.23949	26290	0.28962	28285	0.26427
Cytoplasmic 18S	2986	0.03004	3561	0.03923	3432	0.03207
Mitochondrial 26S	95	0.00096	197	0.00217	15	0.00014
Mitochondrial 18S	80	0.0008	12	0.00013	5	5e-05
Chloroplastic 23S	1124	0.01131	3230	0.03558	1584	0.0148
Chloroplastic 16S	489	0.00492	884	0.00974	408	0.00381
Sum	28579	0.28752	34174	0.37647	33729	0.31513

## Sheet: Table S4
Table S4: Most abundantly encapsidated N. benthamiana transcripts following infection.
Transcript	Description	% reads
Nbv5.1tr6229397	Putative senescence-associated protein (Fragment) n=1 Tax=Pisum sativum RepID=Q9AVH2_PEA (probable)	0.3645
Nbv5.1tr6262974	Putative uncharacterized protein n=1 Tax=Medicago truncatula RepID=G7ZVM1_MEDTR (probable)	0.2464
Nbv5.1tr6206162	Uncharacterized protein TC_0114 (probable)	0.0724
Nbv5.1tr6243150	Predicted protein (Fragment) n=2 Tax=Populus trichocarpa RepID=B9PD26_POPTR (probable)	0.049
Nbv5.1tr6421255	Predicted protein n=6 Tax=Viridiplantae RepID=C1NAN0_MICPC (probable)	0.0455
Nbv5.1tr6420332	Predicted protein n=6 Tax=Viridiplantae RepID=C1NAN0_MICPC (probable)	0.041
Nbv5.1tr6243390	RRNA intron-encoded homing endonuclease n=8 Tax=cellular organisms RepID=G7K0D6_MEDTR (probable)	0.0323
Nbv5.1tr6218477	Uncharacterized protein n=1 Tax=Glycine max RepID=I1LXT5_SOYBN (probable)	0.0167
Nbv5.1tr6235493	Putative uncharacterized protein n=1 Tax=Medicago truncatula RepID=G7K0E3_MEDTR (probable)	0.0154
Nbv5.1tr6211116	Cell wall-associated hydrolase n=1 Tax=Medicago truncatula RepID=G7JVL6_MEDTR (probable)	0.0127
Nbv5.1tr6242962	Putative uncharacterized protein n=1 Tax=Ricinus communis RepID=B9S749_RICCO (probable)	0.0064
Nbv5.1tr6419973	conserved hypothetical protein [Ricinus communis] (probable)	0.0058
Nbv5.1tr6411624	Probable xyloglucan endotransglucosylase/hydrolase protein 8 (probable)	0.0057
Nbv5.1tr6199798	predicted protein, partial [Populus trichocarpa] (probable)	0.0033
Transcripts also present in Table S2 and/or Table S5 are highlighted.

## Sheet: Table S5
Table S5: Most efficiently encapsidated N. benthamiana transcripts following infection.
Transcript	Description	Fold Change
Nbv5.1tr6213035	Predicted protein n=2 Tax=Populus trichocarpa RepID=B9HLN9_POPTR (probable)	192.4
Nbv5.1tr6281324	Putative uncharacterized protein n=1 Tax=Ricinus communis RepID=B9SUP9_RICCO (probable)	114.8
Nbv5.1tr6224549	Putative uncharacterized protein n=1 Tax=Curvibacter putative symbiont of Hydra magnipapillata RepID=C9YEF0_9BURK (probable)	89.1
Nbv5.1tr6271539	Putative uncharacterized protein n=1 Tax=Burkholderia multivorans ATCC 17616 RepID=B3D9S7_BURM1 (similar to)	86.5
Nbv5.1tr6281323	Putative uncharacterized protein n=1 Tax=Ricinus communis RepID=B9SUP9_RICCO (probable)	79.3
Nbv5.1tr6271138	Uncharacterized protein TC_0114 (similar to)	66
Nbv5.1tr6292634	Putative uncharacterized protein n=1 Tax=Magnetospirillum gryphiswaldense RepID=Q3BKI4_9PROT (similar to)	47.5
Nbv5.1tr6408007	PREDICTED: fasciclin-like arabinogalactan protein 11 [Vitis vinifera] (probable)	43.8
Nbv5.1tr6379543	Uncharacterized protein At3g49720 (probable)	41
Nbv5.1tr6244221	Putative uncharacterized protein n=1 Tax=Aurantimonas manganoxydans SI85-9A1 RepID=Q1YII1_MOBAS (probable)	35.3
Nbv5.1tr6219928	not determined by homology or low homology during annotation	34.3
Nbv5.1tr6256284	not determined by homology or low homology during annotation	31.6
Nbv5.1tr6262255	SNW domain-containing protein 1 (probable)	24.9
Nbv5.1tr6243293	not determined by homology or low homology during annotation	22.5
Nbv5.1tr6408450	not determined by homology or low homology during annotation	21.5
Nbv5.1tr6235860	not determined by homology or low homology during annotation	21.1
Nbv5.1tr6200509	not determined by homology or low homology during annotation	20.7
Nbv5.1tr6247897	not determined by homology or low homology during annotation	19.4
Nbv5.1tr6340473	not determined by homology or low homology during annotation	18.1
Nbv5.1tr6245298	Putative uncharacterized protein n=1 Tax=Magnetospirillum gryphiswaldense RepID=Q3BKI0_9PROT (probable)	16.9
Nbv5.1tr6243432	Cell number regulator 9 (probable)	16.6
Nbv5.1tr6240403	Uncharacterized protein n=1 Tax=Marinobacter hydrocarbonoclasticus ATCC 49840 RepID=H8W450_MARHY (probable)	15.5
Nbv5.1tr6234735	Uncharacterized mitochondrial protein AtMg00810 (probable)	13.6
Nbv5.1tr6427311	Putative uncharacterized protein n=1 Tax=Vitis vinifera RepID=F6H3A7_VITVI (probable)	10.8
Nbv5.1tr6228343	Uncharacterized protein TC_0114 (probable)	10.1
Nbv5.1tr6262974	Putative uncharacterized protein n=1 Tax=Medicago truncatula RepID=G7ZVM1_MEDTR (probable)	9.6
Nbv5.1tr6364745	Ribosomal L1 domain-containing protein 1 (probable)	5.8
Nbv5.1tr6200525	Ribosomal L1 domain-containing protein 1 (probable)	5.8
Nbv5.1tr6234993	Uncharacterized protein n=13 Tax=Poaceae RepID=J3N262_ORYBR (probable)	5.3
Nbv5.1tr6364744	Ribosomal L1 domain-containing protein 1 (probable)	5.2
Nbv5.1tr6213097	Probable phospholipid hydroperoxide glutathione peroxidase (probable)	5.2
Nbv5.1tr6397251	DnaJ homolog subfamily C member 2 (probable)	5.2
Nbv5.1tr6364743	Ribosomal L1 domain-containing protein 1 (probable)	5.1
Nbv5.1tr6413020	Glycine-rich RNA-binding protein (probable)	4.8
Nbv5.1tr6270209	DnaJ homolog subfamily C member 2 (probable)	4.4
Nbv5.1tr6243150	Predicted protein (Fragment) n=2 Tax=Populus trichocarpa RepID=B9PD26_POPTR (probable)	3.7
Nbv5.1tr6227771	G-type lectin S-receptor-like serine/threonine-protein kinase RLK1 (probable)	3.5
Nbv5.1tr6361885	ABC transporter B family member 11 (similar to)	2.9
Nbv5.1tr6229412	30S ribosomal protein S14, chloroplastic sp|Q2MIA2.1|RR14_SOLLC 30S ribosomal protein S14, chloroplastic sp|Q2MII9.1|RR14_SOLBU 30S ribosomal protein S14, chloroplastic (probable)	2.6
Nbv5.1tr6226308	30S ribosomal protein S4, chloroplastic sp|Q3C1H5.1|RR4_NICSY 30S ribosomal protein S4, chloroplastic (probable)	2.1
Transcripts also present in Table S2 and/or Table S4 are highlighted.
